# Supplementary material for: Transcriptional Analysis of Coccidioides immitis Mycelia and Spherules by RNA Sequencing
Source: J Fungi (Basel). 2021 May 7;7(5):366. doi: 10.3390/jof7050366 (PMC8150946; doi:10.3390/jof7050366)
Supplement: Supplementary file 1 [file jof-07-00366-s001.zip]

Archive with 7 entries (7 files):
- jof-1180561-Supplemenal Table S5.xlsx
- jof-1180561-Supplemental Figure S1.pdf
- jof-1180561-Supplemental Table S1.xlsx
- jof-1180561-Supplemental Table S2.xlsx
- jof-1180561-Supplemental Table S3.xlsx
- jof-1180561-Supplemental Table S4.xlsx
- jof-1180561-Supplemental Table S6.xlsx
