# Supplementary material for: Transcriptional Analysis of Coccidioides immitis Mycelia and Spherules by RNA Sequencing
Source: J Fungi (Basel). 2021 May 7;7(5):366. doi: 10.3390/jof7050366 (PMC8150946; doi:10.3390/jof7050366)
Supplement: Supplementary file 1 [file jof-07-00366-s001.zip › jof-1180561-Supplemenal Table S5.xlsx]

## Sheet: Sheet1
# Mature spherules/young spherules
Gene_ID	baseMean	log2FoldChange	lfcSE	stat	pvalue	padj
CIMG_03805	6772.77	4.62638	0.136522	33.8348	6.08255e-251	5.85749e-247
CIMG_12285	305.798	4.07423	0.227624	17.4049	7.57002e-68	3.8368e-65
CIMG_08736	155.651	3.70507	0.256851	13.8525	1.22927e-43	1.87902e-41
CIMG_07646	111.827	3.60626	0.283059	12.0815	1.3221e-33	9.57276e-32
CIMG_07274	401.308	3.50706	0.182824	18.9742	2.78668e-80	2.43961e-77
CIMG_13581	385.49	3.30574	0.180164	18.1844	6.86527e-74	5.08558e-71
CIMG_05456	197.477	3.28081	0.226016	14.2516	4.38004e-46	7.53393e-44
CIMG_08524	145.318	3.18593	0.253089	12.3041	8.60604e-35	6.68356e-33
CIMG_02168	612.052	3.13995	0.159222	19.6343	7.87185e-86	1.08294e-82
CIMG_00573	288.587	3.06436	0.200574	15.1424	8.50546e-52	2.27521e-49
CIMG_08156	1010.67	3.05768	0.16058	19.0007	1.68443e-80	1.75867e-77
CIMG_04521	282.236	2.98422	0.199449	14.8368	8.47036e-50	2.03924e-47
CIMG_03465	301.232	2.90651	0.198442	14.5466	6.13341e-48	1.2567e-45
CIMG_06696	223.594	2.90199	0.218147	13.1778	1.17774e-39	1.49232e-37
CIMG_06262	64.5079	2.89978	0.317059	8.78958	1.50119e-18	3.99349e-17
CIMG_08666	320.222	2.82873	0.192831	14.5818	3.66861e-48	7.68016e-46
CIMG_13473	543.358	2.77768	0.161051	17.1935	2.97296e-66	1.43148e-63
CIMG_04544	155.512	2.76905	0.240728	11.3626	6.41962e-30	3.7927e-28
CIMG_01977	154.176	2.73951	0.247199	10.9511	6.56797e-28	3.38233e-26
CIMG_07685	89.0247	2.71109	0.286439	9.27007	1.86028e-20	5.68713e-19
CIMG_05733	27.6202	2.70295	0.398218	6.17402	6.65752e-10	7.36073e-09
CIMG_02743	1198.8	2.69738	0.139214	19.3537	1.89722e-83	2.28378e-80
CIMG_05578	368.93	2.65564	0.18225	14.5148	9.76353e-48	1.9138e-45
CIMG_01976	106.308	2.61424	0.276931	9.30435	1.34813e-20	4.20146e-19
CIMG_15503	290.163	2.61372	0.208501	12.4741	1.03384e-35	8.73321e-34
CIMG_15519	290.163	2.61372	0.208501	12.4741	1.03384e-35	8.73321e-34
CIMG_15529	290.163	2.61372	0.208501	12.4741	1.03384e-35	8.73321e-34
CIMG_05892	1148.56	2.57204	0.135255	18.9964	1.82625e-80	1.75867e-77
CIMG_04550	3051.02	2.52757	0.119961	21.0626	1.75228e-98	4.21862e-95
CIMG_12745	74.1557	2.52734	0.298548	8.30116	1.031e-16	2.38093e-15
CIMG_12808	132.653	2.501	0.255282	9.70669	2.8236e-22	9.99681e-21
CIMG_02409	60.3546	2.50038	0.32061	7.6234	2.47076e-14	4.58447e-13
CIMG_08394	41.8018	2.48891	0.360803	6.66173	2.70614e-11	3.61947e-10
CIMG_00784	62.9675	2.47515	0.31169	7.77307	7.66078e-15	1.48437e-13
CIMG_00274	117.209	2.46697	0.254754	9.57852	9.84414e-22	3.34979e-20
CIMG_12812	122	2.45979	0.246899	9.86137	6.12066e-23	2.267e-21
CIMG_06271	3174.17	2.44999	0.129804	18.8692	2.04545e-79	1.64148e-76
CIMG_04374	627.305	2.4324	0.160445	15.136	9.37294e-52	2.3753e-49
CIMG_02410	853.708	2.40332	0.150563	15.9448	3.09661e-57	9.61946e-55
CIMG_09186	188.928	2.40196	0.214823	11.1166	1.04135e-28	5.6338e-27
CIMG_09180	90.9702	2.37947	0.28179	8.34402	7.18061e-17	1.69484e-15
CIMG_05918	263.102	2.37352	0.207024	11.4225	3.22645e-30	1.9665e-28
CIMG_13084	147.007	2.35304	0.238124	9.81265	9.93248e-23	3.63688e-21
CIMG_00943	1229.77	2.33825	0.132566	17.6262	1.54943e-69	8.28946e-67
CIMG_01042	168.869	2.31614	0.224273	10.2701	9.60996e-25	3.98896e-23
CIMG_08395	16.286	2.28989	0.42212	4.85195	1.22253e-06	8.15869e-06
CIMG_12987	226.727	2.28842	0.210537	10.8267	2.57391e-27	1.27112e-25
CIMG_13230	521.332	2.2821	0.171625	13.2766	3.16548e-40	4.17583e-38
CIMG_06529	1917.11	2.22978	0.148289	15.0316	4.56165e-51	1.12638e-48
CIMG_01324	501.839	2.21767	0.160745	13.7759	3.55833e-43	5.27181e-41
CIMG_05817	334.47	2.20618	0.181692	12.1155	8.74205e-34	6.42641e-32
CIMG_08201	118.474	2.20237	0.273839	7.98525	1.40237e-15	2.91052e-14
CIMG_11203	2499.78	2.18916	0.15199	14.3997	5.19532e-47	9.80998e-45
CIMG_13075	225.497	2.17449	0.20248	10.7043	9.71964e-27	4.58824e-25
CIMG_13414	361.569	2.15765	0.198892	10.8286	2.52021e-27	1.25101e-25
CIMG_06748	302.271	2.15701	0.179998	11.9545	6.15017e-33	4.29175e-31
CIMG_13160	988.945	2.1471	0.133625	16.0576	5.05783e-58	1.67955e-55
CIMG_00515	14730.9	2.14353	0.141595	15.138	9.09555e-52	2.3673e-49
CIMG_13315	57.7597	2.13612	0.315374	6.67849	2.41411e-11	3.25145e-10
CIMG_09297	22.207	2.11022	0.405893	5.00608	5.55485e-07	3.94492e-06
CIMG_13289	58.4133	2.10616	0.311852	6.66473	2.65149e-11	3.5513e-10
CIMG_09832	300.893	2.10118	0.188216	11.1391	8.09274e-29	4.53099e-27
CIMG_02821	324.43	2.09893	0.177371	11.8094	3.4924e-32	2.33554e-30
CIMG_08422	159.214	2.08755	0.236824	8.77933	1.6445e-18	4.36269e-17
CIMG_00299	313.838	2.07076	0.198114	10.433	1.75236e-25	7.67057e-24
CIMG_12876	80.5222	2.05861	0.282539	7.22353	5.06568e-13	8.32467e-12
CIMG_04367	314.433	2.05187	0.191962	10.6697	1.41041e-26	6.56148e-25
CIMG_01276	26.3241	2.04714	0.392242	5.07311	3.91373e-07	2.86392e-06
CIMG_08652	305.116	2.04514	0.188687	10.8168	2.8667e-27	1.40849e-25
CIMG_00407	54.5883	2.04288	0.319838	6.30619	2.85993e-10	3.30625e-09
CIMG_07009	261.717	2.03785	0.190004	10.7008	1.00884e-26	4.73908e-25
CIMG_07517	801.568	2.03706	0.156706	12.9904	1.38707e-38	1.59018e-36
CIMG_11714	263.476	2.03582	0.19479	10.4278	1.85058e-25	8.06384e-24
CIMG_12306	274.559	2.03472	0.186552	10.8829	1.39053e-27	7.04779e-26
CIMG_06417	270.649	2.02932	0.204041	9.92559	3.22184e-23	1.21197e-21
CIMG_01569	958.744	2.02772	0.144881	13.9882	1.83968e-44	2.90428e-42
CIMG_03767	289.392	2.02473	0.191573	10.5486	5.15719e-26	2.32074e-24
CIMG_11504	179.455	2.02288	0.22988	8.77284	1.74209e-18	4.60888e-17
CIMG_03138	272.933	2.01741	0.201648	9.98525	1.76861e-23	6.75862e-22
CIMG_09204	279.481	1.99651	0.191581	10.4009	2.45606e-25	1.05119e-23
CIMG_00509	869.492	1.99355	0.151245	13.1738	1.24253e-39	1.55397e-37
CIMG_09765	685.479	1.99314	0.159418	12.4934	8.10868e-36	7.03483e-34
CIMG_10064	267.515	1.98235	0.187399	10.5575	4.69216e-26	2.13139e-24
CIMG_10282	2317.32	1.98051	0.135356	14.629	1.83364e-48	4.1065e-46
CIMG_01120	2366.18	1.9746	0.119316	16.5461	1.70771e-61	6.57808e-59
CIMG_06768	280.446	1.96439	0.181623	10.7957	3.60598e-27	1.745e-25
CIMG_09522	43.2863	1.96312	0.339775	5.69592	1.2271e-08	1.16194e-07
CIMG_04780	136.638	1.94178	0.232925	8.30524	9.96156e-17	2.31156e-15
CIMG_12358	239.579	1.94098	0.20518	9.43944	3.74764e-21	1.2402e-19
CIMG_03674	2269.17	1.93692	0.126255	15.3384	4.23195e-53	1.19864e-50
CIMG_07214	945.774	1.93524	0.149318	12.9546	2.21278e-38	2.44932e-36
CIMG_10020	865.858	1.93191	0.140502	13.7427	5.63457e-43	7.97954e-41
CIMG_02031	73.6653	1.9316	0.299656	6.40546	1.49914e-10	1.78893e-09
CIMG_06705	483.663	1.92633	0.19388	9.92653	3.1916e-23	1.2053e-21
CIMG_11628	835.391	1.92016	0.154604	12.4138	2.19981e-35	1.79527e-33
CIMG_07710	267.508	1.9184	0.197059	9.71951	2.48968e-22	8.8471e-21
CIMG_07078	161.7	1.91243	0.219472	8.68702	3.72067e-18	9.55468e-17
CIMG_08014	416.842	1.90675	0.168012	11.3368	8.62158e-30	5.06255e-28
CIMG_04356	477.782	1.90228	0.164179	11.5757	5.4694e-31	3.4881e-29
CIMG_04551	417.207	1.90198	0.179998	10.5566	4.73255e-26	2.13964e-24
CIMG_10434	103.973	1.90156	0.255995	7.39447	1.41977e-13	2.46794e-12
CIMG_03658	429.783	1.89625	0.178744	10.5979	3.04591e-26	1.39677e-24
CIMG_00013	75.2155	1.88926	0.2873	6.53429	6.39123e-11	8.10903e-10
CIMG_12906	1210.62	1.88687	0.132109	14.278	2.99882e-46	5.3479e-44
CIMG_08005	47.1244	1.88061	0.329604	5.64365	1.66487e-08	1.54756e-07
CIMG_12991	37.3371	1.88027	0.357463	5.19158	2.08516e-07	1.59444e-06
CIMG_04570	21.7278	1.86661	0.399553	4.55014	5.36096e-06	3.14409e-05
CIMG_00964	152.473	1.86465	0.221181	8.40539	4.26431e-17	1.02663e-15
CIMG_13680	84.6984	1.86046	0.276836	6.6822	2.35389e-11	3.17937e-10
CIMG_08727	112.42	1.86036	0.257634	7.19126	6.41942e-13	1.03898e-11
CIMG_13293	80.7651	1.85969	0.285987	6.46962	9.82491e-11	1.20681e-09
CIMG_07715	437.741	1.85598	0.164042	11.3041	1.25247e-29	7.22233e-28
CIMG_00553	3107.63	1.85436	0.134767	13.7582	4.54501e-43	6.5326e-41
CIMG_04448	133.323	1.85143	0.236714	7.7969	6.3445e-15	1.23679e-13
CIMG_04684	252.887	1.85043	0.197649	9.34735	8.98728e-21	2.83762e-19
CIMG_06395	327.105	1.8479	0.173227	10.6543	1.66481e-26	7.70773e-25
CIMG_12814	50.5821	1.84549	0.322638	5.66765	1.44767e-08	1.35482e-07
CIMG_05852	921.432	1.83853	0.139149	13.2071	7.98143e-40	1.02482e-37
CIMG_13111	181.319	1.8375	0.216389	8.47191	2.41403e-17	5.87048e-16
CIMG_13582	230.389	1.83181	0.212292	8.61435	7.03405e-18	1.76861e-16
CIMG_06121	1743.7	1.82654	0.12845	14.2171	7.1762e-46	1.2124e-43
CIMG_12563	16.8996	1.82506	0.421347	4.21162	2.53544e-05	0.000128237
CIMG_00641	511.2	1.82473	0.155964	11.6914	1.41023e-31	9.11445e-30
CIMG_12548	147.299	1.82154	0.247799	7.33395	2.23464e-13	3.8223e-12
CIMG_10861	55.7566	1.81483	0.309854	5.811	6.21019e-09	6.10869e-08
CIMG_11371	142	1.81239	0.228549	7.90727	2.63092e-15	5.30036e-14
CIMG_03278	12.2009	1.80862	0.427067	4.01762	5.87888e-05	0.000275224
CIMG_07187	962.428	1.80517	0.16224	11.1228	9.71459e-29	5.31543e-27
CIMG_01550	156.231	1.8033	0.222534	8.08185	6.37935e-16	1.36518e-14
CIMG_05036	328.856	1.80197	0.178253	10.097	5.69647e-24	2.22996e-22
CIMG_03909	707.234	1.79997	0.142108	12.66	9.84721e-37	9.38898e-35
CIMG_06519	775.71	1.79871	0.143469	12.5317	5.00838e-36	4.38461e-34
CIMG_07741	109.495	1.79468	0.249466	7.16666	7.68472e-13	1.2232e-11
CIMG_10292	851.493	1.78837	0.152372	11.732	8.73352e-32	5.76054e-30
CIMG_03413	389.167	1.77939	0.165076	10.7694	4.79952e-27	2.31097e-25
CIMG_10002	234.552	1.77679	0.199602	8.88872	6.18151e-19	1.70567e-17
CIMG_11064	268.618	1.77186	0.1826	9.69057	3.30681e-22	1.15798e-20
CIMG_04355	11045.7	1.76984	0.115931	15.2659	1.29042e-52	3.55051e-50
CIMG_05555	99.3176	1.76889	0.254551	6.92214	4.44884e-12	6.49127e-11
CIMG_07339	986.666	1.76749	0.13827	12.779	2.14887e-37	2.13336e-35
CIMG_05622	837.7	1.76505	0.142806	12.3549	4.5821e-35	3.64675e-33
CIMG_01935	1327.08	1.76123	0.137868	12.7719	2.35259e-37	2.31178e-35
CIMG_00946	262.479	1.75677	0.185223	9.47245	2.73351e-21	9.10854e-20
CIMG_07085	80.4638	1.75651	0.276012	6.33553	2.36533e-10	2.76099e-09
CIMG_07153	378.8	1.75316	0.165102	10.6091	2.70305e-26	1.24547e-24
CIMG_07338	853.471	1.74937	0.13735	12.7318	3.93733e-37	3.82994e-35
CIMG_06602	1159	1.74848	0.152184	11.4863	1.54653e-30	9.54684e-29
CIMG_12424	281.43	1.7451	0.182924	9.52905	1.58722e-21	5.36315e-20
CIMG_08709	28.522	1.74225	0.376205	4.56298	5.04323e-06	2.9686e-05
CIMG_04984	42.1396	1.73826	0.341962	5.03383	4.80769e-07	3.46542e-06
CIMG_07895	447.777	1.73617	0.168295	10.3085	6.44843e-25	2.71172e-23
CIMG_07913	52.9336	1.73461	0.3155	5.46081	4.73977e-08	4.079e-07
CIMG_12813	149.194	1.73118	0.232692	7.42287	1.14611e-13	2.00308e-12
CIMG_13046	60.194	1.73072	0.304609	5.64951	1.60909e-08	1.49715e-07
CIMG_09749	2639.44	1.73052	0.147463	11.7341	8.51867e-32	5.65757e-30
CIMG_04925	67.754	1.73019	0.301771	5.70195	1.18443e-08	1.12375e-07
CIMG_12394	86.28	1.72853	0.267286	6.43999	1.19478e-10	1.45091e-09
CIMG_10862	291.874	1.72812	0.187185	9.22165	2.92554e-20	8.8594e-19
CIMG_15504	160.399	1.72748	0.404468	4.29987	1.70901e-05	9.02786e-05
CIMG_10697	189.453	1.72717	0.21889	7.87683	3.35782e-15	6.69479e-14
CIMG_11219	58.1181	1.71066	0.30541	5.5683	2.57237e-08	2.30436e-07
CIMG_02408	2856.25	1.70109	0.117196	14.5136	9.93666e-48	1.9138e-45
CIMG_13508	15.6327	1.69662	0.417347	3.95814	7.55349e-05	0.0003436
CIMG_11664	299.423	1.69014	0.175924	9.5976	8.18263e-22	2.79428e-20
CIMG_01259	34.8239	1.68952	0.356754	4.68932	2.7411e-06	1.71075e-05
CIMG_13387	130.509	1.68764	0.234441	7.18199	6.87053e-13	1.10089e-11
CIMG_12153	55.5659	1.68637	0.315454	5.31751	1.052e-07	8.50607e-07
CIMG_09599	17.9935	1.68349	0.410183	4.02025	5.81374e-05	0.000272705
CIMG_09583	3074.33	1.68145	0.117974	14.2516	4.3811e-46	7.53393e-44
CIMG_09689	153.411	1.67851	0.218385	7.67057	1.71234e-14	3.25885e-13
CIMG_07636	301.628	1.67488	0.180007	9.29558	1.46404e-20	4.53334e-19
CIMG_07281	53.792	1.67402	0.313694	5.30456	1.12945e-07	9.07893e-07
CIMG_13537	138.879	1.6723	0.235896	7.07509	1.4935e-12	2.30858e-11
CIMG_00395	124.764	1.67149	0.239059	6.97553	3.04719e-12	4.57078e-11
CIMG_02529	128.651	1.66683	0.251991	6.60168	4.06513e-11	5.2759e-10
CIMG_04929	74.1025	1.66463	0.287421	5.7658	8.12691e-09	7.86554e-08
CIMG_11416	544.12	1.65887	0.151305	10.9586	6.0411e-28	3.12773e-26
CIMG_05591	154.033	1.65763	0.21839	7.57625	3.55676e-14	6.48705e-13
CIMG_09296	632.003	1.65411	0.149316	11.0737	1.68318e-28	9.00501e-27
CIMG_12667	43.2588	1.65411	0.341222	4.80985	1.51044e-06	9.8882e-06
CIMG_07455	1338.74	1.6531	0.136323	12.1242	7.86138e-34	5.82347e-32
CIMG_10013	1310.47	1.65152	0.128554	12.8444	9.24679e-38	9.67898e-36
CIMG_11065	73.1812	1.65001	0.284854	5.76954	7.94887e-09	7.70872e-08
CIMG_13098	453.432	1.64316	0.172083	9.54357	1.37999e-21	4.67934e-20
CIMG_07601	211.24	1.64152	0.204614	8.01122	1.13581e-15	2.36749e-14
CIMG_11290	58.8588	1.64074	0.308319	5.29511	1.18944e-07	9.50562e-07
CIMG_13020	246.541	1.63795	0.198737	8.23252	1.8332e-16	4.13437e-15
CIMG_10241	678.45	1.63786	0.146269	11.1936	4.38324e-29	2.48297e-27
CIMG_09226	149.56	1.63581	0.221706	7.36509	1.77033e-13	3.04979e-12
CIMG_10944	115.209	1.63445	0.243474	6.69767	2.11762e-11	2.87221e-10
CIMG_10703	81.8475	1.626	0.272688	5.94247	2.80751e-09	2.88541e-08
CIMG_13274	24.7029	1.62524	0.385924	4.16013	3.18061e-05	0.000157558
CIMG_09642	367.698	1.62413	0.187832	8.64175	5.5359e-18	1.40661e-16
CIMG_02886	67.2631	1.62233	0.303688	5.32417	1.01413e-07	8.22751e-07
CIMG_05086	101.887	1.62041	0.251274	6.43113	1.26663e-10	1.53237e-09
CIMG_10023	59.5895	1.61604	0.310417	5.1853	2.15667e-07	1.6457e-06
CIMG_13232	25.2568	1.6158	0.394765	4.03818	5.38683e-05	0.000254415
CIMG_13573	90.4202	1.61301	0.270099	5.9553	2.59598e-09	2.68232e-08
CIMG_03806	229.6	1.6088	0.197872	8.1222	4.57794e-16	9.97412e-15
CIMG_06728	150.144	1.60385	0.220242	7.2693	3.61343e-13	6.0203e-12
CIMG_15527	453.968	1.60161	0.173998	9.20082	3.55214e-20	1.06233e-18
CIMG_15521	660544	1.59847	0.124312	12.8585	7.70615e-38	8.18131e-36
CIMG_15523	660544	1.59847	0.124312	12.8585	7.70615e-38	8.18131e-36
CIMG_15525	660544	1.59847	0.124312	12.8585	7.70615e-38	8.18131e-36
CIMG_05500	90.5486	1.59774	0.26951	5.91102	3.39997e-09	3.45013e-08
CIMG_06039	104.663	1.5975	0.252994	6.29878	2.9999e-10	3.4515e-09
CIMG_11543	24.5663	1.59405	0.391396	4.01898	5.84511e-05	0.000273776
CIMG_12758	136.193	1.59391	0.239238	6.64939	2.94303e-11	3.89841e-10
CIMG_13095	107.57	1.59369	0.254435	6.25071	4.08604e-10	4.64016e-09
CIMG_12231	64.5491	1.59322	0.293603	5.40403	6.51604e-08	5.46122e-07
CIMG_04588	2716.15	1.59288	0.13589	11.721	9.9436e-32	6.47006e-30
CIMG_08984	51.6126	1.5812	0.318905	4.93508	8.01185e-07	5.51495e-06
CIMG_00171	77.8423	1.57894	0.282382	5.57131	2.52833e-08	2.26702e-07
CIMG_02005	397.673	1.57803	0.188817	8.35341	6.63217e-17	1.56923e-15
CIMG_12683	131.203	1.57715	0.230762	6.82135	9.01873e-12	1.27534e-10
CIMG_08346	47.8211	1.57549	0.326647	4.79652	1.61442e-06	1.0526e-05
CIMG_04632	419.744	1.56172	0.165507	9.43147	4.04394e-21	1.32912e-19
CIMG_15506	294.159	1.5565	0.348442	4.46841	7.88014e-06	4.44036e-05
CIMG_07665	4969.24	1.55555	0.120973	12.8582	7.73104e-38	8.18131e-36
CIMG_12691	216.948	1.55482	0.209171	7.42601	1.11919e-13	1.95961e-12
CIMG_12649	10.0832	1.55423	0.428509	3.5118	0.00044508	0.00168811
CIMG_08406	44.6095	1.55301	0.342743	4.50708	6.57252e-06	3.78096e-05
CIMG_03055	17.8452	1.5523	0.412894	3.6983	0.000217047	0.00088943
CIMG_03860	54.6959	1.55143	0.309046	4.9977	5.80185e-07	4.09918e-06
CIMG_03612	285.001	1.54705	0.180734	8.5538	1.19098e-17	2.95597e-16
CIMG_09001	47.3466	1.54583	0.334456	4.59554	4.31633e-06	2.58819e-05
CIMG_10731	79.6286	1.54399	0.290013	5.31048	1.09337e-07	8.81097e-07
CIMG_13150	86.3768	1.54241	0.273081	5.63387	1.76215e-08	1.62387e-07
CIMG_09238	66.5897	1.5409	0.294764	5.20979	1.89054e-07	1.45531e-06
CIMG_13242	33.9791	1.53778	0.367839	4.1577	3.21469e-05	0.000159164
CIMG_10727	74.2516	1.53743	0.284411	5.39079	7.01478e-08	5.84363e-07
CIMG_09328	124.906	1.53357	0.242793	6.30637	2.85663e-10	3.30625e-09
CIMG_13643	11.9301	1.53266	0.427	3.49936	0.000466382	0.00175852
CIMG_11742	163.09	1.53194	0.219719	6.96312	3.32809e-12	4.97663e-11
CIMG_00994	58.727	1.53154	0.304013	5.01898	5.19467e-07	3.71103e-06
CIMG_09317	809.224	1.53133	0.13941	10.9818	4.6764e-28	2.46086e-26
CIMG_12272	185.881	1.5306	0.209921	7.28407	3.23895e-13	5.43399e-12
CIMG_05269	2693	1.52855	0.12906	11.8431	2.33789e-32	1.58548e-30
CIMG_11382	170.103	1.52508	0.215623	7.06506	1.60541e-12	2.47361e-11
CIMG_08017	981.664	1.51729	0.145899	10.3975	2.54454e-25	1.08425e-23
CIMG_13510	26.0859	1.51663	0.385482	3.90669	9.35674e-05	0.000417929
CIMG_12586	20.945	1.51358	0.40053	3.73579	0.000187129	0.000779772
CIMG_13752	20.945	1.51358	0.40053	3.73579	0.000187129	0.000779772
CIMG_12781	186.124	1.51147	0.214576	7.03759	1.95595e-12	2.98507e-11
CIMG_10478	88.4275	1.50878	0.26473	5.6863	1.2982e-08	1.22306e-07
CIMG_06131	79.7441	1.50581	0.272865	5.50316	3.73035e-08	3.24804e-07
CIMG_08762	166.439	1.50463	0.212436	7.07453	1.49961e-12	2.31431e-11
CIMG_02491	79.8977	1.5043	0.28239	5.31552	1.06354e-07	8.58497e-07
CIMG_00387	514.923	1.50376	0.159581	9.42018	4.50309e-21	1.46503e-19
CIMG_03880	203.285	1.50193	0.201388	7.45034	9.31017e-14	1.63608e-12
CIMG_06041	30.1317	1.49993	0.374744	3.96981	7.19293e-05	0.000329376
CIMG_15522	1.91839e+06	1.49608	0.119239	12.5469	4.13639e-36	3.65445e-34
CIMG_15524	1.91839e+06	1.49608	0.119239	12.5469	4.13639e-36	3.65445e-34
CIMG_15528	1.91839e+06	1.49608	0.119239	12.5469	4.13639e-36	3.65445e-34
CIMG_01390	43.8866	1.4954	0.333367	4.46458	8.02278e-06	4.50229e-05
CIMG_09485	984.016	1.49514	0.14277	10.4707	1.17823e-25	5.20477e-24
CIMG_11294	169.157	1.49445	0.217206	6.87347	6.26578e-12	8.96575e-11
CIMG_15526	5208.67	1.49361	0.114063	13.0942	3.55331e-39	4.2773e-37
CIMG_12680	158.207	1.49354	0.217977	6.84374	7.71494e-12	1.09741e-10
CIMG_12204	180.585	1.49321	0.206881	7.21022	5.58635e-13	9.14907e-12
CIMG_02190	222.103	1.49248	0.194624	7.66163	1.83591e-14	3.48027e-13
CIMG_11558	90.6783	1.49198	0.267387	5.56801	2.57661e-08	2.30602e-07
CIMG_05247	174.985	1.49085	0.215514	6.91109	4.80928e-12	6.9749e-11
CIMG_12657	52.4888	1.48999	0.312642	4.74771	2.0573e-06	1.3164e-05
CIMG_13015	103.913	1.48661	0.248034	5.98209	2.20293e-09	2.31091e-08
CIMG_10920	2941.19	1.48612	0.133498	11.1317	8.79336e-29	4.8948e-27
CIMG_03659	679.432	1.48326	0.141489	10.4807	1.05975e-25	4.72474e-24
CIMG_12761	67.1791	1.4811	0.290932	5.07434	3.88834e-07	2.85167e-06
CIMG_02403	100.62	1.47947	0.261796	5.64017	1.69884e-08	1.57609e-07
CIMG_12643	320.815	1.47514	0.177203	8.32049	8.75986e-17	2.04751e-15
CIMG_11556	28.7052	1.47477	0.371462	3.93869	8.19292e-05	0.000370065
CIMG_11522	5090.39	1.47227	0.122705	11.9981	3.63402e-33	2.57321e-31
CIMG_12791	54.5623	1.47107	0.319961	4.58378	4.56653e-06	2.72127e-05
CIMG_12582	8.8186	1.46862	0.426927	3.32299	0.000890569	0.00313113
CIMG_11765	95.8133	1.46824	0.261455	5.60563	2.07495e-08	1.87622e-07
CIMG_13231	38.8676	1.46432	0.348913	4.17717	2.95153e-05	0.000146903
CIMG_13243	58.0395	1.46219	0.311914	4.67448	2.94698e-06	1.82153e-05
CIMG_02721	445.871	1.46156	0.170238	8.58242	9.29015e-18	2.3298e-16
CIMG_05424	1254.37	1.46154	0.130743	11.1774	5.26233e-29	2.96352e-27
CIMG_13144	32.2047	1.45564	0.368556	3.93228	8.41431e-05	0.000378467
CIMG_05651	23.0674	1.45387	0.391536	3.67685	0.000236127	0.000958464
CIMG_01063	895.919	1.45381	0.135962	10.6911	1.12059e-26	5.2385e-25
CIMG_01703	1351.78	1.45313	0.133703	10.8672	1.65133e-27	8.32583e-26
CIMG_12984	27.7049	1.45126	0.391268	3.68998	0.000224275	0.000915545
CIMG_05881	803.888	1.44953	0.138679	10.4504	1.45849e-25	6.41336e-24
CIMG_00039	57.114	1.44886	0.311167	4.64376	3.42122e-06	2.08786e-05
CIMG_09661	147.107	1.44777	0.228103	6.34025	2.29399e-10	2.68421e-09
CIMG_08419	11.7576	1.44758	0.426287	3.32949	0.000870064	0.00307025
CIMG_13531	566.08	1.44682	0.153314	9.43457	3.92616e-21	1.29483e-19
CIMG_12178	99.9146	1.44678	0.254706	5.67111	1.41875e-08	1.33033e-07
CIMG_13739	16.5241	1.44628	0.413022	3.45739	0.000545437	0.00203351
CIMG_05503	63.2717	1.44319	0.297084	4.84262	1.28138e-06	8.5337e-06
CIMG_10966	50.1256	1.44283	0.32192	4.46676	7.94145e-06	4.46446e-05
CIMG_06071	243.736	1.4412	0.186169	7.73625	1.02395e-14	1.97213e-13
CIMG_11491	77.4457	1.44105	0.276021	5.20959	1.89263e-07	1.45575e-06
CIMG_03781	1062.89	1.44021	0.164616	8.74774	2.17666e-18	5.66519e-17
CIMG_01658	137.095	1.43945	0.232411	6.18497	6.21131e-10	6.89907e-09
CIMG_11319	32.767	1.43894	0.360616	3.96905	7.21591e-05	0.000330272
CIMG_12142	160.685	1.43748	0.224448	6.39801	1.57416e-10	1.86919e-09
CIMG_04682	106.923	1.43741	0.245168	5.85388	4.80226e-09	4.78735e-08
CIMG_08167	222.043	1.43717	0.195944	7.32964	2.30763e-13	3.93319e-12
CIMG_13436	38.1723	1.43711	0.345205	4.14529	3.39388e-05	0.000167434
CIMG_10145	34.3572	1.4343	0.356685	4.00302	6.25388e-05	0.000290915
CIMG_13658	47.74	1.43358	0.33221	4.30102	1.70013e-05	8.98585e-05
CIMG_01824	197.288	1.43356	0.202836	7.06144	1.64782e-12	2.53491e-11
CIMG_13744	403.582	1.43335	0.201462	7.1131	1.13462e-12	1.77955e-11
CIMG_09471	354.327	1.43208	0.171139	8.36408	6.0588e-17	1.4371e-15
CIMG_11301	276.828	1.42623	0.179597	7.93684	2.07403e-15	4.20482e-14
CIMG_05481	16.1926	1.42498	0.422184	3.33201	0.000862217	0.00304479
CIMG_03694	98.4516	1.42419	0.252963	5.62091	1.89954e-08	1.74215e-07
CIMG_02436	852.78	1.42385	0.146969	9.68658	3.43852e-22	1.19974e-20
CIMG_00272	1405.51	1.42105	0.149221	9.52233	1.69343e-21	5.702e-20
CIMG_13019	453.121	1.4192	0.156316	9.07632	1.1231e-19	3.28737e-18
CIMG_11436	36.933	1.41489	0.34788	4.05011	5.1193e-05	0.000243091
CIMG_02628	1388.25	1.41382	0.13676	10.3371	4.79048e-25	2.02335e-23
CIMG_10304	579.068	1.40745	0.151005	9.31863	1.17848e-20	3.68465e-19
CIMG_07811	648.92	1.40642	0.149227	9.4231	4.37953e-21	1.42966e-19
CIMG_13371	134.761	1.40378	0.235212	5.96195	2.49248e-09	2.59207e-08
CIMG_12217	125.151	1.40338	0.239848	5.8453	5.05658e-09	5.02009e-08
CIMG_07462	442.764	1.40335	0.157422	8.912	5.01195e-19	1.39899e-17
CIMG_08287	85.8665	1.4022	0.287926	4.86041	1.1714e-06	7.84465e-06
CIMG_13512	59.6603	1.39816	0.310218	4.49524	6.94905e-06	3.96912e-05
CIMG_13136	27.3947	1.39695	0.375478	3.69986	0.000215717	0.000884359
CIMG_08245	460.656	1.39495	0.15939	8.7495	2.14309e-18	5.59294e-17
CIMG_10499	213.613	1.39413	0.193988	7.182	6.86991e-13	1.10089e-11
CIMG_06068	1399.09	1.39214	0.125192	11.119	1.01361e-28	5.51472e-27
CIMG_09510	45.2302	1.39126	0.330066	4.1991	2.67976e-05	0.000134828
CIMG_04331	241.088	1.39034	0.189144	7.34691	2.02849e-13	3.48827e-12
CIMG_00172	68.1772	1.38899	0.292792	4.73555	2.18459e-06	1.38771e-05
CIMG_11185	221.15	1.38793	0.206072	6.73178	1.67596e-11	2.29908e-10
CIMG_02011	34.1029	1.38757	0.36064	3.8289	0.000128716	0.000558096
CIMG_10080	483.732	1.38621	0.155652	8.90334	5.41926e-19	1.50396e-17
CIMG_01770	92.387	1.38606	0.258181	5.35955	8.34307e-08	6.87875e-07
CIMG_02089	1442.01	1.38601	0.139043	9.96742	2.11659e-23	8.05642e-22
CIMG_04732	52.9751	1.38472	0.314887	4.38301	1.17052e-05	6.37203e-05
CIMG_13395	42.3766	1.38418	0.332929	4.14093	3.45905e-05	0.0001703
CIMG_02344	129.042	1.38307	0.237404	5.82003	5.88382e-09	5.7995e-08
CIMG_06653	120.901	1.38	0.241621	5.70376	1.1719e-08	1.11406e-07
CIMG_00678	201.008	1.3791	0.202658	6.80004	1.04593e-11	1.46826e-10
CIMG_05589	556.258	1.37669	0.169116	8.13934	3.97433e-16	8.71818e-15
CIMG_06853	37.016	1.37558	0.350825	3.90186	9.54553e-05	0.000424785
CIMG_11387	41.0978	1.37452	0.335005	4.08734	4.36342e-05	0.000210648
CIMG_13503	14.4147	1.37172	0.42086	3.23406	0.00122042	0.00413391
CIMG_12613	24.4404	1.37124	0.395052	3.45307	0.00055424	0.00205916
CIMG_03209	322.991	1.36871	0.182662	7.49002	6.88644e-14	1.22808e-12
CIMG_04740	168.795	1.36868	0.222046	6.1583	7.35283e-10	8.09231e-09
CIMG_11184	92.8268	1.36837	0.267822	5.10351	3.33415e-07	2.46226e-06
CIMG_02166	5603.53	1.36822	0.126612	10.8062	3.21676e-27	1.56452e-25
CIMG_09127	161.342	1.36811	0.23491	5.8184	5.94135e-09	5.85022e-08
CIMG_00298	49.9702	1.36724	0.316651	4.30536	1.66717e-05	8.82621e-05
CIMG_12485	75.6018	1.3651	0.291013	4.68215	2.83881e-06	1.76486e-05
CIMG_02178	188.383	1.36057	0.22762	5.97434	2.3102e-09	2.41555e-08
CIMG_13252	49.4345	1.36017	0.329495	4.12035	3.78293e-05	0.000184734
CIMG_12851	31.8574	1.35881	0.361037	3.74462	0.000180668	0.00075678
CIMG_10295	743.384	1.35802	0.151126	8.98501	2.58714e-19	7.41494e-18
CIMG_05085	174.309	1.35762	0.217469	6.23813	4.42829e-10	4.99349e-09
CIMG_07186	242.432	1.35735	0.195731	6.93126	4.17102e-12	6.15113e-11
CIMG_03616	279.133	1.3551	0.198333	6.83035	8.47067e-12	1.1996e-10
CIMG_06979	3810.2	1.35283	0.123301	10.9715	5.23891e-28	2.74189e-26
CIMG_10491	79.4346	1.3486	0.271847	4.95217	7.3392e-07	5.09564e-06
CIMG_09609	403.167	1.34753	0.16939	7.95313	1.81862e-15	3.6948e-14
CIMG_07058	199.925	1.34679	0.198144	6.79282	1.0996e-11	1.53466e-10
CIMG_06734	24.2832	1.34562	0.387417	3.45648	0.000547278	0.00203821
CIMG_10285	101.105	1.34377	0.249702	5.37458	7.67601e-08	6.35597e-07
CIMG_10302	1226.21	1.34326	0.142866	9.40157	5.37564e-21	1.73716e-19
CIMG_13453	68.2226	1.33626	0.28789	4.63263	3.61054e-06	2.19643e-05
CIMG_00646	183.752	1.33415	0.204679	6.51405	7.31535e-11	9.17277e-10
CIMG_03358	143.679	1.33126	0.227212	5.85466	4.77988e-09	4.77492e-08
CIMG_11555	199.679	1.33101	0.202419	6.57242	4.9503e-11	6.35619e-10
CIMG_02054	256.674	1.33037	0.191908	6.92959	4.22068e-12	6.20536e-11
CIMG_03790	803.133	1.32816	0.151588	8.76072	1.94004e-18	5.09064e-17
CIMG_10000	65.6956	1.3275	0.320011	4.14497	3.3986e-05	0.000167581
CIMG_12932	20.9356	1.32666	0.395469	3.33285	0.000859599	0.00303666
CIMG_11895	293.422	1.32608	0.181761	7.29277	3.03652e-13	5.10327e-12
CIMG_12712	200.472	1.3243	0.19963	6.63054	3.3446e-11	4.38808e-10
CIMG_10233	130.205	1.32377	0.232919	5.67756	1.36629e-08	1.28365e-07
CIMG_03881	254.808	1.32366	0.186942	7.07733	1.46957e-12	2.27823e-11
CIMG_13245	220.83	1.32319	0.213385	6.19909	5.67899e-10	6.34393e-09
CIMG_13051	51.8707	1.32207	0.312182	4.22497	2.38968e-05	0.000121567
CIMG_05259	232.144	1.32106	0.191732	6.88718	5.69103e-12	8.16761e-11
CIMG_10317	1255.39	1.31808	0.157408	8.37314	5.61007e-17	1.33395e-15
CIMG_07189	66.7331	1.31717	0.293666	4.47918	7.49314e-06	4.24714e-05
CIMG_10294	712.993	1.31522	0.161337	8.15093	3.61145e-16	7.94024e-15
CIMG_03191	400.244	1.31509	0.162086	8.11172	4.99091e-16	1.08493e-14
CIMG_07102	41.689	1.31352	0.334205	3.91855	8.90832e-05	0.000399196
CIMG_07084	29.7668	1.31321	0.369238	3.53913	0.000401451	0.00154084
CIMG_12664	39.1085	1.31255	0.352713	3.71156	0.000205983	0.000848253
CIMG_11791	21.439	1.31052	0.401002	3.25244	0.00114419	0.00391144
CIMG_07612	327.448	1.30784	0.171393	7.62836	2.37755e-14	4.43718e-13
CIMG_15094	20.5223	1.305	0.396942	3.26583	0.00109143	0.00375776
CIMG_13286	30.3403	1.30308	0.368407	3.52121	0.00042958	0.00163318
CIMG_05640	337.378	1.30134	0.171931	7.56709	3.81663e-14	6.93474e-13
CIMG_03959	24.5635	1.30097	0.383669	3.37561	0.00073652	0.00263963
CIMG_00461	232.598	1.29847	0.202097	6.42271	1.33869e-10	1.61347e-09
CIMG_12581	30.0135	1.29742	0.365623	3.53561	0.000406829	0.00155776
CIMG_05926	62.235	1.29723	0.299465	4.32214	1.54526e-05	8.23057e-05
CIMG_01960	259.88	1.29706	0.184361	7.03278	2.02461e-12	3.08497e-11
CIMG_08006	11.7553	1.29672	0.425644	3.01058	0.00260751	0.00813684
CIMG_07775	256.35	1.29629	0.183592	7.05822	1.68648e-12	2.582e-11
CIMG_11440	21.0711	1.29618	0.399997	3.22481	0.00126058	0.00425494
CIMG_13676	101.658	1.29537	0.250694	5.16158	2.44874e-07	1.85534e-06
CIMG_15115	17.568	1.29381	0.411739	3.11912	0.00181395	0.00587564
CIMG_13726	243.489	1.2928	0.215453	5.99781	2.00002e-09	2.10955e-08
CIMG_07382	18.0661	1.29169	0.409726	3.1291	0.00175342	0.00569492
CIMG_15020	21.6498	1.28984	0.39586	3.24472	0.00117565	0.00400335
CIMG_11557	104.48	1.28896	0.25833	4.98391	6.23126e-07	4.37688e-06
CIMG_02629	97.9249	1.28694	0.26056	4.93467	8.0285e-07	5.52246e-06
CIMG_09347	78.5793	1.28433	0.277938	4.61476	3.93558e-06	2.38213e-05
CIMG_12626	29.937	1.28298	0.371162	3.44128	0.000578974	0.00213306
CIMG_11931	422.468	1.28265	0.166195	7.71633	1.19722e-14	2.29667e-13
CIMG_04446	103.775	1.28154	0.250039	5.11973	3.05971e-07	2.27529e-06
CIMG_05482	33.9982	1.27901	0.353029	3.60994	0.000306266	0.00120578
CIMG_09391	1096.47	1.27727	0.13864	9.21219	3.19529e-20	9.61582e-19
CIMG_10117	43.7366	1.27498	0.348779	3.64737	0.000264939	0.0010613
CIMG_13719	32.5434	1.27306	0.357547	3.54667	0.000390138	0.00150041
CIMG_13685	38.0888	1.2713	0.342367	3.70203	0.000213878	0.000877938
CIMG_12879	19.0134	1.27092	0.407889	3.10125	0.00192704	0.00620648
CIMG_04491	58.8168	1.27087	0.300105	4.22655	2.37304e-05	0.000120795
CIMG_02470	676.945	1.26877	0.141813	8.94565	3.69752e-19	1.0442e-17
CIMG_13346	14.337	1.26877	0.418994	3.00893	0.00262168	0.00817314
CIMG_13645	14.337	1.26877	0.418994	3.00893	0.00262168	0.00817314
CIMG_13430	17.316	1.26678	0.408604	3.08283	0.00205041	0.00657304
CIMG_13045	64.8373	1.26637	0.309568	4.08626	4.38373e-05	0.000211288
CIMG_13460	14.5837	1.26625	0.420494	2.98221	0.00286172	0.00881866
CIMG_08884	76.9426	1.26518	0.27287	4.63072	3.64403e-06	2.21541e-05
CIMG_01053	215.714	1.26479	0.205967	6.13757	8.37946e-10	9.14901e-09
CIMG_00277	134.239	1.26385	0.232665	5.42857	5.68089e-08	4.81152e-07
CIMG_03140	76.3945	1.26369	0.274612	4.59593	4.30821e-06	2.58579e-05
CIMG_10209	665.779	1.26283	0.143651	8.78999	1.49568e-18	3.98986e-17
CIMG_12164	44.6857	1.2605	0.327954	3.83482	0.000125656	0.000546305
CIMG_12948	215.377	1.26023	0.407679	3.10935	0.00187498	0.00605297
CIMG_02985	558.132	1.25917	0.160042	7.86666	3.64235e-15	7.24708e-14
CIMG_01071	898.428	1.2586	0.134282	9.37192	7.12234e-21	2.26363e-19
CIMG_08171	403.807	1.25622	0.175867	7.14155	9.22873e-13	1.45693e-11
CIMG_13542	29.602	1.25602	0.37783	3.31946	0.000901927	0.0031676
CIMG_06394	2111.88	1.2557	0.135101	9.29423	1.48281e-20	4.57674e-19
CIMG_11460	451.583	1.25524	0.155938	8.04819	8.40257e-16	1.77839e-14
CIMG_08474	233.919	1.25332	0.190804	6.56648	5.15193e-11	6.59748e-10
CIMG_03009	129.619	1.25314	0.229511	5.45681	4.84752e-08	4.16057e-07
CIMG_08387	20.8886	1.24959	0.397038	3.13433	0.00172248	0.00560823
CIMG_10655	109.091	1.24954	0.251391	4.9653	6.85934e-07	4.78316e-06
CIMG_12886	100.976	1.24857	0.270248	4.61831	3.86878e-06	2.34612e-05
CIMG_12839	17.3755	1.24809	0.408112	3.03783	0.00238286	0.00750392
CIMG_09953	311.733	1.24569	0.172877	7.20396	5.84901e-13	9.53062e-12
CIMG_12136	40.2113	1.24549	0.337368	3.68126	0.000232082	0.000944212
CIMG_07724	46.3101	1.24443	0.322473	3.85048	0.000117887	0.000516024
CIMG_10859	20.3899	1.24413	0.396562	3.12095	0.00180271	0.00584503
CIMG_07065	44.8812	1.24313	0.326664	3.79769	0.000146049	0.00062732
CIMG_04150	97.2745	1.24208	0.253348	4.89794	9.68445e-07	6.55385e-06
CIMG_13383	35.934	1.23862	0.348047	3.54968	0.000385699	0.00148393
CIMG_00512	21.8046	1.23681	0.401128	3.07325	0.00211738	0.00675849
CIMG_01157	109.436	1.23609	0.244733	5.04669	4.49524e-07	3.25483e-06
CIMG_09679	150.499	1.23609	0.21665	5.7025	1.18065e-08	1.12127e-07
CIMG_01830	544.688	1.23594	0.148795	8.3053	9.95664e-17	2.31156e-15
CIMG_11523	753.447	1.22964	0.160604	7.65579	1.92131e-14	3.63501e-13
CIMG_12953	55.2119	1.22725	0.326941	3.74775	0.00017843	0.000748708
CIMG_13604	40.359	1.22721	0.343979	3.56236	0.000367538	0.00141973
CIMG_02729	507.565	1.22678	0.163539	7.50059	6.35335e-14	1.14147e-12
CIMG_12121	24.3899	1.2262	0.387986	3.14673	0.00165109	0.00540265
CIMG_12088	33.5337	1.22558	0.354528	3.44874	0.000563203	0.00208816
CIMG_06438	152.383	1.22502	0.221044	5.53912	3.03996e-08	2.68823e-07
CIMG_09067	532.874	1.22464	0.153729	7.96512	1.65058e-15	3.38915e-14
CIMG_13014	31.4866	1.22417	0.368669	3.31503	0.000916343	0.00321237
CIMG_08420	37.0568	1.22365	0.348992	3.50043	0.000464508	0.00175351
CIMG_09442	193.499	1.22359	0.200175	6.11008	9.95806e-10	1.08113e-08
CIMG_02788	893.527	1.22225	0.147789	8.26969	1.34311e-16	3.08692e-15
CIMG_09322	119.709	1.22139	0.238683	5.11337	3.16464e-07	2.34427e-06
CIMG_12595	144.63	1.22052	0.224631	5.43105	5.60248e-08	4.75347e-07
CIMG_03193	1466.71	1.22015	0.12538	9.73117	2.22031e-22	7.94853e-21
CIMG_00162	575.238	1.21984	0.155384	7.84964	4.17219e-15	8.23323e-14
CIMG_03372	931.931	1.21646	0.137759	8.82972	1.04941e-18	2.8467e-17
CIMG_08108	372.366	1.21496	0.173969	6.98246	2.90053e-12	4.36439e-11
CIMG_13511	334.087	1.21441	0.192174	6.31847	2.64161e-10	3.0649e-09
CIMG_13777	62879.6	1.21424	0.112317	10.8108	3.05919e-27	1.49543e-25
CIMG_02228	48.3725	1.21394	0.323023	3.75029	0.000176633	0.000742459
CIMG_12959	152.878	1.21363	0.225237	5.38639	7.18861e-08	5.97293e-07
CIMG_08935	326.51	1.21323	0.205801	5.89409	3.76743e-09	3.80297e-08
CIMG_02496	87.9582	1.21303	0.264059	4.58996	4.43333e-06	2.65174e-05
CIMG_06198	497.45	1.2125	0.162388	7.46572	8.2844e-14	1.46383e-12
CIMG_13602	164.357	1.21227	0.235688	5.14095	2.73353e-07	2.05335e-06
CIMG_11246	43.7426	1.20914	0.330741	3.64968	0.00026257	0.00105312
CIMG_00597	106.206	1.20903	0.250553	4.82311	1.4134e-06	9.30986e-06
CIMG_13360	2859.84	1.20845	0.130784	9.23995	2.46615e-20	7.49181e-19
CIMG_04685	108.191	1.20831	0.247574	4.87751	1.07434e-06	7.21977e-06
CIMG_11536	123.287	1.20692	0.240189	5.02213	5.11023e-07	3.66157e-06
CIMG_13185	77.0186	1.20625	0.278021	4.33498	1.45772e-05	7.81182e-05
CIMG_05056	227.022	1.20432	0.192	6.27046	3.59992e-10	4.1075e-09
CIMG_12447	30.6553	1.20371	0.365862	3.28391	0.00102378	0.00354385
CIMG_13480	32.6924	1.2035	0.360995	3.32664	0.000879013	0.00309729
CIMG_10855	17.601	1.2022	0.408052	2.93112	0.00337743	0.0102279
CIMG_08734	26.0095	1.20216	0.378467	3.16336	0.00155957	0.00513809
CIMG_08967	61.5716	1.20215	0.320154	3.75093	0.000176183	0.000740893
CIMG_10026	821.811	1.20205	0.143226	8.39211	4.77485e-17	1.14668e-15
CIMG_05158	81.0834	1.1994	0.276599	4.33247	1.47447e-05	7.88841e-05
CIMG_01840	1039.61	1.19876	0.135721	8.83198	1.02835e-18	2.79747e-17
CIMG_13514	29.7228	1.19677	0.365986	3.26064	0.00111162	0.0038191
CIMG_01995	25.1894	1.19657	0.379519	3.14295	0.00167255	0.00546174
CIMG_04678	54.7004	1.19603	0.316	3.77821	0.000157957	0.000670987
CIMG_10153	60.4731	1.19602	0.295686	4.0401	5.34276e-05	0.000252705
CIMG_00933	165.466	1.19251	0.210159	5.67196	1.41173e-08	1.32504e-07
CIMG_12630	46.1771	1.19119	0.338152	3.5163	0.000437608	0.00166174
CIMG_05893	36.7618	1.1909	0.345481	3.43837	0.000585223	0.00215267
CIMG_00816	109.634	1.18997	0.242018	4.91426	8.91189e-07	6.08232e-06
CIMG_12724	110.246	1.18942	0.259073	4.58762	4.48334e-06	2.67832e-05
CIMG_03311	71.2048	1.18795	0.286083	4.14839	3.34816e-05	0.000165263
CIMG_13660	53.5947	1.18741	0.312002	3.80207	0.000143493	0.000616892
CIMG_06686	736.793	1.1864	0.158346	7.49197	6.78473e-14	1.21219e-12
CIMG_04026	27.7858	1.18638	0.375366	3.15354	0.001613	0.00529061
CIMG_01066	59.076	1.18633	0.307398	3.85684	0.000114861	0.000504613
CIMG_08268	19.568	1.18613	0.403672	2.9226	0.0034712	0.0104855
CIMG_07701	1027.65	1.18553	0.132556	8.94314	3.78266e-19	1.06512e-17
CIMG_12020	60.5696	1.18545	0.300615	3.94006	8.14619e-05	0.000368127
CIMG_09478	523.468	1.18484	0.153881	7.69872	1.37441e-14	2.63132e-13
CIMG_04236	608.531	1.18367	0.145657	8.1256	4.45141e-16	9.74252e-15
CIMG_02692	135.703	1.18257	0.225423	5.24393	1.57192e-07	1.2307e-06
CIMG_01778	96.1424	1.18175	0.252427	4.67855	2.88907e-06	1.79379e-05
CIMG_12226	73.3738	1.18173	0.27722	4.25921	2.05147e-05	0.000106156
CIMG_13338	15.6134	1.18125	0.414522	2.83446	0.00459035	0.0134133
CIMG_00704	2145.82	1.18115	0.117926	10.0158	1.2996e-23	5.00606e-22
CIMG_04753	152.555	1.18071	0.219112	5.38642	7.18735e-08	5.97293e-07
CIMG_00682	77.485	1.18057	0.278408	4.23758	2.25942e-05	0.000115612
CIMG_12911	17.6558	1.17967	0.406758	2.88384	0.00392861	0.0117129
CIMG_09681	697.396	1.17595	0.141308	8.3212	8.70748e-17	2.04022e-15
CIMG_13282	43.3535	1.17552	0.330948	3.54496	0.000392679	0.00150958
CIMG_13008	32.736	1.1752	0.364956	3.21112	0.00132219	0.00443802
CIMG_06797	36.3008	1.17405	0.363948	3.22305	0.00126833	0.00427363
CIMG_13385	23.8453	1.17362	0.384628	3.04307	0.00234181	0.00738958
CIMG_08158	3204.71	1.17257	0.134665	8.70715	3.11624e-18	8.06703e-17
CIMG_12841	100.171	1.17175	0.251318	4.65891	3.1789e-06	1.94738e-05
CIMG_13650	24.8521	1.17105	0.385453	3.03233	0.00242678	0.00762973
CIMG_07472	387.275	1.17091	0.168295	6.95629	3.49346e-12	5.20774e-11
CIMG_02599	1138.09	1.17073	0.162613	7.19925	6.05443e-13	9.81552e-12
CIMG_12883	33.2588	1.17016	0.35859	3.25315	0.00114133	0.00390304
CIMG_00869	2021.26	1.16875	0.133475	8.7561	2.02117e-18	5.2891e-17
CIMG_13208	54.3478	1.16859	0.308613	3.7828	0.000155074	0.000660195
CIMG_10709	36.3538	1.168	0.357423	3.26087	0.00111072	0.00381735
CIMG_13428	14.6667	1.16742	0.417309	2.77908	0.00545129	0.0155544
CIMG_13096	18.2946	1.16735	0.40428	2.87497	0.00404072	0.0120025
CIMG_12936	16.7256	1.16721	0.414418	2.8102	0.00495107	0.0142665
CIMG_00776	22.2863	1.16716	0.397178	2.93484	0.00333724	0.0101216
CIMG_09338	36.3085	1.16517	0.360278	3.22691	0.00125136	0.00422826
CIMG_07904	185.575	1.16488	0.206996	5.6262	1.84217e-08	1.69276e-07
CIMG_11092	136.906	1.16477	0.226444	5.1411	2.73133e-07	2.0533e-06
CIMG_09205	50.8094	1.16287	0.315215	3.68436	0.000229276	0.000934772
CIMG_15502	14.3105	1.1619	0.42372	2.72163	0.006496	0.0181376
CIMG_01954	489.126	1.16129	0.152588	7.60981	2.74507e-14	5.06418e-13
CIMG_13146	20.8863	1.16046	0.396125	2.92166	0.00348166	0.0105138
CIMG_01985	90.9314	1.16012	0.257672	4.49907	6.82501e-06	3.90987e-05
CIMG_08047	256.255	1.15972	0.183573	6.31641	2.67705e-10	3.10228e-09
CIMG_04779	390.619	1.15953	0.171681	6.75283	1.44993e-11	1.99754e-10
CIMG_02688	1031.57	1.1592	0.133305	8.69557	3.45085e-18	8.88549e-17
CIMG_10182	204.155	1.15822	0.19648	5.89354	3.78019e-09	3.81186e-08
CIMG_02016	93.6856	1.15819	0.257623	4.49367	7.00061e-06	3.9962e-05
CIMG_12625	274.441	1.1562	0.193976	5.95996	2.52301e-09	2.6144e-08
CIMG_04560	78.387	1.15359	0.27112	4.25148	2.12365e-05	0.000109245
CIMG_12943	15.3255	1.15181	0.41537	2.76016	0.00577737	0.0163683
CIMG_08648	168.753	1.15067	0.228809	5.02702	4.98153e-07	3.57734e-06
CIMG_10876	1010.82	1.15029	0.135916	8.46289	2.60829e-17	6.31101e-16
CIMG_08489	180.452	1.14957	0.20982	5.47731	4.31845e-08	3.73645e-07
CIMG_13754	44.1895	1.14872	0.33406	3.43561	0.00059122	0.00217224
CIMG_11971	15.3408	1.14848	0.414484	2.75955	0.00578807	0.0163842
CIMG_12811	81.2159	1.14828	0.273421	4.1964	2.71187e-05	0.000136159
CIMG_07144	222.092	1.14821	0.201856	5.68677	1.29461e-08	1.22226e-07
CIMG_15516	49.9457	1.1476	0.326117	3.5173	0.000435958	0.00165678
CIMG_13405	193.219	1.1462	0.217399	5.27119	1.35541e-07	1.07341e-06
CIMG_05745	734.944	1.14486	0.140945	8.12221	4.57759e-16	9.97412e-15
CIMG_07367	367.281	1.1433	0.171777	6.65459	2.84085e-11	3.76824e-10
CIMG_12130	675.445	1.14252	0.146649	7.79052	6.6733e-15	1.29826e-13
CIMG_11120	60.2217	1.14234	0.308502	3.69696	0.000218199	0.00089339
CIMG_02058	11.6735	1.14116	0.426886	2.66769	0.00763744	0.0207764
CIMG_13749	57.1626	1.1403	0.303859	3.74848	0.000177911	0.000747122
CIMG_08772	342.93	1.13962	0.173372	6.57243	4.95004e-11	6.35619e-10
CIMG_13233	54.2148	1.13837	0.306322	3.71269	0.000205072	0.000845394
CIMG_02986	79.2925	1.13818	0.271281	4.19332	2.74899e-05	0.000137592
CIMG_00640	66.5067	1.13693	0.28719	3.95581	7.62763e-05	0.000346809
CIMG_05449	11.1189	1.13664	0.428001	2.63383	0.00844272	0.0226978
CIMG_13771	27.1647	1.13632	0.386635	2.92691	0.00342352	0.0103609
CIMG_00686	44.2967	1.13572	0.328764	3.44818	0.000564378	0.00209117
CIMG_01079	54.256	1.13394	0.309085	3.66623	0.000246154	0.000995576
CIMG_12890	481.369	1.13196	0.154581	7.32236	2.43655e-13	4.11712e-12
CIMG_12314	78.6814	1.13115	0.273215	4.13672	3.52311e-05	0.000173188
CIMG_05627	568.924	1.13009	0.148064	7.63193	2.31259e-14	4.33272e-13
CIMG_13169	111.668	1.12919	0.241027	4.68291	2.82831e-06	1.75948e-05
CIMG_04699	1464.85	1.12783	0.156932	7.18664	6.64066e-13	1.07118e-11
CIMG_13013	12.8499	1.12704	0.422625	2.65518	0.00792661	0.02146
CIMG_12155	25.1418	1.1269	0.378811	2.96742	0.00300312	0.00919557
CIMG_09486	2739.08	1.12539	0.141344	7.96205	1.69215e-15	3.45975e-14
CIMG_08250	1213.82	1.12386	0.162714	6.9069	4.95346e-12	7.17321e-11
CIMG_02078	43.6273	1.12342	0.328964	3.41083	0.000647658	0.00235268
CIMG_13622	54.4303	1.12286	0.306491	3.66055	0.000251673	0.00101449
CIMG_12615	83.9943	1.12196	0.265138	4.2287	2.35044e-05	0.000119951
CIMG_01177	804.282	1.12186	0.135996	8.24889	1.59871e-16	3.63102e-15
CIMG_13277	57.4541	1.12179	0.29984	3.73805	0.000185455	0.000774324
CIMG_13357	140.157	1.12176	0.223059	5.02781	4.96107e-07	3.5653e-06
CIMG_13486	14.4595	1.12147	0.417592	2.67476	0.00747818	0.0204198
CIMG_13388	146.305	1.12134	0.218875	5.12191	3.02457e-07	2.25613e-06
CIMG_09060	65.6394	1.11995	0.293778	3.80906	0.000139498	0.000600253
CIMG_11896	60.0911	1.1185	0.296934	3.76436	0.000166975	0.000704939
CIMG_00386	688.482	1.11821	0.140397	7.96428	1.66191e-15	3.40515e-14
CIMG_03551	174.724	1.11812	0.214227	5.21762	1.81239e-07	1.39738e-06
CIMG_06997	139.128	1.11811	0.225739	4.95151	7.36417e-07	5.10929e-06
CIMG_10563	967.479	1.11804	0.131366	8.51059	1.73052e-17	4.25125e-16
CIMG_12008	9588.41	1.11713	0.15785	7.07715	1.47151e-12	2.27823e-11
CIMG_00781	424.212	1.11616	0.168158	6.63736	3.19355e-11	4.20135e-10
CIMG_15511	107.036	1.11296	0.25173	4.41847	9.94033e-06	5.46066e-05
CIMG_12925	29.2883	1.11194	0.375788	2.9561	0.00311558	0.00950065
CIMG_05211	33.8052	1.11138	0.361852	3.06514	0.0021757	0.00692629
CIMG_10107	117.115	1.11062	0.236403	4.696	2.65306e-06	1.66118e-05
CIMG_12695	7.85315	1.11059	0.426037	2.60793	0.00910906	0.0242054
CIMG_13324	34.9739	1.10916	0.352053	3.1473	0.00164784	0.00539568
CIMG_04546	495.21	1.10813	0.163381	6.78222	1.18347e-11	1.64456e-10
CIMG_06176	1196.89	1.1058	0.136391	8.1073	5.17577e-16	1.12006e-14
CIMG_02292	802.515	1.10551	0.140727	7.85539	3.98533e-15	7.88063e-14
CIMG_01231	15.9691	1.10537	0.412893	2.66722	0.00764806	0.0207936
CIMG_13661	303.542	1.10532	0.200027	5.52572	3.28136e-08	2.88054e-07
CIMG_06559	1192.33	1.10468	0.127619	8.65588	4.89119e-18	1.25272e-16
CIMG_03460	1590.88	1.10468	0.122402	9.02488	1.7989e-19	5.18666e-18
CIMG_04754	66.0068	1.10459	0.292094	3.77981	0.000156947	0.000667284
CIMG_03131	1086.74	1.10429	0.143947	7.67129	1.70277e-14	3.24706e-13
CIMG_12913	18.0061	1.10173	0.408279	2.68711	0.00720732	0.0198304
CIMG_11500	70.1528	1.10109	0.282266	3.89915	9.65328e-05	0.000429183
CIMG_05730	427.488	1.10098	0.159646	6.89608	5.34574e-12	7.70651e-11
CIMG_13054	12.844	1.09832	0.423558	2.5757	0.0100038	0.0262856
CIMG_07347	825.987	1.09523	0.171134	6.39986	1.5552e-10	1.84896e-09
CIMG_02175	311.882	1.09521	0.17719	6.18045	6.39201e-10	7.08344e-09
CIMG_12645	82.3558	1.09464	0.271505	4.02882	5.60586e-05	0.000263982
CIMG_11512	52.7147	1.09403	0.317977	3.43973	0.000582292	0.002143
CIMG_13238	43.4295	1.09373	0.329642	3.31439	0.000918422	0.00321732
CIMG_02243	111.656	1.09251	0.240683	4.53816	5.67482e-06	3.31948e-05
CIMG_03617	83.6847	1.09231	0.266494	4.09673	4.19036e-05	0.000203188
CIMG_05721	90.2062	1.0923	0.259611	4.20539	2.60631e-05	0.000131407
CIMG_03868	65.2897	1.09226	0.293985	3.71151	0.000206029	0.000848253
CIMG_02025	1263.98	1.09222	0.129031	8.46456	2.57114e-17	6.23678e-16
CIMG_06870	45.34	1.09145	0.343988	3.1733	0.00150715	0.00498414
CIMG_13532	42.4445	1.09125	0.332647	3.27845	0.0010438	0.0036066
CIMG_01354	389.43	1.08882	0.166069	6.55616	5.52126e-11	7.06105e-10
CIMG_08396	139.924	1.08861	0.237278	4.58671	4.50292e-06	2.688e-05
CIMG_12570	15.5958	1.08823	0.41311	2.62334	0.00870734	0.023344
CIMG_07706	292.503	1.08764	0.174585	6.22921	4.68786e-10	5.27385e-09
CIMG_11066	45.0857	1.08749	0.326661	3.32718	0.000877305	0.00309354
CIMG_04681	146.845	1.08734	0.220332	4.93428	8.04452e-07	5.52953e-06
CIMG_13417	25.4067	1.08437	0.378348	2.8592	0.00424707	0.0125535
CIMG_03078	50.2667	1.08412	0.312924	3.46165	0.000536866	0.00200388
CIMG_15028	15.017	1.08404	0.417631	2.58304	0.00979334	0.0258383
CIMG_00490	16.582	1.08273	0.410344	2.62738	0.00860442	0.0231067
CIMG_00554	20.2905	1.08125	0.39658	2.72104	0.00650777	0.0181652
CIMG_06242	237.599	1.08025	0.186655	5.7866	7.18254e-09	7.00079e-08
CIMG_06999	272.325	1.07942	0.178771	6.03729	1.56726e-09	1.66586e-08
CIMG_08651	27.4956	1.07929	0.372542	2.8931	0.00381465	0.0114119
CIMG_01333	1632.66	1.07879	0.13145	8.20675	2.27248e-16	5.10115e-15
CIMG_13454	9.4522	1.07871	0.428507	2.50125	0.0123754	0.0314906
CIMG_02388	23.9478	1.07858	0.38292	2.8113	0.0049341	0.0142304
CIMG_12951	55.5395	1.07822	0.307912	3.49983	0.000465562	0.00175681
CIMG_11497	64.817	1.07782	0.296557	3.63265	0.000280524	0.00111954
CIMG_12729	26.0114	1.07706	0.377811	2.84772	0.00440341	0.012948
CIMG_11771	47.0374	1.07679	0.323856	3.32205	0.000893585	0.00314059
CIMG_11531	62.83	1.0762	0.297241	3.61919	0.000295522	0.0011697
CIMG_08157	31.0222	1.07169	0.374933	2.85475	0.00430706	0.0127074
CIMG_12573	66.0493	1.07019	0.28735	3.72284	0.000196994	0.000815586
CIMG_03630	335.717	1.07015	0.190186	5.62675	1.83641e-08	1.68908e-07
CIMG_02500	108.573	1.06869	0.241438	4.42524	9.63341e-06	5.31632e-05
CIMG_06558	198.877	1.0674	0.202829	5.26234	1.42232e-07	1.12178e-06
CIMG_02720	581.413	1.06688	0.147166	7.24928	4.18998e-13	6.95682e-12
CIMG_13499	119.051	1.06564	0.238712	4.46302	8.08108e-06	4.53237e-05
CIMG_12877	50.5234	1.06514	0.314891	3.38122	0.000721659	0.00259313
CIMG_12629	113.468	1.06446	0.240492	4.42551	9.62169e-06	5.31289e-05
CIMG_13780	22.4789	1.06439	0.38957	2.72903	0.00635217	0.017829
CIMG_09227	75.497	1.06326	0.277892	3.82478	0.000130887	0.00056573
CIMG_06542	428.057	1.06313	0.163952	6.48418	8.92179e-11	1.10575e-09
CIMG_12602	334.936	1.06281	0.180375	5.89195	3.8167e-09	3.84465e-08
CIMG_11266	13.6229	1.06167	0.419962	2.51595	0.0118712	0.03038
CIMG_12825	31.7705	1.0616	0.362485	2.92422	0.00345324	0.010441
CIMG_12734	168.528	1.06098	0.220068	4.82046	1.43229e-06	9.42141e-06
CIMG_02308	769.598	1.06062	0.141323	7.5049	6.14734e-14	1.10652e-12
CIMG_10307	20.9687	1.05882	0.393505	2.68556	0.00724089	0.0199001
CIMG_01906	222.316	1.05841	0.193728	5.46267	4.6902e-08	4.04357e-07
CIMG_01112	2178.89	1.05778	0.14214	7.44178	9.93363e-14	1.74246e-12
CIMG_11832	424.454	1.05735	0.158771	6.65932	2.75103e-11	3.65917e-10
CIMG_06608	312.759	1.05688	0.188319	5.61177	2.00269e-08	1.81942e-07
CIMG_13130	73.5011	1.0564	0.289806	3.6449	0.0002675	0.00107111
CIMG_07645	51.9911	1.05529	0.312021	3.3794	0.000726437	0.00260816
CIMG_11164	45.4554	1.05519	0.32481	3.24658	0.00116801	0.00398297
CIMG_03233	451.495	1.0546	0.169022	6.23917	4.39909e-10	4.96638e-09
CIMG_12310	186.685	1.05427	0.205226	5.13671	2.79585e-07	2.09689e-06
CIMG_06046	545.391	1.05365	0.162469	6.485	8.87329e-11	1.10116e-09
CIMG_12968	94.1886	1.05218	0.258722	4.06589	4.78485e-05	0.000228789
CIMG_04680	83.4498	1.04991	0.264293	3.97103	7.15626e-05	0.000328009
CIMG_13022	60.1312	1.04954	0.29912	3.50758	0.000452206	0.00171312
CIMG_01179	304.272	1.04932	0.180592	5.81029	6.23634e-09	6.12815e-08
CIMG_12979	44.4687	1.04857	0.325214	3.22181	0.00127382	0.00428479
CIMG_13392	80.2841	1.04841	0.291447	3.59753	0.000321258	0.00125896
CIMG_02367	205.72	1.04825	0.205245	5.10729	3.26806e-07	2.41716e-06
CIMG_01704	537.607	1.04777	0.150931	6.94192	3.86807e-12	5.7219e-11
CIMG_10521	56.5234	1.04605	0.303374	3.44656	0.000567765	0.0021005
CIMG_07642	27.8106	1.04601	0.371082	2.81503	0.00487722	0.0140832
CIMG_12996	101.937	1.04559	0.257982	4.05293	5.05801e-05	0.000240418
CIMG_12565	7.51464	1.04552	0.426318	2.43619	0.0148427	0.0367093
CIMG_03426	152.53	1.0453	0.22103	4.72917	2.25442e-06	1.4283e-05
CIMG_11745	46.073	1.04526	0.333417	3.13	0.00174803	0.00567934
CIMG_13201	19.7606	1.04496	0.40189	2.58989	0.0096008	0.0253999
CIMG_10289	1361.71	1.0443	0.139383	7.49227	6.76931e-14	1.21219e-12
CIMG_12341	101.31	1.04283	0.247551	4.21143	2.53761e-05	0.000128279
CIMG_09699	50.6659	1.04173	0.31523	3.30157	0.00096144	0.00335581
CIMG_11725	393.61	1.04021	0.160374	6.48599	8.81514e-11	1.09535e-09
CIMG_12676	17473.6	1.0398	0.428487	2.48741	0.0128676	0.0325835
CIMG_04243	104.483	1.03971	0.259666	4.00302	6.25379e-05	0.000290915
CIMG_11331	15.3485	1.03906	0.41386	2.50536	0.0122326	0.0311888
CIMG_10917	66.027	1.03874	0.286639	3.62281	0.000291416	0.00115718
CIMG_12731	18.9758	1.03831	0.40039	2.58749	0.00966792	0.0255424
CIMG_13214	44.5635	1.03788	0.325038	3.19055	0.00142004	0.00472693
CIMG_07712	266.722	1.03745	0.186419	5.56472	2.62577e-08	2.34348e-07
CIMG_02298	14.8605	1.03542	0.415942	2.48513	0.0129505	0.0327418
CIMG_13449	29.3455	1.03539	0.366863	2.81909	0.004816	0.0139273
CIMG_08830	665.305	1.03535	0.14705	7.04075	1.91213e-12	2.92282e-11
CIMG_06850	162.133	1.03526	0.211271	4.89939	9.61341e-07	6.51952e-06
CIMG_11961	13.3009	1.03429	0.421305	2.45182	0.0142137	0.0354331
CIMG_04020	42.6624	1.03429	0.336763	3.06747	0.00215876	0.00688146
CIMG_08013	115.61	1.03401	0.238962	4.32592	1.51898e-05	8.10401e-05
CIMG_03521	27.2919	1.0338	0.371595	2.7772	0.00548298	0.0156309
CIMG_13577	40.7042	1.03372	0.338139	3.05267	0.00226817	0.00718267
CIMG_12723	25.1547	1.03135	0.390768	2.63761	0.00834917	0.0224713
CIMG_13478	232.601	1.0311	0.192736	5.34936	8.82672e-08	7.24649e-07
CIMG_02075	41.9924	1.03101	0.336379	3.06261	0.00219413	0.00697343
CIMG_05448	82.3713	1.03092	0.266545	3.86668	0.000110328	0.000485808
CIMG_01196	78.7546	1.02966	0.275568	3.7358	0.000187116	0.000779772
CIMG_08344	48.8573	1.0292	0.325106	3.16607	0.00154514	0.00509404
CIMG_13216	55.0244	1.02867	0.3224	3.19017	0.00142189	0.00473143
CIMG_00963	460.811	1.02807	0.155189	6.62444	3.4857e-11	4.56077e-10
CIMG_15059	9.60235	1.0274	0.428476	2.38473	0.0170919	0.0415224
CIMG_11744	43.5226	1.02653	0.329338	3.11487	0.00184027	0.00594892
CIMG_06955	1141.07	1.0263	0.129366	7.93319	2.13582e-15	4.321e-14
CIMG_13244	33.7175	1.02616	0.359253	2.85586	0.00429199	0.0126707
CIMG_07965	54.7012	1.02538	0.311301	3.29297	0.000991348	0.00344397
CIMG_13189	49.1004	1.02533	0.34588	2.96574	0.0030196	0.00923428
CIMG_12995	25.3449	1.02481	0.377648	2.71034	0.00672148	0.0186536
CIMG_10046	15.7824	1.02469	0.420037	2.44429	0.0145137	0.036086
CIMG_12942	20.6561	1.02354	0.394784	2.58953	0.00961069	0.0254191
CIMG_04414	183.053	1.02332	0.205294	4.98449	6.21247e-07	4.36687e-06
CIMG_01832	126.663	1.02166	0.231424	4.41416	1.01402e-05	5.55776e-05
CIMG_00176	314.513	1.02152	0.172487	5.92205	3.17953e-09	3.23667e-08
CIMG_05734	17.8837	1.02142	0.411061	2.47858	0.0131905	0.0332525
CIMG_10185	865.665	1.02093	0.135517	7.53342	4.94267e-14	8.93018e-13
CIMG_00325	127.822	1.01957	0.237487	4.29318	1.76129e-05	9.27347e-05
CIMG_01889	1088.82	1.0194	0.134632	7.57169	3.68404e-14	6.70649e-13
CIMG_06182	269.246	1.01859	0.188708	5.39721	6.76855e-08	5.64827e-07
CIMG_11772	41.9913	1.01829	0.333618	3.04861	0.00229902	0.0072708
CIMG_12997	56.2202	1.01752	0.318342	3.19531	0.0013968	0.0046544
CIMG_11847	260.001	1.01733	0.18107	5.61806	1.93111e-08	1.76774e-07
CIMG_10889	726.418	1.01681	0.142574	7.13175	9.9103e-13	1.56197e-11
CIMG_12007	26.9746	1.01669	0.375994	2.70135	0.00690593	0.0191036
CIMG_08961	38.6153	1.01655	0.351914	2.88336	0.00393455	0.0117233
CIMG_11959	49.0863	1.01639	0.317217	3.2034	0.00135817	0.00454295
CIMG_00535	601.958	1.01535	0.146052	6.95193	3.60334e-12	5.35496e-11
CIMG_13611	70.6634	1.01342	0.285119	3.55382	0.000379683	0.00146254
CIMG_04457	1321.02	1.01325	0.131131	7.72688	1.10214e-14	2.11848e-13
CIMG_07893	164.315	1.01286	0.211556	4.78763	1.68765e-06	1.09811e-05
CIMG_01074	1090.99	1.01273	0.142067	7.1285	1.01469e-12	1.59404e-11
CIMG_12738	102.436	1.01218	0.259674	3.89667	9.7525e-05	0.000433195
CIMG_00805	21.1183	1.01191	0.393834	2.5633	0.0103683	0.0270514
CIMG_06137	107.784	1.01111	0.246482	4.101	4.11361e-05	0.000199869
CIMG_01301	236.998	1.01002	0.19018	5.31063	1.09249e-07	8.81097e-07
CIMG_01303	110.686	1.0098	0.254528	3.96753	7.26217e-05	0.000331916
CIMG_01474	163.102	1.00977	0.221626	4.55511	5.23586e-06	3.07447e-05
CIMG_13204	125.325	1.00969	0.247487	4.07961	4.51112e-05	0.000217102
CIMG_08831	180.228	1.00956	0.205836	4.90472	9.3561e-07	6.36294e-06
CIMG_02043	26.9652	1.00918	0.382447	2.63808	0.0083378	0.022455
CIMG_10675	26.9563	1.00875	0.381917	2.6429	0.00821999	0.0221795
CIMG_10875	844.852	1.0077	0.140509	7.17175	7.40464e-13	1.18253e-11
CIMG_13068	21.7518	1.00668	0.393124	2.55597	0.0105892	0.027568
CIMG_05109	106.039	1.00648	0.245672	4.09628	4.19849e-05	0.00020348
CIMG_06744	312.979	1.00648	0.171057	5.88374	4.01098e-09	4.03612e-08
CIMG_04266	1138.65	1.00641	0.133114	7.56052	4.01461e-14	7.28074e-13
CIMG_04046	115.796	1.00563	0.239678	4.19525	2.72567e-05	0.000136709
CIMG_09530	456.096	1.0049	0.161631	6.21726	5.05902e-10	5.67152e-09
CIMG_06825	63.4177	1.00489	0.290326	3.46026	0.000539658	0.00201352
CIMG_01497	29.7158	1.00469	0.363667	2.76006	0.00577903	0.0163683
CIMG_06537	819.583	1.00442	0.148475	6.76488	1.33416e-11	1.84068e-10
CIMG_02731	103.017	1.00412	0.251686	3.98953	6.62031e-05	0.000306066
CIMG_13270	17.6317	1.00392	0.405405	2.47261	0.0134132	0.0337344
CIMG_01722	1635.86	1.00323	0.132153	7.59142	3.16429e-14	5.79318e-13
CIMG_04240	702.461	1.00282	0.149438	6.71068	1.93724e-11	2.6387e-10
CIMG_06461	188.879	1.00201	0.201259	4.97865	6.40281e-07	4.48756e-06
CIMG_01402	468.483	1.00159	0.153803	6.51214	7.40888e-11	9.25389e-10
CIMG_08504	83.2527	1.00137	0.270906	3.69486	0.000220004	0.000900398
CIMG_12706	78.8588	0.999189	0.276707	3.61117	0.00030482	0.00120058
CIMG_08178	3677.85	0.999068	0.119105	8.3881	4.94053e-17	1.18351e-15
CIMG_08654	72.5039	0.998808	0.284752	3.50741	0.000452498	0.00171355
CIMG_11248	214.94	0.998086	0.200281	4.98326	6.2522e-07	4.38839e-06
CIMG_01809	606.063	0.99784	0.155894	6.40072	1.54649e-10	1.84087e-09
CIMG_11553	38.6966	0.996825	0.351999	2.82801	0.00468387	0.013623
CIMG_03750	322.425	0.99651	0.184447	5.40254	6.57041e-08	5.49723e-07
CIMG_13497	53.4807	0.996118	0.309037	3.2218	0.00127387	0.00428479
CIMG_12920	18.1651	0.995695	0.403987	2.46183	0.0138228	0.034593
CIMG_09405	194.471	0.994643	0.198487	5.01103	5.41394e-07	3.85338e-06
CIMG_12119	275.578	0.993346	0.18146	5.47425	4.39367e-08	3.79812e-07
CIMG_13757	101.502	0.99227	0.250586	3.95966	7.50581e-05	0.000341754
CIMG_13001	321.866	0.992146	0.189416	5.23793	1.62383e-07	1.26517e-06
CIMG_06040	921.003	0.990142	0.133584	7.41208	1.24331e-13	2.16903e-12
CIMG_08191	75.7932	0.989342	0.273402	3.61826	0.000296591	0.00117297
CIMG_13205	44.1285	0.988384	0.326246	3.02832	0.00245915	0.00771638
CIMG_12396	523.957	0.988139	0.153616	6.43235	1.25647e-10	1.52199e-09
CIMG_02789	716.462	0.988033	0.139539	7.08067	1.43454e-12	2.22817e-11
CIMG_12692	83.7101	0.987412	0.272544	3.62225	0.000292053	0.00115788
CIMG_10496	115.313	0.986375	0.238771	4.13025	3.62366e-05	0.000177768
CIMG_01554	1694.21	0.986113	0.12504	7.88635	3.11147e-15	6.21648e-14
CIMG_08883	108.084	0.985714	0.241995	4.07272	4.64666e-05	0.000222956
CIMG_09181	303.321	0.985305	0.175613	5.61046	2.01785e-08	1.83147e-07
CIMG_03202	342.679	0.98459	0.166447	5.91528	3.3132e-09	3.36563e-08
CIMG_13635	415.342	0.983635	0.174068	5.6511	1.59426e-08	1.48479e-07
CIMG_04072	45.1653	0.982861	0.323974	3.03275	0.00242333	0.00762138
CIMG_08262	25.6399	0.982772	0.378491	2.59358	0.00949829	0.0251586
CIMG_09084	1050.24	0.981469	0.144461	6.79408	1.09005e-11	1.52576e-10
CIMG_04618	196.09	0.978054	0.199125	4.91143	9.04155e-07	6.16207e-06
CIMG_07670	14.512	0.97756	0.416864	2.33882	0.0193446	0.0461224
CIMG_01417	27.8236	0.976784	0.369271	2.64355	0.00820416	0.0221477
CIMG_09610	1028.71	0.976603	0.141124	6.92018	4.51085e-12	6.57178e-11
CIMG_13553	46.8844	0.975722	0.323542	3.01454	0.00257369	0.00804174
CIMG_12539	216.565	0.975601	0.212747	4.586	4.5182e-06	2.69413e-05
CIMG_06688	1359.59	0.974198	0.127653	7.63164	2.31778e-14	4.33402e-13
CIMG_05008	232.924	0.974164	0.205051	4.75067	2.02744e-06	1.29902e-05
CIMG_01216	33.5274	0.973024	0.359071	2.70669	0.00679569	0.0188324
CIMG_13595	459.24	0.972921	0.153779	6.32673	2.50413e-10	2.91593e-09
CIMG_03456	141.534	0.97289	0.225895	4.30703	1.65458e-05	8.77131e-05
CIMG_10007	3790.58	0.971016	0.129715	7.48579	7.11189e-14	1.26594e-12
CIMG_04648	192.39	0.96937	0.200281	4.83981	1.29966e-06	8.62957e-06
CIMG_08175	625.442	0.969119	0.162939	5.94784	2.71703e-09	2.7954e-08
CIMG_00131	1746.03	0.968606	0.140002	6.91856	4.56267e-12	6.63723e-11
CIMG_07843	237.734	0.968253	0.193306	5.00928	5.46337e-07	3.88569e-06
CIMG_12847	492.137	0.968198	0.174569	5.54639	2.91622e-08	2.58593e-07
CIMG_13004	345.045	0.967693	0.188736	5.12752	2.93583e-07	2.19163e-06
CIMG_04926	752.964	0.967499	0.150605	6.42417	1.32589e-10	1.60205e-09
CIMG_02469	534.188	0.966168	0.157959	6.11677	9.54891e-10	1.03905e-08
CIMG_13652	141.083	0.965806	0.241175	4.00515	6.1978e-05	0.000289031
CIMG_01312	110.808	0.965384	0.263929	3.65721	0.000254972	0.0010265
CIMG_01872	755.588	0.965177	0.147583	6.53999	6.15232e-11	7.81621e-10
CIMG_01709	21.5599	0.965031	0.393257	2.45263	0.0141818	0.0353718
CIMG_07458	1777.75	0.963533	0.142378	6.76749	1.31031e-11	1.81298e-10
CIMG_02455	134.292	0.96352	0.233698	4.12291	3.74116e-05	0.000182973
CIMG_12824	55.1193	0.961229	0.305906	3.14198	0.00167808	0.00547609
CIMG_13073	26.3688	0.959969	0.373638	2.56735	0.010248	0.0268248
CIMG_04358	39.0405	0.95987	0.342392	2.80154	0.005086	0.0146335
CIMG_06483	545.553	0.959858	0.148113	6.48065	9.13255e-11	1.12897e-09
CIMG_06807	1080.07	0.959128	0.134847	7.1128	1.13708e-12	1.78051e-11
CIMG_04267	1195.81	0.959023	0.143794	6.66949	2.56689e-11	3.44277e-10
CIMG_04254	322.98	0.958072	0.169166	5.66359	1.48242e-08	1.3833e-07
CIMG_07762	733.386	0.957885	0.151042	6.34193	2.26901e-10	2.65822e-09
CIMG_00219	15.7595	0.957063	0.412773	2.31795	0.0204522	0.0482928
CIMG_00259	461.908	0.955984	0.168683	5.66725	1.45103e-08	1.35665e-07
CIMG_08297	29.5033	0.955114	0.365359	2.6127	0.00898297	0.0239165
CIMG_08010	730.142	0.954669	0.152948	6.24188	4.32344e-10	4.89245e-09
CIMG_03039	75.9411	0.953875	0.273086	3.49291	0.000477783	0.00179729
CIMG_10824	240.671	0.953718	0.194775	4.8965	9.75603e-07	6.59302e-06
CIMG_05460	2349.27	0.953593	0.123028	7.75105	9.1134e-15	1.76229e-13
CIMG_13076	297.392	0.953502	0.176655	5.39763	6.75279e-08	5.64001e-07
CIMG_09635	639.311	0.953379	0.146299	6.51672	7.18624e-11	9.02262e-10
CIMG_12919	128.883	0.951833	0.235532	4.04141	5.31304e-05	0.000251547
CIMG_07877	3166.26	0.951634	0.116186	8.19059	2.59945e-16	5.78122e-15
CIMG_10710	199.157	0.951541	0.200903	4.73622	2.17746e-06	1.38409e-05
CIMG_02302	83.8527	0.951197	0.278955	3.40944	0.00065097	0.00236321
CIMG_01545	81.3535	0.950567	0.26628	3.56977	0.000357294	0.00138238
CIMG_10466	71.2399	0.949696	0.292458	3.24851	0.0011601	0.00396021
CIMG_07653	47.0446	0.948994	0.321816	2.94766	0.00320184	0.00973595
CIMG_09047	290.679	0.948725	0.17478	5.42816	5.69383e-08	4.81824e-07
CIMG_12186	160.99	0.948647	0.216477	4.38176	1.17726e-05	6.40509e-05
CIMG_07514	25.7695	0.948028	0.377796	2.5055	0.0122279	0.031185
CIMG_11009	20.0751	0.947812	0.3968	2.38654	0.0170079	0.0413393
CIMG_09958	28.0232	0.947491	0.368243	2.57073	0.0101486	0.0266006
CIMG_01624	94.8312	0.947423	0.254723	3.71982	0.000199367	0.000823995
CIMG_06460	64.8419	0.947249	0.28717	3.29804	0.000973621	0.00339463
CIMG_10886	249.497	0.947156	0.183901	5.15029	2.60089e-07	1.96444e-06
CIMG_12967	272.328	0.946721	0.210234	4.50367	6.67886e-06	3.83298e-05
CIMG_11923	45.8441	0.943995	0.33388	2.82702	0.00469841	0.0136529
CIMG_00951	306.411	0.94362	0.180508	5.22755	1.71769e-07	1.33398e-06
CIMG_06829	283.111	0.94338	0.178591	5.28246	1.27464e-07	1.01444e-06
CIMG_07118	412.614	0.943086	0.161336	5.84564	5.04633e-09	5.01509e-08
CIMG_09285	27.5552	0.942224	0.371397	2.53508	0.0112421	0.0290026
CIMG_12699	45.787	0.941975	0.326269	2.88754	0.00388268	0.0115975
CIMG_15029	5.18439	0.941925	0.40617	2.34662	0.0189445	0.045382
CIMG_04096	100.904	0.94083	0.256579	3.66585	0.000246515	0.000996615
CIMG_03641	715.406	0.94011	0.158263	5.94025	2.84594e-09	2.91868e-08
CIMG_13375	369.016	0.939132	0.192601	4.87631	1.08086e-06	7.25852e-06
CIMG_08551	177.469	0.938309	0.205104	4.57492	4.7641e-06	2.82676e-05
CIMG_11805	51.9189	0.93778	0.31454	2.98049	0.00287789	0.00885896
CIMG_09747	728.59	0.937594	0.138592	6.76517	1.33153e-11	1.83969e-10
CIMG_01873	1347.21	0.937533	0.13015	7.20351	5.86823e-13	9.54579e-12
CIMG_02861	1362.07	0.934545	0.140323	6.66005	2.73738e-11	3.64605e-10
CIMG_02574	94.12	0.934513	0.255622	3.65629	0.000255891	0.00102934
CIMG_13047	409.592	0.933776	0.158387	5.89569	3.73122e-09	3.77434e-08
CIMG_00787	138.933	0.932999	0.22763	4.09857	4.15716e-05	0.00020168
CIMG_08177	1683.46	0.932979	0.127416	7.32234	2.43692e-13	4.11712e-12
CIMG_07968	38.9293	0.932675	0.338387	2.75603	0.00585072	0.016547
CIMG_09329	412.512	0.932369	0.159613	5.84156	5.17152e-09	5.12891e-08
CIMG_06393	724.378	0.931856	0.140499	6.63249	3.30072e-11	4.33642e-10
CIMG_07632	22.8163	0.931831	0.385708	2.4139	0.0157826	0.038782
CIMG_08992	352.017	0.931276	0.165219	5.63676	1.7328e-08	1.60297e-07
CIMG_07542	414.09	0.930731	0.174298	5.33996	9.29657e-08	7.58695e-07
CIMG_10887	214.865	0.930306	0.199511	4.66317	3.1137e-06	1.91108e-05
CIMG_03669	108.42	0.929196	0.253846	3.66133	0.000250907	0.00101225
CIMG_02572	39.9042	0.929113	0.340874	2.7243	0.00644378	0.0180388
CIMG_09821	207.396	0.928775	0.205277	4.52514	6.03564e-06	3.50351e-05
CIMG_04048	1518.81	0.927626	0.12446	7.45325	9.10714e-14	1.60626e-12
CIMG_07459	853.232	0.927298	0.13663	6.78696	1.14525e-11	1.5947e-10
CIMG_05377	2448.2	0.927052	0.163267	5.67809	1.36208e-08	1.28094e-07
CIMG_13162	1129.91	0.926231	0.157857	5.86769	4.41899e-09	4.42359e-08
CIMG_13465	68.8643	0.92534	0.294618	3.14036	0.00168741	0.00550466
CIMG_10503	96.0935	0.925224	0.255273	3.62388	0.000290219	0.00115345
CIMG_02077	304.381	0.924672	0.177173	5.2193	1.79604e-07	1.387e-06
CIMG_13122	268.349	0.924588	0.187918	4.92066	8.6254e-07	5.89934e-06
CIMG_05334	1932.81	0.924327	0.138777	6.66058	2.72745e-11	3.63786e-10
CIMG_01464	281.789	0.92419	0.176776	5.22825	1.71122e-07	1.33003e-06
CIMG_06649	20.7592	0.924149	0.397181	2.32749	0.0199394	0.0473646
CIMG_08613	44.3269	0.924081	0.324964	2.84359	0.00446078	0.0130927
CIMG_13104	32.4135	0.92402	0.357229	2.58418	0.0097611	0.0257674
CIMG_02989	152.938	0.922321	0.216253	4.26523	1.99698e-05	0.000103559
CIMG_06364	552.811	0.921945	0.150641	6.12015	9.34895e-10	1.01844e-08
CIMG_13468	29.352	0.921753	0.370783	2.48766	0.0128586	0.0325777
CIMG_05824	2056.64	0.919721	0.340723	2.70039	0.00692573	0.0191486
CIMG_06200	3975.83	0.919536	0.142661	6.44566	1.15096e-10	1.40123e-09
CIMG_08009	728.39	0.919456	0.139045	6.61268	3.77412e-11	4.91146e-10
CIMG_10873	304.214	0.919058	0.185277	4.96091	7.01642e-07	4.88916e-06
CIMG_03136	23.9473	0.918625	0.383128	2.395	0.0166204	0.0405202
CIMG_13716	42.7238	0.918351	0.336042	2.73417	0.00625377	0.0175939
CIMG_03106	4134.8	0.917942	0.113194	8.10948	5.08364e-16	1.1026e-14
CIMG_12404	275.454	0.917443	0.207165	4.42897	9.46856e-06	5.23735e-05
CIMG_13115	20.7987	0.91701	0.395397	2.31816	0.0204409	0.0482928
CIMG_07942	170.127	0.916734	0.207966	4.4083	1.04187e-05	5.69951e-05
CIMG_08671	79.4259	0.916383	0.282958	3.2397	0.00119654	0.00406158
CIMG_07857	91.7385	0.915615	0.256458	3.57056	0.000356214	0.00137875
CIMG_05612	754.676	0.915479	0.142757	6.4129	1.42778e-10	1.7144e-09
CIMG_10902	296.628	0.914817	0.175126	5.22397	1.75125e-07	1.35676e-06
CIMG_12822	407.151	0.914812	0.159222	5.74564	9.15761e-09	8.81877e-08
CIMG_02305	39.5015	0.914624	0.336672	2.71552	0.00661715	0.0184331
CIMG_03988	99.4547	0.913763	0.249458	3.66348	0.000248811	0.00100505
CIMG_04154	472.459	0.913722	0.162135	5.63565	1.74402e-08	1.61179e-07
CIMG_05435	6431.4	0.913074	0.157302	5.80462	6.45106e-09	6.3327e-08
CIMG_03897	287.604	0.913027	0.175599	5.1996	1.99715e-07	1.53125e-06
CIMG_04337	24.9388	0.912358	0.381471	2.38911	0.0168891	0.0410815
CIMG_05452	307.323	0.911632	0.171468	5.31681	1.05603e-07	8.53155e-07
CIMG_11953	38.6225	0.910666	0.342037	2.66364	0.00773003	0.0209927
CIMG_06767	271.558	0.90937	0.180362	5.0422	4.60209e-07	3.32469e-06
CIMG_11048	54.0755	0.908922	0.308428	2.94701	0.00320859	0.0097534
CIMG_09038	45.1306	0.907405	0.327013	2.77517	0.0055173	0.0157148
CIMG_00712	374.232	0.906632	0.164451	5.51331	3.52143e-08	3.08565e-07
CIMG_13257	181.921	0.906592	0.202462	4.47802	7.53379e-06	4.26767e-05
CIMG_09822	80.7666	0.906581	0.268979	3.37116	0.000748515	0.00267168
CIMG_08490	66.6701	0.905789	0.284156	3.18772	0.00143398	0.00477004
CIMG_02539	30.5778	0.905702	0.365405	2.47906	0.0131729	0.0332255
CIMG_12627	227.384	0.90558	0.204616	4.42555	9.61991e-06	5.31289e-05
CIMG_12050	47.8465	0.904979	0.320035	2.82784	0.00468625	0.0136258
CIMG_10312	461.138	0.904952	0.15458	5.85441	4.78717e-09	4.77724e-08
CIMG_06645	97.9981	0.903923	0.251851	3.58923	0.000331654	0.00129515
CIMG_08686	74.733	0.903467	0.274034	3.29678	0.000977991	0.00340388
CIMG_03737	130.358	0.90343	0.230691	3.91629	8.99211e-05	0.000402576
CIMG_10564	700.911	0.903368	0.140769	6.41744	1.38587e-10	1.66824e-09
CIMG_08044	2483.57	0.902807	0.123411	7.31546	2.56494e-13	4.32582e-12
CIMG_04192	493.821	0.902328	0.166295	5.42626	5.75484e-08	4.86132e-07
CIMG_01210	778.923	0.902141	0.143439	6.28945	3.1859e-10	3.65241e-09
CIMG_13758	40.755	0.900665	0.349565	2.57757	0.00994964	0.0261718
CIMG_13457	92.7017	0.899846	0.265335	3.39173	0.000694538	0.00251066
CIMG_07747	178.984	0.899491	0.211851	4.24588	2.17737e-05	0.00011177
CIMG_01917	285.264	0.89889	0.184161	4.8814	1.05336e-06	7.08929e-06
CIMG_08854	370.205	0.898569	0.164966	5.44708	5.12029e-08	4.38297e-07
CIMG_02620	253.285	0.898085	0.181976	4.93551	7.99432e-07	5.51372e-06
CIMG_07264	340.908	0.897622	0.16675	5.38333	7.31196e-08	6.07019e-07
CIMG_03260	297.862	0.897012	0.174548	5.13922	2.75875e-07	2.07067e-06
CIMG_13329	42.4076	0.89691	0.330095	2.71605	0.00660669	0.0184146
CIMG_07498	60.739	0.8959	0.295647	3.03016	0.00244421	0.00767452
CIMG_01302	478.548	0.895816	0.164879	5.43333	5.53133e-08	4.70139e-07
CIMG_06175	96.12	0.89569	0.259804	3.44867	0.000563349	0.00208816
CIMG_07828	582.024	0.895654	0.170045	5.26744	1.38342e-07	1.09379e-06
CIMG_10186	61.0339	0.894915	0.313438	2.85387	0.00431904	0.012735
CIMG_12888	136.588	0.893828	0.229163	3.90049	9.5997e-05	0.000426998
CIMG_10177	27.4245	0.893782	0.376853	2.37401	0.0175962	0.0424797
CIMG_02053	655.25	0.893392	0.152143	5.87222	4.29987e-09	4.31331e-08
CIMG_03126	604.678	0.89046	0.14434	6.16939	6.85534e-10	7.57075e-09
CIMG_00664	511.549	0.888998	0.168375	5.28002	1.2917e-07	1.02548e-06
CIMG_12018	615.869	0.888903	0.172525	5.15257	2.56943e-07	1.9422e-06
CIMG_11218	152.108	0.888461	0.219943	4.03958	5.3546e-05	0.000253017
CIMG_08958	172.1	0.886157	0.20772	4.26659	1.98482e-05	0.000102984
CIMG_08400	299.181	0.88535	0.188161	4.70574	2.52948e-06	1.59e-05
CIMG_10027	40.9941	0.885209	0.331643	2.66885	0.00761123	0.020711
CIMG_12013	421.816	0.884923	0.162811	5.43536	5.46872e-08	4.65228e-07
CIMG_09828	126.729	0.884832	0.2288	3.86767	0.00010988	0.000484054
CIMG_08681	103.902	0.883967	0.244541	3.61503	0.00030031	0.00118524
CIMG_08509	218.957	0.883611	0.196564	4.49556	6.93883e-06	3.96792e-05
CIMG_13657	151.207	0.883519	0.229291	3.85422	0.000116099	0.000508893
CIMG_05048	444.787	0.883384	0.165356	5.34266	9.15903e-08	7.48104e-07
CIMG_07561	946.451	0.883302	0.14743	5.99149	2.07924e-09	2.1907e-08
CIMG_09066	27.4398	0.88294	0.378403	2.33607	0.0194875	0.0464056
CIMG_11408	34.5513	0.882226	0.358669	2.46095	0.0138571	0.0346607
CIMG_02653	677.378	0.882146	0.156564	5.63453	1.75533e-08	1.62069e-07
CIMG_13729	42.5171	0.880947	0.337424	2.60951	0.00906713	0.0241073
CIMG_08015	391.237	0.880027	0.162601	5.41236	6.22005e-08	5.22224e-07
CIMG_12800	81.8193	0.878774	0.265152	3.31469	0.000917447	0.00321507
CIMG_00603	313.218	0.878628	0.173185	5.07352	3.90518e-07	2.85984e-06
CIMG_05859	205.871	0.877343	0.198796	4.41384	1.01551e-05	5.56277e-05
CIMG_01061	128.434	0.877081	0.227837	3.84991	0.00011816	0.000516748
CIMG_02186	75.0986	0.876559	0.291942	3.00157	0.00268588	0.00834625
CIMG_08484	25.3645	0.876236	0.377745	2.31819	0.020439	0.0482928
CIMG_10706	349.588	0.875419	0.166244	5.26603	1.39403e-07	1.10127e-06
CIMG_06984	30.8681	0.875067	0.362542	2.41418	0.0157706	0.0387623
CIMG_12850	37.8796	0.874676	0.343012	2.54969	0.0107817	0.0280162
CIMG_13536	57.8848	0.874195	0.298849	2.92511	0.00344337	0.0104145
CIMG_05091	28.6715	0.872105	0.373182	2.33952	0.0193086	0.0460504
CIMG_09581	94.896	0.870312	0.270021	3.22334	0.00126705	0.0042723
CIMG_04251	853.329	0.870029	0.139225	6.24924	4.12464e-10	4.67297e-09
CIMG_03036	94.5846	0.869659	0.258766	3.36134	0.000775659	0.00275924
CIMG_00542	122.114	0.869351	0.232238	3.74358	0.000181419	0.000759263
CIMG_03632	165.445	0.868502	0.216822	4.00616	6.17132e-05	0.000287935
CIMG_12054	69.3077	0.867655	0.312818	2.7755	0.00551162	0.0157032
CIMG_11172	73.9453	0.866229	0.280134	3.09264	0.00198384	0.00637026
CIMG_03709	782.191	0.86603	0.164796	5.25533	1.4776e-07	1.16252e-06
CIMG_10086	288.385	0.865601	0.175139	4.94265	7.70683e-07	5.32783e-06
CIMG_01056	469.961	0.865412	0.175665	4.92686	8.35632e-07	5.72054e-06
CIMG_07755	156.548	0.865268	0.216664	3.9937	6.50494e-05	0.000301166
CIMG_03755	154.567	0.865084	0.214688	4.02984	5.5815e-05	0.000262964
CIMG_12854	35.2944	0.863878	0.353918	2.44163	0.0146211	0.0362703
CIMG_09121	622.461	0.863705	0.15828	5.45689	4.84556e-08	4.16057e-07
CIMG_00977	411.488	0.863703	0.159872	5.40271	6.56417e-08	5.49678e-07
CIMG_09664	841.126	0.863543	0.134779	6.40726	1.48161e-10	1.77241e-09
CIMG_11008	31.5163	0.863511	0.35962	2.40151	0.0163276	0.0399175
CIMG_11118	153.075	0.860971	0.215117	4.00293	6.25633e-05	0.000290915
CIMG_05241	104.301	0.860642	0.246996	3.48457	0.000492938	0.00184852
CIMG_01738	423.136	0.859482	0.158355	5.42774	5.70706e-08	4.8252e-07
CIMG_11954	257.549	0.859327	0.192737	4.45917	8.22789e-06	4.61202e-05
CIMG_04897	371.889	0.85892	0.167023	5.14276	2.70737e-07	2.03995e-06
CIMG_05069	76.9291	0.858908	0.280003	3.06763	0.00215764	0.00688014
CIMG_04313	446.492	0.858777	0.162047	5.29989	1.15875e-07	9.2912e-07
CIMG_01209	75.7199	0.858165	0.274922	3.12182	0.00179736	0.00582978
CIMG_05467	490.683	0.85725	0.183421	4.67387	2.95579e-06	1.8258e-05
CIMG_07829	376.448	0.857032	0.180867	4.73872	2.15072e-06	1.3689e-05
CIMG_13717	76.364	0.855494	0.272309	3.14217	0.00167699	0.00547437
CIMG_00477	747.473	0.852409	0.141153	6.03911	1.54963e-09	1.6526e-08
CIMG_08308	408.322	0.852196	0.166441	5.12038	3.04913e-07	2.26918e-06
CIMG_10021	149.483	0.851791	0.218742	3.89463	9.83507e-05	0.000435656
CIMG_01702	1403.93	0.851603	0.12917	6.593	4.31037e-11	5.57166e-10
CIMG_00791	503.613	0.851535	0.154606	5.50805	3.62834e-08	3.17068e-07
CIMG_13112	146.002	0.850446	0.227158	3.74463	0.000180657	0.00075678
CIMG_06669	308.292	0.850437	0.175375	4.84953	1.23757e-06	8.25335e-06
CIMG_03192	202.763	0.85037	0.199944	4.25321	2.10731e-05	0.000108579
CIMG_04994	614.552	0.849832	0.154338	5.50646	3.66111e-08	3.19642e-07
CIMG_01466	394.265	0.849715	0.160514	5.29408	1.19615e-07	9.55136e-07
CIMG_00835	366.532	0.849446	0.175341	4.845	1.26613e-06	8.43793e-06
CIMG_01165	465.334	0.848925	0.160051	5.30415	1.13198e-07	9.0877e-07
CIMG_06266	148.116	0.848501	0.216448	3.92056	8.8344e-05	0.000396067
CIMG_00343	695.939	0.848384	0.140115	6.05514	1.403e-09	1.5096e-08
CIMG_11467	251.38	0.84833	0.189561	4.47542	7.62595e-06	4.30761e-05
CIMG_09978	174.316	0.848325	0.2076	4.08663	4.37681e-05	0.000211166
CIMG_00110	546.739	0.846842	0.158925	5.32876	9.88847e-08	8.03594e-07
CIMG_02437	507.503	0.846785	0.15567	5.43991	5.33064e-08	4.54686e-07
CIMG_03314	2415.44	0.84676	0.131427	6.44287	1.17237e-10	1.4255e-09
CIMG_10557	98.8932	0.844583	0.249477	3.38596	0.000709287	0.0025563
CIMG_06183	151.2	0.842883	0.220382	3.82526	0.000130636	0.00056533
CIMG_12430	82.6666	0.839727	0.265674	3.16161	0.00156902	0.00516392
CIMG_07374	70.5789	0.839397	0.279614	3.00269	0.00267604	0.00832374
CIMG_06319	2315.98	0.838586	0.120328	6.96923	3.18682e-12	4.7728e-11
CIMG_12655	97.0916	0.837222	0.251095	3.33511	0.000852651	0.00301322
CIMG_02602	894.947	0.836681	0.13352	6.26647	3.6933e-10	4.20905e-09
CIMG_01086	303.675	0.836586	0.172868	4.83971	1.30026e-06	8.62957e-06
CIMG_04314	143.223	0.835962	0.227105	3.68144	0.000231917	0.00094394
CIMG_11627	57.5251	0.835574	0.298015	2.80436	0.00504171	0.0145147
CIMG_11201	795.435	0.8347	0.17884	4.66751	3.04879e-06	1.87483e-05
CIMG_10904	58.8916	0.83467	0.306274	2.72454	0.00643903	0.0180308
CIMG_00762	456.268	0.834439	0.159251	5.23991	1.60658e-07	1.25274e-06
CIMG_06846	109.782	0.833077	0.239644	3.47703	0.000507003	0.00189683
CIMG_08402	196.599	0.832986	0.197251	4.22355	2.40481e-05	0.000122272
CIMG_05888	497.731	0.83268	0.153109	5.43881	5.36362e-08	4.57094e-07
CIMG_02311	66.4082	0.831661	0.29455	2.8244	0.00473689	0.0137564
CIMG_02745	548.854	0.831524	0.166789	4.98583	6.16967e-07	4.33995e-06
CIMG_07216	373.536	0.831471	0.162116	5.12922	2.90951e-07	2.17367e-06
CIMG_13779	63.9825	0.831126	0.291048	2.85558	0.00429589	0.0126783
CIMG_11378	131.716	0.831114	0.240579	3.45516	0.000549964	0.00204643
CIMG_00314	46.0968	0.831106	0.325448	2.55449	0.0106343	0.027678
CIMG_13708	86.8462	0.830123	0.263509	3.15145	0.00162462	0.00532508
CIMG_12789	224.767	0.830089	0.205021	4.04937	5.13561e-05	0.000243745
CIMG_05917	981.937	0.829459	0.133854	6.19691	5.75825e-10	6.41063e-09
CIMG_01635	225.915	0.829293	0.192126	4.31665	1.58415e-05	8.42836e-05
CIMG_00872	460.367	0.829279	0.158701	5.22555	1.73642e-07	1.34744e-06
CIMG_03118	167.758	0.828943	0.21203	3.91034	9.21667e-05	0.000411863
CIMG_05692	51.4574	0.828647	0.316262	2.61986	0.00879649	0.0235176
CIMG_07236	1656.88	0.827857	0.128085	6.46344	1.02346e-10	1.25076e-09
CIMG_01692	56.0049	0.825245	0.300985	2.74218	0.00610324	0.0172056
CIMG_13332	68.2257	0.825244	0.290129	2.84606	0.00442643	0.0130069
CIMG_01263	994.622	0.824696	0.154342	5.34341	9.12166e-08	7.46318e-07
CIMG_07287	436.672	0.824382	0.157175	5.24533	1.56005e-07	1.2224e-06
CIMG_10316	327.518	0.823353	0.171418	4.80344	1.55962e-06	1.02032e-05
CIMG_04950	263.803	0.822236	0.180829	4.5476	5.4262e-06	3.18042e-05
CIMG_05037	73.1865	0.819303	0.275449	2.97495	0.0029304	0.00900151
CIMG_07166	337.916	0.819223	0.167895	4.87983	1.06177e-06	7.14024e-06
CIMG_11550	6553.82	0.818985	0.323119	2.53513	0.0112406	0.0290026
CIMG_07915	72.6531	0.818963	0.276926	2.95782	0.00309827	0.00945683
CIMG_11698	33.5016	0.818865	0.352131	2.32592	0.0200226	0.047492
CIMG_09434	1251.55	0.818739	0.136346	6.00497	1.91362e-09	2.02285e-08
CIMG_12244	118.48	0.818552	0.238959	3.42613	0.000612254	0.00224268
CIMG_12535	229.897	0.818249	0.204764	3.99673	6.4224e-05	0.000297774
CIMG_06727	632.553	0.817797	0.14274	5.7295	1.00729e-08	9.67119e-08
CIMG_01076	270.944	0.817754	0.179356	4.5597	5.12266e-06	3.01351e-05
CIMG_04232	567.926	0.817465	0.163332	5.0052	5.58046e-07	3.9602e-06
CIMG_09425	273.562	0.816686	0.182664	4.47161	7.76326e-06	4.37706e-05
CIMG_13438	42.446	0.81535	0.339915	2.40078	0.0163603	0.0399772
CIMG_13241	49.0247	0.813857	0.317444	2.56514	0.0103133	0.0269592
CIMG_00295	673.645	0.813337	0.146189	5.56389	2.63833e-08	2.35251e-07
CIMG_03882	300.567	0.813277	0.179331	4.53522	5.75425e-06	3.36042e-05
CIMG_01117	459.849	0.813179	0.154489	5.26405	1.40917e-07	1.11232e-06
CIMG_10600	51.8342	0.811749	0.308765	2.62951	0.00855086	0.0229757
CIMG_13085	494.902	0.811576	0.153233	5.29674	1.17886e-07	9.42892e-07
CIMG_13600	77.916	0.811322	0.276825	2.93214	0.00336637	0.0102008
CIMG_13567	127.625	0.811089	0.235061	3.45137	0.000557742	0.00207057
CIMG_01727	68.4953	0.810941	0.293172	2.76758	0.00564742	0.0160474
CIMG_01049	837.3	0.810179	0.137241	5.90353	3.55806e-09	3.60675e-08
CIMG_05062	383.659	0.810044	0.161983	5.00107	5.70136e-07	4.0341e-06
CIMG_11137	126.027	0.809993	0.231786	3.49557	0.000473059	0.0017823
CIMG_12221	847.524	0.808367	0.143929	5.61668	1.94659e-08	1.77853e-07
CIMG_13731	56.3818	0.807194	0.307866	2.623	0.00871602	0.0233608
CIMG_01983	463.803	0.806906	0.160878	5.0158	5.28131e-07	3.76734e-06
CIMG_06765	1163.66	0.806852	0.164562	4.90324	9.42692e-07	6.40658e-06
CIMG_08770	193.836	0.80619	0.198525	4.06136	4.87875e-05	0.000232701
CIMG_01652	478.892	0.803354	0.16007	5.01914	5.19034e-07	3.71103e-06
CIMG_01755	52.3205	0.801798	0.314661	2.54773	0.0108425	0.0281287
CIMG_13500	42.0132	0.801631	0.345525	2.32246	0.0202083	0.0478616
CIMG_00415	4202.17	0.80119	0.115113	6.96005	3.40148e-12	5.07849e-11
CIMG_13682	178.388	0.800704	0.207955	3.85103	0.000117622	0.000515098
CIMG_12844	76.6501	0.800349	0.294978	2.71352	0.00665724	0.0185233
CIMG_07675	517.534	0.799796	0.152611	5.24112	1.59609e-07	1.24658e-06
CIMG_08461	438.423	0.798825	0.166641	4.79412	1.63393e-06	1.06388e-05
CIMG_08882	319.748	0.798544	0.176979	4.5125	6.40692e-06	3.69232e-05
CIMG_00556	543.435	0.797586	0.150361	5.30481	1.12789e-07	9.074e-07
CIMG_05572	190.102	0.797436	0.210745	3.78447	0.000154035	0.000657227
CIMG_13336	75.2819	0.797423	0.296439	2.69191	0.00710434	0.0195694
CIMG_07994	924.832	0.796999	0.138834	5.74086	9.41954e-09	9.06195e-08
CIMG_05474	1475.18	0.795471	0.128981	6.16746	6.93974e-10	7.65518e-09
CIMG_01293	629.946	0.793164	0.155286	5.10806	3.2549e-07	2.40927e-06
CIMG_00828	1173.52	0.792145	0.133144	5.94963	2.68751e-09	2.76799e-08
CIMG_01762	488.807	0.79199	0.151089	5.24219	1.58683e-07	1.24035e-06
CIMG_06882	38.887	0.791915	0.338043	2.34375	0.0190908	0.0456304
CIMG_09757	124.775	0.791787	0.229997	3.44336	0.000574532	0.00212002
CIMG_09208	76.4223	0.791709	0.274585	2.88359	0.00393171	0.0117185
CIMG_05485	43.8926	0.791604	0.332333	2.38373	0.017138	0.0416239
CIMG_02107	832.729	0.791556	0.141971	5.57567	2.46581e-08	2.21303e-07
CIMG_05122	662.074	0.789404	0.146743	5.3797	7.46101e-08	6.18859e-07
CIMG_04801	584.977	0.788795	0.145536	5.42021	5.95302e-08	5.01553e-07
CIMG_07185	506.71	0.78866	0.163708	4.81777	1.45172e-06	9.54273e-06
CIMG_00446	265.996	0.788228	0.191687	4.11242	3.91531e-05	0.000190812
CIMG_06908	185.159	0.788067	0.208366	3.78298	0.000154965	0.000660022
CIMG_13163	70.0733	0.78707	0.285357	2.75984	0.00578292	0.0163744
CIMG_13248	102.781	0.786625	0.247351	3.18125	0.0014664	0.00486275
CIMG_13389	40.6067	0.786599	0.334033	2.35587	0.0184794	0.0444004
CIMG_10589	401.422	0.786413	0.167206	4.70362	2.55594e-06	1.60559e-05
CIMG_07151	358.764	0.785042	0.178334	4.40257	1.06977e-05	5.84009e-05
CIMG_07067	64.569	0.784901	0.29373	2.67352	0.00750606	0.0204827
CIMG_10800	701.559	0.783333	0.13986	5.60106	2.1304e-08	1.92275e-07
CIMG_01075	144.091	0.782766	0.220135	3.55649	0.000375843	0.00144891
CIMG_07262	125.288	0.781836	0.231529	3.37788	0.000730456	0.00261985
CIMG_01898	57.2496	0.781462	0.298787	2.61616	0.00889238	0.0237146
CIMG_07256	1204.07	0.780994	0.141614	5.5151	3.48577e-08	3.05719e-07
CIMG_04373	673.163	0.780345	0.141099	5.53072	3.18911e-08	2.80467e-07
CIMG_02926	170.996	0.779965	0.22317	3.49598	0.000472322	0.00178022
CIMG_04321	450.808	0.779848	0.15463	5.04369	4.56636e-07	3.30384e-06
CIMG_03756	138.461	0.778809	0.225115	3.45999	0.000540191	0.00201473
CIMG_10110	1171.27	0.777754	0.136476	5.699	1.20515e-08	1.14228e-07
CIMG_01826	63.8831	0.777411	0.290223	2.6791	0.00738207	0.0202352
CIMG_02346	362.208	0.777373	0.164068	4.73855	2.15251e-06	1.36913e-05
CIMG_07875	1049.18	0.777146	0.131652	5.90316	3.56596e-09	3.61096e-08
CIMG_01662	165.468	0.776451	0.216096	3.5935	0.00032627	0.00127619
CIMG_11604	2210.87	0.776307	0.119054	6.52072	6.99723e-11	8.80828e-10
CIMG_07026	108.463	0.776283	0.244582	3.17476	0.0014996	0.0049626
CIMG_06687	45.7684	0.775998	0.32984	2.35475	0.0185351	0.0444898
CIMG_10321	264.162	0.775698	0.1814	4.27681	1.89587e-05	9.87412e-05
CIMG_09201	1143.97	0.775058	0.145643	5.32178	1.02755e-07	8.32938e-07
CIMG_02866	230.922	0.774015	0.196063	3.94834	7.86966e-05	0.000356299
CIMG_09785	75.6423	0.773805	0.274422	2.8203	0.00479782	0.0138915
CIMG_00095	65.8048	0.773125	0.285085	2.7129	0.00666978	0.0185515
CIMG_10932	242.051	0.773033	0.206807	3.73857	0.000185067	0.000773236
CIMG_10999	170.609	0.773029	0.215552	3.58677	0.000334796	0.00130477
CIMG_07000	68.7133	0.772582	0.284961	2.71273	0.00667323	0.0185517
CIMG_07743	162.227	0.771263	0.217749	3.54294	0.000395693	0.00152056
CIMG_01978	637.429	0.771181	0.153007	5.04045	4.64441e-07	3.35275e-06
CIMG_06064	704.548	0.771083	0.139203	5.5395	3.03339e-08	2.68488e-07
CIMG_05637	53.9485	0.770067	0.308045	2.49993	0.0124219	0.0315711
CIMG_06203	375.38	0.769512	0.170324	4.51843	6.23011e-06	3.6012e-05
CIMG_11010	103.755	0.768904	0.247833	3.10353	0.00191225	0.00616505
CIMG_06589	66.8675	0.768857	0.289581	2.6563	0.00790031	0.0213948
CIMG_11616	215.106	0.768774	0.193625	3.97117	7.15206e-05	0.000327973
CIMG_04315	285.818	0.767525	0.178034	4.3117	1.62002e-05	8.60033e-05
CIMG_11924	520.331	0.76649	0.155319	4.93538	7.99967e-07	5.51372e-06
CIMG_09670	173.153	0.76458	0.206316	3.70639	0.000210237	0.0008641
CIMG_03707	45.5735	0.763788	0.329438	2.31789	0.0204555	0.0482928
CIMG_12611	124.843	0.76368	0.236162	3.23478	0.00121735	0.0041264
CIMG_13129	266.393	0.763065	0.186388	4.09466	4.2279e-05	0.000204699
CIMG_07882	181.255	0.762744	0.208137	3.66492	0.00024742	0.000999855
CIMG_05082	427.193	0.762471	0.1598	4.7717	1.82682e-06	1.18069e-05
CIMG_06683	3589.06	0.762046	0.11508	6.62193	3.54551e-11	4.62645e-10
CIMG_12387	106.408	0.761666	0.246539	3.09043	0.0019987	0.00641581
CIMG_08103	12850.3	0.760969	0.109865	6.92644	4.31576e-12	6.32583e-11
CIMG_03206	139.034	0.760177	0.224447	3.38746	0.000705441	0.00254339
CIMG_09423	193.132	0.759981	0.220351	3.44986	0.000560879	0.00208061
CIMG_12388	161.843	0.759074	0.20986	3.61781	0.000297104	0.00117414
CIMG_11036	380.333	0.759054	0.165913	4.57549	4.75097e-06	2.82071e-05
CIMG_03256	1098.68	0.758963	0.131823	5.75755	8.53423e-09	8.25147e-08
CIMG_06349	243.863	0.758656	0.184656	4.10893	3.97498e-05	0.000193426
CIMG_05858	403.912	0.75816	0.161588	4.6924	2.70016e-06	1.68848e-05
CIMG_08197	198.872	0.757665	0.197122	3.84439	0.000120855	0.000527336
CIMG_13781	490.83	0.757271	0.164283	4.60996	4.02737e-06	2.4331e-05
CIMG_08834	544.788	0.757059	0.149949	5.04916	4.43751e-07	3.21544e-06
CIMG_02569	562.931	0.755639	0.146049	5.17417	2.28926e-07	1.73998e-06
CIMG_12747	56.4925	0.755239	0.301849	2.50244	0.012334	0.0314057
CIMG_09511	380.056	0.754813	0.163386	4.62014	3.83472e-06	2.32693e-05
CIMG_03144	792.732	0.754308	0.137634	5.48078	4.23454e-08	3.67045e-07
CIMG_08680	113.209	0.753137	0.244674	3.07872	0.00207891	0.00665556
CIMG_01828	101.451	0.753021	0.247511	3.04305	0.00234192	0.00738958
CIMG_06135	448.761	0.752782	0.156353	4.81504	1.47174e-06	9.6677e-06
CIMG_05617	391.65	0.752286	0.166365	4.52234	6.11601e-06	3.54162e-05
CIMG_03127	400.645	0.751306	0.160702	4.67563	2.93059e-06	1.81373e-05
CIMG_05549	484.635	0.750596	0.153718	4.88337	1.04288e-06	7.02795e-06
CIMG_12095	716.031	0.750185	0.145131	5.16924	2.35048e-07	1.7837e-06
CIMG_09648	250.284	0.749598	0.182242	4.11374	3.89302e-05	0.000189822
CIMG_09286	75.7907	0.749544	0.280824	2.66995	0.00758614	0.0206544
CIMG_00530	322.072	0.749342	0.171555	4.36833	1.25203e-05	6.78505e-05
CIMG_07223	684.011	0.748592	0.146893	5.09648	3.46028e-07	2.54759e-06
CIMG_06856	1426.47	0.748234	0.123831	6.04255	1.51699e-09	1.61958e-08
CIMG_04687	133.464	0.746684	0.225866	3.30651	0.000944665	0.00330204
CIMG_01201	458.923	0.746233	0.156974	4.75433	1.99109e-06	1.27828e-05
CIMG_10708	381.525	0.746165	0.167131	4.46511	8.00277e-06	4.49368e-05
CIMG_07535	328.963	0.744876	0.175958	4.23383	2.29745e-05	0.000117433
CIMG_13091	163.604	0.744533	0.210622	3.53563	0.000406804	0.00155776
CIMG_01473	600.058	0.743262	0.155682	4.77457	1.80089e-06	1.16471e-05
CIMG_13741	86.078	0.743177	0.277161	2.6812	0.00733576	0.0201321
CIMG_00083	140.408	0.74235	0.22653	3.278	0.00104546	0.00360983
CIMG_09972	484.227	0.741536	0.1515	4.89498	9.83161e-07	6.63944e-06
CIMG_13320	62.95	0.741316	0.289955	2.55744	0.0105445	0.0274813
CIMG_01052	217.895	0.740657	0.201788	3.6712	0.000241413	0.000978042
CIMG_03614	1113.93	0.740415	0.146459	5.05557	4.29102e-07	3.11868e-06
CIMG_03862	4725.24	0.73917	0.126416	5.84715	5.00062e-09	4.97479e-08
CIMG_04982	267.155	0.738931	0.178978	4.12912	3.64162e-05	0.000178376
CIMG_00524	1603.72	0.738419	0.123907	5.95956	2.52916e-09	2.61609e-08
CIMG_11830	241.14	0.738119	0.187781	3.93146	8.44325e-05	0.000379591
CIMG_04213	1025.11	0.738112	0.149294	4.94421	7.64533e-07	5.28912e-06
CIMG_07178	245.613	0.738029	0.187602	3.93476	8.3281e-05	0.000375291
CIMG_10210	60.3495	0.736921	0.294044	2.50724	0.0121679	0.031065
CIMG_11321	72.2305	0.736833	0.28585	2.57917	0.00990381	0.0260655
CIMG_09223	701.18	0.736555	0.141482	5.20624	1.92709e-07	1.48108e-06
CIMG_02252	558.096	0.736009	0.171664	4.28783	1.8043e-05	9.47404e-05
CIMG_08328	513.626	0.735325	0.151085	4.86725	1.1316e-06	7.5834e-06
CIMG_13679	84.6886	0.734724	0.265136	2.77254	0.00556204	0.0158328
CIMG_08714	413.81	0.733572	0.159174	4.60897	4.0466e-06	2.44165e-05
CIMG_11090	55.1537	0.733381	0.303958	2.4134	0.0158045	0.0388259
CIMG_08289	164.41	0.73269	0.212611	3.4466	0.000567686	0.0021005
CIMG_13347	431.516	0.732553	0.16297	4.49543	6.94282e-06	3.96792e-05
CIMG_04459	238.678	0.7323	0.196452	3.72846	0.000192657	0.000798658
CIMG_03498	184.618	0.731141	0.204343	3.5789	0.000345038	0.00134035
CIMG_02626	602.089	0.730321	0.147896	4.93839	7.87721e-07	5.43781e-06
CIMG_03525	1206.38	0.729896	0.134629	5.42169	5.90388e-08	4.98286e-07
CIMG_05063	575.617	0.729672	0.156942	4.64971	3.32405e-06	2.03113e-05
CIMG_01925	109.939	0.728123	0.241187	3.0197	0.00253023	0.00792393
CIMG_05514	375.909	0.725784	0.163382	4.44272	8.88278e-06	4.93887e-05
CIMG_10230	145.823	0.725282	0.226073	3.20936	0.00133032	0.00446286
CIMG_06187	76.4407	0.724379	0.284439	2.54848	0.0108194	0.0280837
CIMG_13184	126.189	0.72273	0.243073	2.97431	0.0029365	0.00901449
CIMG_05853	88.7039	0.722523	0.258334	2.79768	0.00514707	0.0147871
CIMG_06080	593.016	0.722042	0.152959	4.72087	2.34834e-06	1.48098e-05
CIMG_00694	446.185	0.722021	0.155531	4.64272	3.43855e-06	2.09578e-05
CIMG_02086	502.582	0.721255	0.156965	4.59527	4.32181e-06	2.58986e-05
CIMG_13384	142.172	0.72046	0.224679	3.20757	0.00133863	0.00448696
CIMG_09484	14016.7	0.720289	0.117957	6.10638	1.01916e-09	1.10523e-08
CIMG_05530	70.2082	0.720261	0.283347	2.54352	0.0109742	0.0284091
CIMG_05040	92.3965	0.720154	0.261974	2.75023	0.00595533	0.0168231
CIMG_03954	63.351	0.719916	0.2894	2.48856	0.0128262	0.0325044
CIMG_09049	88.3524	0.719524	0.258079	2.78913	0.00528494	0.0151484
CIMG_04620	611.859	0.719157	0.152917	4.70313	2.56205e-06	1.60838e-05
CIMG_13724	51.5323	0.7176	0.309857	2.31703	0.0205019	0.0483786
CIMG_05217	846.598	0.716825	0.146857	4.88138	1.05346e-06	7.08929e-06
CIMG_11875	69.6259	0.716607	0.283372	2.52947	0.0114233	0.0293743
CIMG_05004	126.916	0.716153	0.227634	3.14691	0.00165004	0.00540105
CIMG_00271	2054.45	0.716091	0.131018	5.46567	4.61166e-08	3.97941e-07
CIMG_07952	410.785	0.715989	0.1706	4.19736	2.70044e-05	0.000135656
CIMG_10050	1096.27	0.715903	0.129377	5.53365	3.13639e-08	2.76588e-07
CIMG_07270	838.847	0.714528	0.15649	4.56617	4.96718e-06	2.9328e-05
CIMG_10242	1514.6	0.713978	0.133894	5.33257	9.68307e-08	7.88233e-07
CIMG_08079	61.066	0.713823	0.296267	2.40978	0.0159621	0.0391931
CIMG_13759	52.8441	0.713794	0.308452	2.31533	0.0205949	0.0485862
CIMG_02379	140.193	0.712242	0.229618	3.10276	0.00191727	0.00617709
CIMG_04235	463.272	0.712203	0.158079	4.50584	6.61109e-06	3.79861e-05
CIMG_09062	1117.01	0.711629	0.131317	5.4193	5.98343e-08	5.03675e-07
CIMG_03970	58.9447	0.711566	0.297068	2.39622	0.0165653	0.040396
CIMG_05501	212.874	0.711513	0.198904	3.57798	0.000346256	0.00134345
CIMG_12887	1964.45	0.709629	0.129816	5.46655	4.58881e-08	3.96325e-07
CIMG_00287	997.635	0.708648	0.14052	5.04322	4.57774e-07	3.30958e-06
CIMG_00088	228.789	0.708433	0.192653	3.67779	0.000235264	0.000955543
CIMG_09345	2266.8	0.707689	0.128055	5.52655	3.26585e-08	2.86954e-07
CIMG_11803	214.809	0.707419	0.196244	3.60559	0.000311439	0.00122315
CIMG_09341	82.9795	0.706037	0.263573	2.67981	0.00736646	0.020199
CIMG_02736	498.722	0.705576	0.164875	4.27982	1.87045e-05	9.77341e-05
CIMG_12290	99.5205	0.704436	0.247439	2.84795	0.00440012	0.0129423
CIMG_06269	259.656	0.704372	0.180115	3.91125	9.18179e-05	0.000410495
CIMG_04536	5875.8	0.704338	0.140273	5.02125	5.13355e-07	3.67555e-06
CIMG_03125	107.902	0.703992	0.243441	2.89248	0.00382215	0.0114273
CIMG_01811	401.296	0.703882	0.164744	4.27313	1.9275e-05	0.000100226
CIMG_13354	109.898	0.703872	0.248424	2.83467	0.00458734	0.0134111
CIMG_00945	177.129	0.703709	0.205615	3.42299	0.000619362	0.00226384
CIMG_09281	809.153	0.703427	0.150385	4.67771	2.90099e-06	1.79887e-05
CIMG_04207	679.224	0.703192	0.150198	4.68194	2.84172e-06	1.76553e-05
CIMG_05110	226.415	0.702899	0.200614	3.50448	0.000457492	0.00172906
CIMG_01629	1782.2	0.701346	0.121909	5.75313	8.76065e-09	8.46189e-08
CIMG_08676	231.677	0.69933	0.197852	3.53522	0.000407434	0.00155946
CIMG_03583	190.187	0.697959	0.198965	3.50874	0.000450243	0.00170635
CIMG_05349	227.394	0.696916	0.19509	3.57305	0.00035285	0.00136738
CIMG_13569	77.4805	0.696811	0.28266	2.46608	0.0136602	0.0342751
CIMG_03155	241.643	0.695957	0.188081	3.70107	0.00021469	0.000880897
CIMG_01782	2503.15	0.695497	0.133127	5.22442	1.74699e-07	1.35455e-06
CIMG_02063	746.694	0.695463	0.141962	4.89919	9.62326e-07	6.52161e-06
CIMG_05889	600.449	0.695423	0.146178	4.75771	1.95801e-06	1.26041e-05
CIMG_05475	186.953	0.695398	0.221981	3.13331	0.00172848	0.00562341
CIMG_13034	104.261	0.695112	0.244054	2.849	0.00438562	0.0129076
CIMG_11766	95.3516	0.694946	0.261459	2.65931	0.00783018	0.0212288
CIMG_05727	807.264	0.694111	0.153716	4.5158	6.30783e-06	3.64175e-05
CIMG_07537	104.811	0.693946	0.245934	2.82271	0.00476199	0.0138168
CIMG_01866	1468.21	0.693872	0.127661	5.43543	5.46657e-08	4.65228e-07
CIMG_01845	556.629	0.693683	0.147808	4.69341	2.68685e-06	1.68125e-05
CIMG_13294	102.632	0.692941	0.244825	2.83126	0.00463645	0.0135218
CIMG_11534	107.807	0.692803	0.240561	2.88089	0.00396548	0.0118082
CIMG_01677	365.962	0.692656	0.166257	4.16661	3.09158e-05	0.000153385
CIMG_07845	99.3286	0.692103	0.248306	2.78846	0.00529597	0.0151651
CIMG_11925	483.39	0.692033	0.15473	4.47291	7.71608e-06	4.35301e-05
CIMG_01095	139.606	0.691412	0.221602	3.12085	0.00180328	0.00584503
CIMG_07346	265.875	0.691393	0.190871	3.62272	0.000291517	0.00115718
CIMG_01275	364.492	0.689971	0.167088	4.1298	3.63074e-05	0.000178024
CIMG_06732	92.7316	0.689634	0.279188	2.47061	0.0134884	0.0338969
CIMG_03799	593.785	0.688464	0.14512	4.7444	2.09124e-06	1.33545e-05
CIMG_07681	140.845	0.688252	0.223702	3.07721	0.00208945	0.00668484
CIMG_11718	253.586	0.687042	0.182954	3.7559	0.000172721	0.000726652
CIMG_08028	443.883	0.686988	0.159594	4.30492	1.67046e-05	8.83873e-05
CIMG_01958	367.404	0.686686	0.164487	4.17521	2.97707e-05	0.000148008
CIMG_04998	335.213	0.686606	0.169064	4.06172	4.8713e-05	0.000232461
CIMG_04797	274.108	0.686531	0.187555	3.66092	0.000251306	0.00101343
CIMG_01332	582.103	0.68629	0.145578	4.71459	2.42201e-06	1.52544e-05
CIMG_11121	106.733	0.686289	0.256347	2.67743	0.00741896	0.0202965
CIMG_08513	204.044	0.685796	0.206189	3.32679	0.000878525	0.0030967
CIMG_12778	69.3351	0.685642	0.285521	2.40313	0.0162553	0.0397709
CIMG_02660	625.245	0.685279	0.144064	4.75702	1.96473e-06	1.26388e-05
CIMG_03459	196.072	0.685034	0.201803	3.39547	0.000685101	0.00248027
CIMG_01346	632.502	0.685034	0.151267	4.52885	5.93054e-06	3.45082e-05
CIMG_13390	89.3657	0.684636	0.265212	2.58291	0.00979722	0.0258415
CIMG_01841	642.28	0.683817	0.154606	4.42327	9.72165e-06	5.35887e-05
CIMG_03367	150.34	0.683487	0.218409	3.1304	0.00174571	0.00567371
CIMG_06849	70.933	0.68268	0.279804	2.4411	0.0146426	0.0362956
CIMG_13082	75.6301	0.681614	0.272661	2.5012	0.0123772	0.0314906
CIMG_08296	85.8933	0.68147	0.260215	2.61992	0.00879497	0.0235176
CIMG_09604	403.079	0.68095	0.158983	4.2836	1.83896e-05	9.61932e-05
CIMG_08554	305.944	0.680904	0.17195	3.96047	7.48031e-05	0.000341076
CIMG_09677	186.776	0.680738	0.201746	3.37479	0.000738726	0.00264458
CIMG_02173	601.065	0.679893	0.144626	4.70138	2.58414e-06	1.62119e-05
CIMG_03613	602.344	0.67908	0.161269	4.21103	2.54206e-05	0.000128436
CIMG_01892	672.618	0.678982	0.143799	4.722	2.33534e-06	1.47568e-05
CIMG_02686	149.429	0.678536	0.222681	3.04783	0.00230497	0.00728722
CIMG_00331	1358.08	0.677253	0.135668	4.99215	5.97098e-07	4.21249e-06
CIMG_01260	103.041	0.676711	0.2462	2.74936	0.00597126	0.0168631
CIMG_12111	892.982	0.676161	0.135352	4.9958	5.85937e-07	4.13679e-06
CIMG_08880	67.7532	0.675337	0.281928	2.39669	0.0165441	0.0403546
CIMG_03896	372.91	0.674373	0.18844	3.57924	0.000344598	0.00133922
CIMG_06233	398.193	0.67399	0.167783	4.01735	5.88568e-05	0.000275409
CIMG_00282	362.605	0.673883	0.189448	3.55756	0.000374321	0.00144362
CIMG_06564	74.356	0.673658	0.278273	2.42163	0.0154511	0.0380645
CIMG_01020	123.105	0.673271	0.238035	2.82899	0.00466955	0.0135854
CIMG_06158	587.329	0.673264	0.14744	4.56661	4.95671e-06	2.92841e-05
CIMG_05773	82.5568	0.672939	0.266983	2.52127	0.0116932	0.0299802
CIMG_02693	356.956	0.672889	0.167423	4.01949	5.83238e-05	0.000273313
CIMG_03221	787.979	0.672633	0.14823	4.53807	5.67725e-06	3.31948e-05
CIMG_08312	181.527	0.672168	0.213163	3.15425	0.00160909	0.00527957
CIMG_03510	598.601	0.671655	0.156452	4.29338	1.7597e-05	9.27021e-05
CIMG_03712	130.122	0.670427	0.226582	2.95963	0.00308013	0.00940745
CIMG_02307	775.721	0.669266	0.165671	4.03996	5.34604e-05	0.000252736
CIMG_13770	666.494	0.66857	0.145389	4.59875	4.25029e-06	2.55654e-05
CIMG_03308	234.254	0.668497	0.18824	3.55194	0.000382408	0.00147245
CIMG_03295	80.4396	0.668327	0.267425	2.50002	0.0124185	0.0315708
CIMG_04810	71.9404	0.668327	0.289	2.31452	0.0206391	0.0486427
CIMG_03895	417.26	0.668036	0.164598	4.0589	4.93052e-05	0.000234822
CIMG_11456	292.113	0.667889	0.176993	3.77418	0.000160538	0.000680748
CIMG_07356	1044.45	0.666954	0.138647	4.81056	1.50509e-06	9.86658e-06
CIMG_00357	281.448	0.666952	0.18929	3.52403	0.000425041	0.00161784
CIMG_10652	696.295	0.666392	0.141003	4.72637	2.28569e-06	1.4462e-05
CIMG_05028	218.285	0.666145	0.191204	3.4846	0.000492866	0.00184852
CIMG_06437	759.165	0.665583	0.170587	3.90196	9.54169e-05	0.000424785
CIMG_09512	285.994	0.665509	0.181485	3.66749	0.000244941	0.000991086
CIMG_08116	74.9006	0.665343	0.287639	2.31477	0.0206253	0.0486223
CIMG_03642	124.177	0.664891	0.239124	2.78102	0.00541878	0.0154799
CIMG_07647	414.465	0.664461	0.158441	4.19419	2.73851e-05	0.000137139
CIMG_02508	759.621	0.664459	0.150452	4.41663	1.0025e-05	5.49775e-05
CIMG_02067	101.732	0.664079	0.246438	2.69553	0.00702768	0.019386
CIMG_01964	152.795	0.663346	0.221031	3.00171	0.00268467	0.00834537
CIMG_12898	116.359	0.663271	0.241478	2.7479	0.00599782	0.0169183
CIMG_00313	157.924	0.663166	0.218541	3.03504	0.00240501	0.0075687
CIMG_11244	100.128	0.662854	0.249093	2.66196	0.00776877	0.0210801
CIMG_00426	944.553	0.66264	0.138909	4.77049	1.83778e-06	1.18698e-05
CIMG_05248	117.884	0.661959	0.239504	2.76505	0.00569145	0.0161487
CIMG_11773	617.473	0.661634	0.148705	4.44964	8.60142e-06	4.7935e-05
CIMG_07571	158.487	0.661502	0.227165	2.91249	0.00358558	0.0108005
CIMG_01671	749.584	0.661498	0.154672	4.27705	1.89388e-05	9.87412e-05
CIMG_01553	189.765	0.661484	0.19876	3.32875	0.000872355	0.00307721
CIMG_05027	253.632	0.661329	0.206722	3.19991	0.00137472	0.00459035
CIMG_13675	124.439	0.661047	0.231924	2.8513	0.00435412	0.0128266
CIMG_05080	100.126	0.659806	0.256579	2.57226	0.0101038	0.0265193
CIMG_00637	761.911	0.659539	0.137539	4.79557	1.62209e-06	1.05688e-05
CIMG_10132	212.084	0.659519	0.193086	3.41631	0.000634762	0.00231106
CIMG_10866	81.2939	0.659241	0.267774	2.46296	0.0137795	0.0345116
CIMG_08862	114.327	0.658257	0.242537	2.71453	0.00663705	0.0184725
CIMG_05803	252.102	0.658062	0.183776	3.58135	0.000341825	0.00132947
CIMG_13543	101.907	0.657108	0.24613	2.67059	0.00757176	0.020621
CIMG_01645	122.596	0.657035	0.232282	2.82931	0.00466487	0.0135759
CIMG_13687	72.2171	0.656417	0.278809	2.35563	0.0184911	0.0444174
CIMG_13732	106.721	0.655514	0.241518	2.7152	0.00662355	0.0184421
CIMG_02254	291.193	0.655298	0.181104	3.61874	0.000296039	0.00117126
CIMG_02651	727.709	0.654708	0.153114	4.27613	1.90167e-05	9.89896e-05
CIMG_03159	1641.5	0.654561	0.128397	5.09805	3.43168e-07	2.53041e-06
CIMG_02331	199.538	0.653614	0.197643	3.30788	0.000940046	0.00328828
CIMG_00413	1531.79	0.653296	0.128826	5.07126	3.95182e-07	2.88741e-06
CIMG_08180	376.348	0.653147	0.163146	4.00393	6.22998e-05	0.00029025
CIMG_01385	1787.16	0.652529	0.12162	5.36545	8.07477e-08	6.66895e-07
CIMG_06934	533.233	0.652275	0.159369	4.09323	4.25414e-05	0.000205763
CIMG_04162	70.9943	0.652125	0.278103	2.34589	0.0189815	0.045448
CIMG_01407	584.704	0.65156	0.179993	3.62023	0.000294339	0.00116598
CIMG_08679	806.432	0.651378	0.139488	4.67003	3.0115e-06	1.8562e-05
CIMG_07486	946.811	0.651169	0.131755	4.94248	7.71346e-07	5.3286e-06
CIMG_06761	118.073	0.650734	0.238715	2.72652	0.00640054	0.0179439
CIMG_12969	270.159	0.650041	0.197814	3.28691	0.00101293	0.00351008
CIMG_08670	302.854	0.649095	0.171775	3.77929	0.000157273	0.000668378
CIMG_08752	207.922	0.648645	0.19727	3.28882	0.00100608	0.00348885
CIMG_00944	321.624	0.648252	0.177334	3.65588	0.000256302	0.00103056
CIMG_08152	71.2763	0.647612	0.28139	2.30285	0.0212871	0.0499667
CIMG_05546	737.085	0.647151	0.166126	3.89575	9.78962e-05	0.000434043
CIMG_06484	489.825	0.64666	0.154255	4.19245	2.75959e-05	0.000138051
CIMG_10283	152.72	0.64573	0.220954	2.92339	0.00346243	0.0104623
CIMG_02341	493.837	0.645624	0.153809	4.19797	2.69324e-05	0.000135365
CIMG_07590	391.565	0.64539	0.160927	4.01094	6.04767e-05	0.00028244
CIMG_09764	622.652	0.645276	0.147292	4.38123	1.1801e-05	6.41081e-05
CIMG_04092	456.922	0.644997	0.167872	3.84249	0.000121794	0.00053049
CIMG_03963	93.7844	0.644689	0.255002	2.52919	0.0114328	0.0293907
CIMG_00433	378.481	0.644149	0.181997	3.53989	0.000400288	0.0015376
CIMG_12635	71.3111	0.643936	0.27739	2.32271	0.0201947	0.0478412
CIMG_08168	2415.47	0.643677	0.132163	4.87041	1.11369e-06	7.47373e-06
CIMG_05966	71.672	0.642732	0.279128	2.30343	0.0212546	0.0499224
CIMG_07295	506.811	0.642567	0.150848	4.26001	2.04416e-05	0.000105835
CIMG_06149	409.243	0.64197	0.174811	3.67257	0.00024012	0.000973215
CIMG_12861	11720.8	0.641717	0.1267	5.06489	4.08636e-07	2.98032e-06
CIMG_08020	684.898	0.641363	0.163164	3.93109	8.45599e-05	0.000379987
CIMG_02497	378.17	0.64122	0.182904	3.50636	0.000454281	0.00171895
CIMG_05457	865.308	0.640826	0.144575	4.43263	9.30888e-06	5.15495e-05
CIMG_01813	630.375	0.64048	0.151921	4.21621	2.48442e-05	0.000125921
CIMG_03741	79.2492	0.640169	0.271783	2.3561	0.0184678	0.0443835
CIMG_11545	593.572	0.639978	0.146509	4.36855	1.25072e-05	6.78179e-05
CIMG_07849	401.376	0.639848	0.161865	3.95329	7.70838e-05	0.00034982
CIMG_00094	215.716	0.63958	0.199532	3.2059	0.00134641	0.00450677
CIMG_10173	236.302	0.639488	0.222458	2.8751	0.00403903	0.0120025
CIMG_11926	1066.85	0.638031	0.129811	4.91523	8.86772e-07	6.05646e-06
CIMG_00534	6268.05	0.637778	0.116767	5.46202	4.70736e-08	4.05473e-07
CIMG_01837	910.264	0.637206	0.141125	4.5154	6.31971e-06	3.64642e-05
CIMG_00623	564.658	0.637151	0.147845	4.3099	1.63332e-05	8.66603e-05
CIMG_10588	392.653	0.636812	0.166493	3.82518	0.000130677	0.00056533
CIMG_12567	109.988	0.6367	0.255812	2.48941	0.0127957	0.0324525
CIMG_10022	133.964	0.635864	0.225405	2.82186	0.00477467	0.0138452
CIMG_08979	762.134	0.635765	0.146785	4.33147	1.48115e-05	7.91975e-05
CIMG_01951	497.746	0.635581	0.154767	4.10699	4.00846e-05	0.000194957
CIMG_06371	599.226	0.635368	0.159383	3.9867	6.69989e-05	0.000309448
CIMG_03340	671.532	0.635313	0.141598	4.48701	7.22283e-06	4.10844e-05
CIMG_08423	629.097	0.635153	0.176024	3.60866	0.000307778	0.00121025
CIMG_05171	483.81	0.634514	0.161185	3.93697	8.25174e-05	0.000372068
CIMG_02264	286.775	0.634371	0.174981	3.62591	0.00028794	0.00114581
CIMG_10062	212.863	0.634097	0.194722	3.25718	0.00112526	0.00385798
CIMG_00306	1605.45	0.633941	0.131999	4.80272	1.56522e-06	1.02329e-05
CIMG_09172	901.142	0.633867	0.135239	4.68721	2.76951e-06	1.72401e-05
CIMG_04193	408.011	0.633229	0.160823	3.93793	8.21862e-05	0.000370878
CIMG_01996	558.983	0.633203	0.164992	3.83807	0.000124007	0.000539381
CIMG_04385	91.1774	0.632214	0.261262	2.42073	0.0154893	0.0381294
CIMG_02335	207.628	0.630855	0.194422	3.24553	0.00117234	0.0039935
CIMG_07949	182.245	0.630786	0.201932	3.12451	0.00178099	0.00578056
CIMG_06188	81.2999	0.630077	0.27278	2.31127	0.0208178	0.049016
CIMG_08106	278.749	0.629752	0.179232	3.51404	0.000441352	0.00167463
CIMG_10291	349.49	0.629625	0.172094	3.659	0.000253205	0.00102023
CIMG_00288	122.567	0.629484	0.235734	2.67113	0.0075597	0.020594
CIMG_00989	378.94	0.62839	0.167081	3.76129	0.000169036	0.000712458
CIMG_02885	185.651	0.628301	0.211135	2.97616	0.00291883	0.00896883
CIMG_07565	280.447	0.628195	0.179546	3.49937	0.000466364	0.00175852
CIMG_04330	272.34	0.627937	0.179827	3.49257	0.000478391	0.00179887
CIMG_05470	349.999	0.627458	0.166512	3.76871	0.000164095	0.000694
CIMG_06776	641.53	0.627281	0.165714	3.78556	0.000153366	0.00065466
CIMG_03147	101.577	0.626848	0.247662	2.53183	0.011347	0.0292097
CIMG_07342	778.268	0.626574	0.144142	4.34721	1.37878e-05	7.40527e-05
CIMG_02184	158.009	0.626395	0.212376	2.95017	0.00317596	0.00966334
CIMG_05521	364.229	0.62627	0.168627	3.71445	0.000203644	0.000840229
CIMG_01684	440.317	0.625663	0.168503	3.71351	0.000204401	0.000842992
CIMG_11992	3688.11	0.624897	0.124981	4.99997	5.73399e-07	4.05421e-06
CIMG_07255	955.169	0.62344	0.132043	4.7217	2.33887e-06	1.47694e-05
CIMG_05973	87.4365	0.62323	0.25886	2.40877	0.0160064	0.0392544
CIMG_04141	1102.36	0.622811	0.128668	4.84064	1.29423e-06	8.61328e-06
CIMG_10628	144.515	0.62104	0.223502	2.77918	0.00544962	0.0155542
CIMG_12807	177.445	0.62094	0.203223	3.05619	0.00224171	0.00711291
CIMG_12990	160.405	0.620939	0.213174	2.91361	0.00357273	0.0107651
CIMG_00899	1126.65	0.619415	0.130027	4.7639	1.89883e-06	1.22476e-05
CIMG_00541	500.282	0.619298	0.156266	3.96339	7.38928e-05	0.000337245
CIMG_12697	89.3441	0.619136	0.261116	2.37257	0.0176647	0.0426343
CIMG_00629	310.352	0.618464	0.179523	3.44558	0.000569826	0.0021065
CIMG_02158	104.238	0.616169	0.248248	2.4831	0.0130246	0.0329117
CIMG_07115	644.998	0.615471	0.143074	4.30201	1.69252e-05	8.95057e-05
CIMG_08527	1036.27	0.615392	0.133413	4.61288	3.97118e-06	2.40066e-05
CIMG_05759	2629.04	0.61456	0.121679	5.05076	4.40063e-07	3.19112e-06
CIMG_11386	15455.2	0.613377	0.131211	4.67476	2.94296e-06	1.82021e-05
CIMG_09222	115.402	0.611907	0.251207	2.4364	0.0148344	0.0367048
CIMG_01389	651.604	0.611838	0.144087	4.24663	2.17013e-05	0.000111458
CIMG_06270	708.051	0.611169	0.140287	4.35681	1.31969e-05	7.11172e-05
CIMG_05989	348.27	0.610842	0.167971	3.63709	0.000275734	0.00110179
CIMG_07815	2796.95	0.609244	0.117049	5.20512	1.93874e-07	1.48884e-06
CIMG_07749	92.8996	0.608924	0.25482	2.39045	0.0168278	0.0409532
CIMG_03901	346.164	0.607912	0.171834	3.5381	0.00040302	0.00154625
CIMG_05643	187.678	0.607554	0.204359	2.97379	0.00294145	0.00902394
CIMG_02135	177.142	0.607015	0.215225	2.82113	0.00478547	0.0138682
CIMG_12335	117.19	0.606837	0.253489	2.39433	0.016651	0.0405741
CIMG_00111	303.006	0.606712	0.176337	3.44126	0.000579004	0.00213306
CIMG_03318	234.592	0.606664	0.18691	3.24628	0.00116926	0.00398582
CIMG_12225	2444.54	0.606319	0.148193	4.09151	4.2858e-05	0.000207086
CIMG_01040	429.277	0.606059	0.16279	3.72324	0.000196684	0.000814654
CIMG_11309	1394.28	0.605903	0.124422	4.86988	1.11665e-06	7.48841e-06
CIMG_11881	2218.25	0.60503	0.138663	4.36343	1.28036e-05	6.923e-05
CIMG_04542	587.216	0.60466	0.152878	3.95539	7.64102e-05	0.000347254
CIMG_11495	1007.71	0.604096	0.151168	3.99634	6.43298e-05	0.000297978
CIMG_08947	980.232	0.603943	0.131376	4.59727	4.28053e-06	2.57313e-05
CIMG_06655	347.465	0.602256	0.175622	3.4298	0.000604027	0.00221423
CIMG_00037	301.841	0.602097	0.180554	3.33525	0.000852236	0.00301286
CIMG_02085	510.949	0.602065	0.163688	3.67847	0.000234639	0.000953405
CIMG_07082	136.56	0.601875	0.230543	2.61165	0.0090106	0.0239702
CIMG_06743	103.71	0.600813	0.246069	2.4425	0.0145858	0.0362013
CIMG_08991	731.725	0.599814	0.13784	4.3518	1.35025e-05	7.26824e-05
CIMG_10785	98.66	0.599461	0.252508	2.37537	0.0175313	0.0424117
CIMG_04916	495.599	0.59912	0.161713	3.70519	0.000211231	0.000867814
CIMG_01723	662.693	0.598412	0.142003	4.21436	2.50484e-05	0.000126889
CIMG_04708	122.543	0.598388	0.23025	2.59978	0.00932834	0.0247403
CIMG_08919	311.376	0.597855	0.177492	3.36878	0.000755008	0.00269386
CIMG_04228	1126.77	0.597601	0.148278	4.03045	5.56701e-05	0.00026241
CIMG_05800	1066.7	0.597545	0.130892	4.56536	4.98643e-06	2.94056e-05
CIMG_03962	218.418	0.59562	0.190165	3.13272	0.00173195	0.0056328
CIMG_05654	206.442	0.595551	0.19623	3.0357	0.0023998	0.00755478
CIMG_00385	764.498	0.595289	0.137161	4.34034	1.42263e-05	7.62804e-05
CIMG_01742	135.512	0.595114	0.222272	2.67829	0.00739992	0.0202669
CIMG_04339	607.295	0.59468	0.144416	4.11814	3.81937e-05	0.00018642
CIMG_02354	402.995	0.594389	0.158682	3.74623	0.000179513	0.000752595
CIMG_01791	489.784	0.593744	0.15757	3.76837	0.00016432	0.000694646
CIMG_08985	138.988	0.593574	0.22224	2.67176	0.00754539	0.0205733
CIMG_07241	779.306	0.593102	0.141149	4.20224	2.64282e-05	0.000133178
CIMG_00971	257.089	0.591549	0.187889	3.14901	0.00163822	0.00536785
CIMG_11511	351.616	0.591285	0.189612	3.11871	0.00181642	0.0058817
CIMG_05265	179.908	0.59126	0.208672	2.83423	0.0045936	0.0134172
CIMG_03706	1181.59	0.591249	0.130531	4.52969	5.90701e-06	3.43921e-05
CIMG_11737	347.181	0.590404	0.165284	3.57255	0.000353525	0.00136945
CIMG_09271	269.278	0.590026	0.186034	3.17208	0.00151354	0.00500184
CIMG_09587	508.134	0.589663	0.162808	3.62225	0.000292055	0.00115788
CIMG_01431	1671.99	0.589498	0.130034	4.53357	5.79956e-06	3.38278e-05
CIMG_09521	153.861	0.589391	0.226814	2.59886	0.00935339	0.024793
CIMG_04170	275.781	0.589138	0.182155	3.23466	0.00121787	0.00412669
CIMG_02624	433.474	0.588592	0.155597	3.78319	0.000154833	0.000659755
CIMG_11442	144.445	0.588425	0.219835	2.67734	0.00742096	0.0202965
CIMG_07112	623.214	0.588262	0.148487	3.96202	7.43185e-05	0.000339028
CIMG_03875	251.842	0.586751	0.190314	3.0834	0.0020465	0.0065627
CIMG_07149	942.346	0.586298	0.133655	4.38688	1.14988e-05	6.26323e-05
CIMG_12411	505.334	0.585693	0.150029	3.90422	9.45295e-05	0.000421444
CIMG_08661	504.361	0.585621	0.151136	3.87518	0.000106545	0.000470225
CIMG_05904	157.822	0.583389	0.214928	2.71517	0.0066242	0.0184421
CIMG_00365	499.302	0.583101	0.155566	3.74861	0.000177818	0.000747114
CIMG_12579	412.36	0.582004	0.16262	3.57923	0.00034461	0.00133922
CIMG_08305	1227.39	0.581013	0.13438	4.32383	1.5334e-05	8.17192e-05
CIMG_08011	154.074	0.580993	0.214399	2.71052	0.00671774	0.0186536
CIMG_09578	115.994	0.580429	0.23538	2.46677	0.0136337	0.0342175
CIMG_06223	260.434	0.578603	0.184074	3.14372	0.00166814	0.00545102
CIMG_08199	465.649	0.578583	0.160084	3.61469	0.000300709	0.00118584
CIMG_02752	1759.3	0.577635	0.122105	4.73078	2.2366e-06	1.41887e-05
CIMG_05802	895.357	0.577499	0.137102	4.21236	2.52713e-05	0.000127951
CIMG_09538	658.376	0.577455	0.172963	3.33886	0.000841221	0.00297829
CIMG_01731	1647.39	0.577062	0.121167	4.76265	1.91063e-06	1.23073e-05
CIMG_05379	2611.36	0.576322	0.136905	4.20972	2.55682e-05	0.000128979
CIMG_10318	16328.5	0.576258	0.122193	4.71597	2.40562e-06	1.51611e-05
CIMG_03143	1105.06	0.576107	0.130283	4.42213	9.77332e-06	5.38119e-05
CIMG_07172	531.01	0.575776	0.148521	3.87705	0.00010573	0.00046684
CIMG_07768	1010.75	0.57475	0.130438	4.40651	1.05048e-05	5.74129e-05
CIMG_05046	1108.3	0.573651	0.129215	4.43968	9.00935e-06	5.00058e-05
CIMG_03222	253.026	0.573622	0.191939	2.98919	0.00279716	0.00865853
CIMG_13447	115.832	0.57345	0.234785	2.44343	0.0145484	0.0361458
CIMG_10143	138.768	0.571919	0.22209	2.57609	0.00999237	0.0262649
CIMG_12370	870.838	0.571201	0.143803	3.97234	7.11703e-05	0.000326522
CIMG_02435	378.714	0.570797	0.178306	3.20161	0.00136661	0.00456807
CIMG_04592	834.618	0.569922	0.144771	3.93694	8.25272e-05	0.000372068
CIMG_03220	388.913	0.568924	0.160864	3.5371	0.000404542	0.00155147
CIMG_12642	138.475	0.568665	0.229265	2.48126	0.0130921	0.0330389
CIMG_04423	155.961	0.568193	0.232229	2.44729	0.0143935	0.035834
CIMG_05995	356.137	0.568085	0.168029	3.3814	0.000721178	0.00259236
CIMG_10810	378.009	0.567845	0.16563	3.42888	0.000606088	0.00222094
CIMG_11869	2610.37	0.567638	0.127639	4.44731	8.6951e-06	4.84011e-05
CIMG_08959	891.697	0.567098	0.142954	3.96719	7.27255e-05	0.000332233
CIMG_10666	138.664	0.567022	0.230864	2.45697	0.0140115	0.0350288
CIMG_02255	368.151	0.565854	0.165259	3.42452	0.000615892	0.00225515
CIMG_13751	1051.36	0.565741	0.132721	4.26282	2.01867e-05	0.000104628
CIMG_04768	885.613	0.565434	0.177543	3.18495	0.00144777	0.00480924
CIMG_01701	362.106	0.565432	0.166858	3.38922	0.000700911	0.00253275
CIMG_05386	180.907	0.565146	0.222194	2.54404	0.0109579	0.028382
CIMG_01609	714.201	0.564781	0.145795	3.87409	0.000107024	0.00047212
CIMG_07738	4763.49	0.564752	0.124782	4.52597	6.01196e-06	3.49397e-05
CIMG_03310	2936.57	0.564602	0.12014	4.69961	2.60659e-06	1.63421e-05
CIMG_04317	222.363	0.563217	0.188664	2.98591	0.0028274	0.00872689
CIMG_04219	237.963	0.563001	0.188482	2.98768	0.00281104	0.0086931
CIMG_00401	598.618	0.562767	0.174962	3.21679	0.00129632	0.00435423
CIMG_00691	456.436	0.56268	0.171062	3.28969	0.001003	0.00347941
CIMG_03531	540.945	0.562674	0.15238	3.69291	0.000221703	0.000906583
CIMG_09439	283.718	0.562238	0.175764	3.1993	0.00137761	0.00459839
CIMG_09315	1032.45	0.562037	0.14819	3.79289	0.000148905	0.000637882
CIMG_07140	192.269	0.561431	0.207761	2.70279	0.00687605	0.0190277
CIMG_01546	1389.13	0.561371	0.126418	4.44075	8.96464e-06	4.97863e-05
CIMG_09303	578.385	0.56121	0.148002	3.79223	0.000149298	0.000639281
CIMG_05867	662.175	0.561172	0.145573	3.85515	0.00011566	0.000507199
CIMG_03926	338.243	0.55881	0.180532	3.09588	0.0019623	0.00630634
CIMG_04370	685.588	0.558808	0.160571	3.48038	0.00050071	0.00187547
CIMG_07774	140.147	0.558275	0.225326	2.47826	0.0132024	0.0332737
CIMG_13621	162.933	0.556937	0.211158	2.63815	0.00833601	0.022455
CIMG_08537	417.557	0.556229	0.161457	3.44535	0.000570321	0.00210752
CIMG_01803	1250.9	0.555839	0.144521	3.84622	0.000119956	0.00052365
CIMG_12904	217.085	0.555149	0.203569	2.72765	0.00637881	0.0178953
CIMG_13586	250.939	0.555047	0.184792	3.00426	0.0026623	0.00828771
CIMG_10322	866.653	0.554759	0.133468	4.1567	3.22882e-05	0.000159782
CIMG_00447	264.481	0.554265	0.184402	3.00625	0.00264489	0.00823748
CIMG_00422	158.011	0.553399	0.218383	2.53481	0.0112509	0.029016
CIMG_09327	312.493	0.553127	0.181114	3.05455	0.002254	0.00714484
CIMG_06107	184.124	0.552254	0.202853	2.72313	0.00646661	0.0180785
CIMG_04268	846.108	0.551067	0.147806	3.72858	0.000192563	0.000798612
CIMG_07735	2824.46	0.550641	0.133354	4.12924	3.6397e-05	0.000178373
CIMG_00720	190.608	0.55058	0.205386	2.68127	0.00733441	0.0201321
CIMG_10665	690.763	0.550564	0.151157	3.64254	0.000269962	0.00108052
CIMG_10076	694.296	0.550352	0.139757	3.93819	8.2097e-05	0.000370649
CIMG_00383	738.679	0.549974	0.138082	3.9832	6.79943e-05	0.000313594
CIMG_01541	154.628	0.549757	0.213407	2.57691	0.00996872	0.0262148
CIMG_00577	151.202	0.549649	0.225218	2.4415	0.0146262	0.0362736
CIMG_06411	257.874	0.547625	0.196387	2.78885	0.00528962	0.0151559
CIMG_09411	737.555	0.547467	0.145685	3.75808	0.000171224	0.000721098
CIMG_05625	348.804	0.547213	0.167937	3.25893	0.00111834	0.00383942
CIMG_04919	372.341	0.547094	0.185203	2.95416	0.00313517	0.00955433
CIMG_09362	287.021	0.54665	0.181237	3.01685	0.00255419	0.00798858
CIMG_07213	319.445	0.546525	0.169304	3.22851	0.00124437	0.00420613
CIMG_09464	210.44	0.546481	0.193129	2.83022	0.00465167	0.0135457
CIMG_08476	720.805	0.546384	0.142203	3.84248	0.000121798	0.00053049
CIMG_02601	240.918	0.546374	0.191757	2.84968	0.00437632	0.0128841
CIMG_11675	986.246	0.546192	0.136471	4.00244	6.26932e-05	0.000291378
CIMG_03188	431.314	0.546014	0.160477	3.40289	0.000666769	0.00241754
CIMG_04475	375.57	0.545583	0.16535	3.29997	0.000966938	0.00337255
CIMG_07734	1343.57	0.545551	0.125147	4.35941	1.30412e-05	7.03172e-05
CIMG_03282	1937.53	0.54361	0.121452	4.47602	7.60486e-06	4.30287e-05
CIMG_08172	1838.52	0.543474	0.120715	4.50223	6.72438e-06	3.85681e-05
CIMG_06642	323.022	0.543323	0.17025	3.19183	0.00141373	0.00470918
CIMG_13756	244.774	0.542891	0.191819	2.83091	0.00464151	0.0135284
CIMG_07905	1387.64	0.542554	0.12715	4.26716	1.97975e-05	0.000102832
CIMG_10112	215.589	0.542349	0.196505	2.76059	0.00576974	0.0163516
CIMG_04435	161.678	0.541552	0.215904	2.50898	0.0121079	0.0309446
CIMG_06381	329.822	0.541238	0.17205	3.14636	0.00165314	0.00540751
CIMG_07563	3050.39	0.541139	0.127146	4.25611	2.08013e-05	0.000107436
CIMG_07182	282.246	0.541063	0.177297	3.05229	0.00227104	0.00718939
CIMG_07570	123.521	0.540742	0.229675	2.35529	0.0185083	0.0444475
CIMG_03089	129.274	0.540469	0.227582	2.37564	0.0175183	0.042398
CIMG_01250	615.333	0.540328	0.145959	3.70216	0.000213771	0.000877874
CIMG_09477	1571.16	0.540285	0.154862	3.48893	0.000484953	0.00182141
CIMG_06958	835.148	0.539579	0.142723	3.78087	0.000156282	0.000665044
CIMG_02543	394.593	0.539412	0.163693	3.29563	0.000981999	0.00341642
CIMG_01300	900.715	0.539313	0.135744	3.97324	7.0901e-05	0.000325441
CIMG_00406	211.063	0.53884	0.196132	2.74809	0.00599434	0.0169134
CIMG_03366	463.757	0.538791	0.156034	3.45345	0.000553466	0.00205707
CIMG_04147	452.537	0.538412	0.15753	3.4182	0.000630358	0.00229676
CIMG_04389	475.838	0.5384	0.157525	3.41826	0.000630239	0.00229676
CIMG_01159	299.905	0.53813	0.173561	3.10094	0.00192908	0.00621099
CIMG_02227	135.015	0.537293	0.229408	2.34291	0.0191338	0.0457121
CIMG_06654	375.557	0.536434	0.169229	3.1702	0.00152335	0.00503083
CIMG_00806	382.927	0.536327	0.161611	3.319	0.000903399	0.00317161
CIMG_09619	1031.69	0.536223	0.134804	3.97801	6.94941e-05	0.000320052
CIMG_05641	3488.41	0.535815	0.116576	4.59632	4.3002e-06	2.58334e-05
CIMG_01183	282.566	0.535064	0.179401	2.98295	0.00285485	0.00880409
CIMG_09216	827.523	0.534795	0.138459	3.8627	0.000112142	0.00049357
CIMG_13334	623.21	0.534545	0.174457	3.06432	0.00218163	0.00694287
CIMG_08962	1243.78	0.534509	0.145086	3.68423	0.000229391	0.000934845
CIMG_08988	540.642	0.534466	0.164859	3.24227	0.00118583	0.00403177
CIMG_08309	893.141	0.534261	0.154751	3.4526	0.000555213	0.00206197
CIMG_04345	636.03	0.533548	0.148689	3.58861	0.000332447	0.00129772
CIMG_08398	139.857	0.532604	0.220186	2.41973	0.015532	0.0382148
CIMG_02134	567.662	0.532376	0.155507	3.42374	0.000617655	0.00225903
CIMG_10320	128.969	0.532124	0.227451	2.34023	0.019272	0.0459949
CIMG_07220	1114.87	0.531832	0.131933	4.03121	5.54897e-05	0.000261688
CIMG_06512	291.505	0.530982	0.184842	2.87314	0.00406412	0.0120683
CIMG_05919	326.518	0.529638	0.16901	3.1342	0.00172324	0.00560823
CIMG_05660	2179.46	0.528327	0.118699	4.45106	8.54485e-06	4.76749e-05
CIMG_04525	199.18	0.526246	0.195914	2.68678	0.00721438	0.0198385
CIMG_08174	308.609	0.525975	0.194923	2.6989	0.00695701	0.0192241
CIMG_05998	208.46	0.524414	0.196516	2.6691	0.00760553	0.0207013
CIMG_00794	466.785	0.52429	0.15768	3.32534	0.00088311	0.00310718
CIMG_03042	241.173	0.522742	0.183894	2.84319	0.00446646	0.0131026
CIMG_04323	466.471	0.521825	0.155526	3.35552	0.000792145	0.00281385
CIMG_09683	489.252	0.521714	0.152373	3.42426	0.000616483	0.00225606
CIMG_01391	195.681	0.521576	0.197861	2.63661	0.00837381	0.0225314
CIMG_09533	274.367	0.520109	0.180552	2.88108	0.00396314	0.0118048
CIMG_07222	1131.41	0.519759	0.129786	4.00488	6.20477e-05	0.000289216
CIMG_01007	533.463	0.519745	0.148298	3.50501	0.000456593	0.00172634
CIMG_04862	208.671	0.519396	0.193582	2.68373	0.00728067	0.019998
CIMG_02021	378.52	0.519049	0.167452	3.09998	0.00193536	0.00622911
CIMG_09354	202.251	0.518019	0.197295	2.62632	0.00863141	0.0231727
CIMG_09276	1175.04	0.517748	0.136581	3.79093	0.000150086	0.000642084
CIMG_00317	299.906	0.517289	0.180779	2.862	0.00420972	0.0124622
CIMG_08364	151.411	0.517087	0.216699	2.38709	0.0169824	0.0412878
CIMG_06580	330.402	0.516452	0.171662	3.00906	0.00262055	0.00817314
CIMG_04312	358.353	0.516069	0.171945	3.0017	0.00268473	0.00834537
CIMG_00669	216.797	0.515907	0.20365	2.53396	0.0112782	0.0290555
CIMG_02363	517.523	0.51588	0.149264	3.45645	0.000547332	0.00203821
CIMG_07271	1031.39	0.515805	0.142696	3.61487	0.000300495	0.00118549
CIMG_05278	386.749	0.515211	0.173377	2.97197	0.00295893	0.00906952
CIMG_09381	203.152	0.514862	0.19641	2.62188	0.00874468	0.0234183
CIMG_02104	2888.34	0.513139	0.118628	4.32569	1.52057e-05	8.10802e-05
CIMG_05226	191.264	0.512624	0.20825	2.46233	0.0138038	0.0345591
CIMG_07878	228.079	0.512437	0.19029	2.69341	0.00707244	0.0194983
CIMG_13722	201.113	0.512192	0.197101	2.59915	0.00934554	0.0247791
CIMG_04746	548.746	0.511789	0.148871	3.43806	0.0005859	0.00215434
CIMG_06067	254.369	0.511779	0.188784	2.7113	0.00670195	0.0186154
CIMG_04590	178.335	0.51152	0.204929	2.49676	0.0125332	0.0318289
CIMG_04739	714.589	0.511507	0.13894	3.68174	0.000231649	0.000943246
CIMG_00307	804.302	0.511186	0.138842	3.68199	0.000231424	0.000942728
CIMG_06215	564.813	0.510967	0.16495	3.09801	0.00194824	0.00626637
CIMG_09680	203.832	0.510808	0.200521	2.54794	0.0108361	0.0281195
CIMG_02247	552.224	0.510467	0.159072	3.2093	0.00133059	0.00446286
CIMG_01382	339.352	0.509961	0.170353	2.99396	0.00275386	0.00854095
CIMG_06403	422.719	0.509645	0.158179	3.22236	0.0012714	0.00427949
CIMG_04017	761.156	0.509111	0.144566	3.5219	0.000428461	0.00162957
CIMG_03759	848.815	0.509082	0.134534	3.78423	0.000154188	0.000657587
CIMG_06644	1356.36	0.50882	0.137262	3.70706	0.000209682	0.000862553
CIMG_11035	632.934	0.508689	0.16483	3.08642	0.00202585	0.00650081
CIMG_09332	267.274	0.507729	0.178832	2.83961	0.00451689	0.0132316
CIMG_05221	409.982	0.50723	0.178156	2.8475	0.0044064	0.0129529
CIMG_06684	164.421	0.507171	0.20897	2.42777	0.0151919	0.0374834
CIMG_02317	339.151	0.506822	0.176713	2.86846	0.00412474	0.0122332
CIMG_02215	170.32	0.506703	0.220087	2.30282	0.021289	0.0499667
CIMG_04928	274.37	0.506068	0.178796	2.83095	0.00464098	0.0135284
CIMG_01577	411.607	0.505372	0.160083	3.15725	0.00159266	0.005231
CIMG_04930	679.873	0.505105	0.149384	3.38149	0.000720934	0.00259236
CIMG_06244	714.469	0.505021	0.139952	3.60877	0.00030765	0.00121024
CIMG_08086	669.575	0.504823	0.142876	3.53356	0.000410001	0.00156741
CIMG_02575	264.212	0.504546	0.179881	2.8054	0.0050254	0.0144721
CIMG_10197	211.383	0.502783	0.198342	2.53542	0.0112312	0.0290026
CIMG_07995	300.956	0.502666	0.174171	2.88658	0.0038946	0.0116222
CIMG_08836	1029.99	0.502587	0.153671	3.27071	0.00107277	0.00369485
CIMG_04765	1267.93	0.502353	0.139762	3.59444	0.000325089	0.0012726
CIMG_03636	226.898	0.502128	0.192341	2.61104	0.00902661	0.0240062
CIMG_01724	251.006	0.502097	0.181814	2.7621	0.00574307	0.0162808
CIMG_04731	3169.39	0.502054	0.117985	4.25529	2.08782e-05	0.000107747
CIMG_09574	1248.55	0.501704	0.126185	3.97609	7.00571e-05	0.000322183
CIMG_04417	506.688	0.501495	0.157506	3.18423	0.0014514	0.00481468
CIMG_09194	547.004	0.500503	0.147697	3.389	0.000701473	0.00253383
CIMG_12257	507.754	0.500483	0.149963	3.33769	0.00084479	0.00298983
CIMG_03243	797.288	0.500313	0.139612	3.58379	0.000338641	0.00131869
CIMG_12961	346.147	0.500214	0.177313	2.82141	0.00478138	0.0138605
CIMG_03527	383.749	0.499894	0.163638	3.05528	0.0022485	0.00712974
CIMG_03594	424.612	0.498471	0.156544	3.18458	0.00144963	0.00481212
CIMG_03377	597.571	0.49754	0.146077	3.40628	0.000658538	0.00238859
CIMG_01065	1081.69	0.497517	0.128924	3.85915	0.000113782	0.000500337
CIMG_08877	12501.6	0.496256	0.111483	4.45141	8.53072e-06	4.76237e-05
CIMG_03652	1038.95	0.496109	0.131904	3.76127	0.000169052	0.000712458
CIMG_06842	174.663	0.49551	0.212012	2.33782	0.0193968	0.0462125
CIMG_06787	235.546	0.495075	0.187401	2.6424	0.00823198	0.0221994
CIMG_08873	5345.52	0.495055	0.131382	3.76808	0.00016451	0.000695145
CIMG_02619	742.633	0.4949	0.138354	3.57728	0.000347187	0.00134652
CIMG_01523	1559.98	0.494812	0.141703	3.492	0.00047941	0.001802
CIMG_05921	466.046	0.494461	0.152787	3.2366	0.00120962	0.00410307
CIMG_04520	1009.66	0.494044	0.132311	3.73414	0.000188359	0.000783203
CIMG_09665	554.007	0.493659	0.154235	3.20091	0.00136994	0.00457596
CIMG_02040	241.177	0.491671	0.185655	2.64891	0.00807529	0.0218342
CIMG_12513	410.746	0.491233	0.168274	2.91961	0.0035047	0.01058
CIMG_02024	307.103	0.490198	0.175238	2.79781	0.00514502	0.0147856
CIMG_09897	608.154	0.490126	0.143342	3.41953	0.000627289	0.00228905
CIMG_00673	187.468	0.489363	0.200259	2.44421	0.0145168	0.036086
CIMG_00543	990.215	0.488917	0.139063	3.51597	0.000438156	0.00166316
CIMG_06551	207.07	0.488527	0.197409	2.47512	0.0133192	0.0335417
CIMG_05808	274.612	0.488493	0.178522	2.73685	0.00620298	0.0174596
CIMG_02924	220.26	0.487961	0.194948	2.50354	0.0122957	0.0313331
CIMG_09292	226.486	0.486998	0.193552	2.51668	0.0118467	0.0303253
CIMG_03717	261.368	0.486906	0.185929	2.61922	0.00881316	0.0235556
CIMG_05118	3618.37	0.485969	0.137495	3.5345	0.000408543	0.00156308
CIMG_02413	1108.03	0.485542	0.129539	3.74839	0.000177975	0.000747122
CIMG_09450	847.86	0.485317	0.138898	3.49424	0.000475416	0.00178908
CIMG_01715	1625.58	0.483613	0.12188	3.96804	7.24647e-05	0.000331513
CIMG_00392	1303.29	0.482746	0.133444	3.61773	0.000297197	0.00117414
CIMG_01733	1065.45	0.482606	0.138104	3.49461	0.000474752	0.00178728
CIMG_00867	348.191	0.482469	0.168565	2.8626	0.00420181	0.0124426
CIMG_04431	1958.52	0.482341	0.120693	3.99652	6.42815e-05	0.000297898
CIMG_07190	291.538	0.479902	0.18343	2.61666	0.0088796	0.0237068
CIMG_03507	565.236	0.478974	0.148651	3.22243	0.00127109	0.00427949
CIMG_12241	554.785	0.478566	0.14939	3.20373	0.00135662	0.00453935
CIMG_09672	650.721	0.478374	0.14174	3.37527	0.000737439	0.00264194
CIMG_03548	282.082	0.478353	0.178872	2.67474	0.00747877	0.0204198
CIMG_09188	1390.14	0.478281	0.12976	3.68601	0.000227799	0.000929142
CIMG_06936	388.406	0.477222	0.160583	2.97214	0.00295731	0.00906952
CIMG_04917	626.058	0.477107	0.14528	3.28432	0.00102228	0.0035412
CIMG_08520	377.668	0.4771	0.161626	2.95224	0.00315475	0.00960489
CIMG_00435	607.368	0.477027	0.148159	3.21999	0.00128196	0.00431049
CIMG_03602	331.775	0.477008	0.167799	2.84316	0.00446687	0.0131026
CIMG_03688	1363.09	0.476973	0.138102	3.4539	0.000552535	0.0020552
CIMG_04543	378.625	0.47692	0.180812	2.63805	0.00833844	0.022455
CIMG_02306	325.087	0.476875	0.18038	2.64407	0.00819154	0.0221275
CIMG_03663	318.586	0.476798	0.17199	2.77269	0.00555955	0.0158304
CIMG_04194	229.486	0.476222	0.187047	2.54656	0.0108792	0.0282009
CIMG_00953	432.606	0.476059	0.171355	2.77854	0.00546037	0.0155756
CIMG_06377	432.463	0.475634	0.15965	2.97957	0.00288649	0.00887955
CIMG_04034	5302.12	0.475558	0.114034	4.17034	3.04151e-05	0.000150978
CIMG_07148	219.461	0.475268	0.194757	2.44092	0.01465	0.0363045
CIMG_09570	508.377	0.475026	0.161041	2.95008	0.00317697	0.00966336
CIMG_05387	192.634	0.47415	0.197701	2.3989	0.0164446	0.0401423
CIMG_08713	411.621	0.473856	0.167683	2.82624	0.00470975	0.0136817
CIMG_01251	1156.62	0.472994	0.127121	3.72097	0.00019846	0.000820949
CIMG_00786	229.542	0.472823	0.188627	2.5071	0.0121727	0.0310689
CIMG_07467	532.082	0.472731	0.148871	3.17572	0.00149466	0.00494793
CIMG_07680	399.936	0.471606	0.160502	2.93861	0.00329683	0.0100027
CIMG_04717	436.931	0.471117	0.157661	2.98851	0.00280346	0.00867244
CIMG_00782	470.645	0.471068	0.157284	2.99533	0.00274149	0.00850532
CIMG_03116	537.965	0.471001	0.148685	3.16803	0.00153478	0.00506334
CIMG_03987	1507.24	0.470041	0.137482	3.41904	0.000628422	0.00229231
CIMG_02751	1996.25	0.469419	0.12164	3.85915	0.000113784	0.000500337
CIMG_02571	282.867	0.468025	0.176008	2.65961	0.00782317	0.0212157
CIMG_02136	664.296	0.467999	0.14807	3.1609	0.0015728	0.00517283
CIMG_06253	535.573	0.467626	0.158039	2.95918	0.00308458	0.00941804
CIMG_06545	231.796	0.467443	0.186463	2.50741	0.0121621	0.0310583
CIMG_09209	445.805	0.467034	0.168876	2.76584	0.00567772	0.0161145
CIMG_05512	1013.56	0.466977	0.137552	3.39511	0.000686015	0.00248265
CIMG_09163	1153.3	0.466358	0.129771	3.59381	0.000325873	0.00127515
CIMG_04089	321.996	0.465059	0.173784	2.67644	0.00744078	0.0203391
CIMG_06998	3410	0.464849	0.121536	3.82485	0.000130853	0.00056573
CIMG_01019	347.673	0.464671	0.166897	2.78458	0.00535973	0.0153249
CIMG_05416	716.382	0.464661	0.163141	2.84848	0.00439288	0.012925
CIMG_04999	225.441	0.46429	0.201505	2.30453	0.0211932	0.0498389
CIMG_13120	533.856	0.462933	0.154911	2.98863	0.00280235	0.00867179
CIMG_03365	566.871	0.462217	0.150684	3.06772	0.002157	0.00688014
CIMG_08616	740.082	0.461869	0.138879	3.32591	0.000881292	0.00310192
CIMG_09283	256.228	0.461092	0.187913	2.45421	0.0141193	0.0352616
CIMG_00747	421.094	0.461072	0.160358	2.87561	0.00403243	0.011989
CIMG_06340	394.328	0.460656	0.163265	2.82188	0.00477438	0.0138452
CIMG_04311	232.964	0.458293	0.19502	2.35034	0.0187565	0.0449427
CIMG_01449	245.472	0.458045	0.191417	2.39321	0.0167016	0.040677
CIMG_00479	364.093	0.457674	0.165219	2.77044	0.00559798	0.015921
CIMG_11392	239.634	0.454827	0.191623	2.37402	0.0175958	0.0424797
CIMG_04743	225.459	0.45457	0.188535	2.4116	0.0158827	0.0390079
CIMG_05871	1122.99	0.45423	0.136579	3.32593	0.000881228	0.00310192
CIMG_09830	647.108	0.453712	0.16089	2.82026	0.00479847	0.0138915
CIMG_03816	431.039	0.453537	0.158625	2.85943	0.00424405	0.0125484
CIMG_09069	556.847	0.453226	0.173084	2.61877	0.00882471	0.0235799
CIMG_09225	489.248	0.452153	0.156383	2.89159	0.00383301	0.0114562
CIMG_01178	347.198	0.451806	0.170932	2.64355	0.00820418	0.0221477
CIMG_13410	574.771	0.451597	0.169052	2.67156	0.00754993	0.0205733
CIMG_03623	583.184	0.451161	0.145762	3.09546	0.0019651	0.00631217
CIMG_06048	331.464	0.450989	0.173611	2.59816	0.00937261	0.0248372
CIMG_06969	1469.38	0.449983	0.124315	3.61982	0.000294813	0.00116737
CIMG_12972	219.726	0.449184	0.192789	2.33037	0.0197865	0.0470132
CIMG_13196	1038.41	0.44849	0.136029	3.29714	0.000976744	0.00340182
CIMG_01852	253.939	0.447096	0.187722	2.38221	0.0172089	0.0417435
CIMG_00090	258.946	0.446194	0.188286	2.37006	0.0177852	0.0429144
CIMG_02662	424.967	0.446047	0.165668	2.69277	0.00708606	0.0195282
CIMG_01730	507.944	0.445986	0.154989	2.87781	0.00400444	0.0119168
CIMG_00651	220.222	0.444505	0.19061	2.33256	0.0196713	0.0467971
CIMG_03511	243.886	0.443314	0.187958	2.35911	0.018319	0.0440809
CIMG_05020	385.789	0.443142	0.162543	2.72668	0.00639759	0.0179408
CIMG_13032	4610.5	0.442838	0.133665	3.31308	0.000922743	0.00323128
CIMG_03323	433.927	0.442837	0.165617	2.67418	0.00749122	0.020448
CIMG_03999	543.262	0.441205	0.148373	2.97389	0.0029405	0.00902392
CIMG_02216	1444.03	0.440698	0.138748	3.17636	0.00149134	0.00493864
CIMG_06066	986.272	0.440278	0.130459	3.375	0.000738158	0.00264353
CIMG_09696	5738.26	0.437256	0.110806	3.94616	7.94151e-05	0.000359383
CIMG_01234	471.643	0.436535	0.15614	2.79604	0.00517333	0.0148581
CIMG_06177	516.39	0.436411	0.152518	2.86159	0.00421519	0.0124707
CIMG_09790	838.077	0.435431	0.139744	3.11608	0.0018327	0.00592644
CIMG_02157	546.935	0.435226	0.154541	2.81648	0.00485537	0.0140286
CIMG_02160	1008.82	0.434607	0.137874	3.15235	0.00161961	0.00531048
CIMG_07119	752.854	0.434282	0.142731	3.04282	0.00234374	0.00739279
CIMG_05861	592.651	0.434136	0.155342	2.79498	0.00519029	0.0148979
CIMG_02533	356.456	0.433172	0.166375	2.60393	0.00921624	0.0244699
CIMG_05533	2363.82	0.430044	0.124941	3.44206	0.000577309	0.00212926
CIMG_06353	808.649	0.429698	0.136486	3.14848	0.00164123	0.00537586
CIMG_07328	404.792	0.429424	0.160259	2.67987	0.00736509	0.020199
CIMG_07117	284.619	0.42942	0.17656	2.43249	0.0149953	0.0370269
CIMG_01953	655.034	0.428435	0.147959	2.89586	0.00378126	0.01132
CIMG_05064	460.915	0.427796	0.155651	2.74867	0.00598382	0.0168891
CIMG_04067	257.013	0.427395	0.183418	2.3306	0.0197745	0.0469961
CIMG_04744	658.173	0.426645	0.149238	2.85897	0.0042502	0.0125589
CIMG_01272	377.744	0.425406	0.162601	2.61654	0.00888266	0.0237084
CIMG_01163	387.625	0.424749	0.167887	2.53036	0.0113945	0.0293158
CIMG_07289	378.165	0.42461	0.176945	2.39983	0.0164026	0.0400602
CIMG_08507	679.458	0.424555	0.141829	2.99363	0.00275684	0.00854541
CIMG_11969	291.727	0.423956	0.182668	2.32139	0.0202657	0.0479575
CIMG_01373	706.363	0.423375	0.149092	2.83983	0.00451373	0.0132292
CIMG_08339	847.913	0.423337	0.137705	3.07441	0.00210923	0.00673694
CIMG_04336	7592.25	0.422123	0.12362	3.41469	0.000638552	0.00232223
CIMG_08188	435.145	0.419318	0.156589	2.67807	0.00740475	0.0202686
CIMG_13706	334.466	0.418529	0.166832	2.50902	0.0121066	0.0309446
CIMG_00034	648.959	0.418474	0.147051	2.84598	0.00442749	0.0130069
CIMG_07760	1002	0.418199	0.13415	3.11755	0.00182359	0.00590093
CIMG_02065	4265.65	0.416501	0.114929	3.62401	0.000290071	0.00115345
CIMG_04944	286.167	0.415687	0.177703	2.33958	0.0193055	0.0460504
CIMG_05898	802.605	0.415163	0.147704	2.81094	0.0049397	0.0142423
CIMG_02204	275.437	0.414615	0.178834	2.31875	0.0204085	0.0482646
CIMG_08085	386.833	0.414589	0.160752	2.57939	0.00989763	0.0260564
CIMG_00642	639.49	0.414251	0.163973	2.52654	0.0115191	0.029581
CIMG_03468	4468.59	0.413913	0.137967	3.0001	0.00269887	0.00838392
CIMG_01489	1169.28	0.413791	0.153939	2.6881	0.00718606	0.0197776
CIMG_00888	1371.08	0.412896	0.145414	2.83955	0.00451769	0.0132316
CIMG_01895	485.095	0.412837	0.155384	2.65711	0.00788148	0.0213559
CIMG_08971	880.37	0.412531	0.142004	2.90522	0.00366998	0.0110203
CIMG_03761	383.29	0.411688	0.160836	2.55997	0.010468	0.0272968
CIMG_03856	282.401	0.410356	0.177275	2.31517	0.0206037	0.048595
CIMG_01050	870.138	0.409825	0.15388	2.66342	0.00773509	0.0210005
CIMG_13464	670.104	0.408903	0.140611	2.90823	0.00363486	0.0109216
CIMG_05987	408.704	0.408753	0.163001	2.50797	0.0121428	0.0310174
CIMG_05163	785.448	0.406745	0.145068	2.80399	0.00504742	0.0145268
CIMG_01720	490.996	0.406255	0.160098	2.5377	0.0111584	0.0288316
CIMG_00922	393.745	0.405672	0.167325	2.42468	0.0153217	0.0377747
CIMG_07484	552.437	0.405107	0.149571	2.70865	0.00675575	0.0187433
CIMG_06479	317.197	0.403447	0.172381	2.34077	0.0192438	0.0459504
CIMG_11906	396.371	0.402769	0.164286	2.4519	0.0142102	0.0354331
CIMG_01274	449.191	0.402196	0.159484	2.52215	0.0116639	0.0299131
CIMG_10309	767.244	0.401859	0.138364	2.90454	0.00367788	0.0110371
CIMG_03643	518.657	0.401661	0.148963	2.69662	0.00700478	0.0193284
CIMG_00073	2308.33	0.400403	0.126554	3.16393	0.00155652	0.0051298
CIMG_04249	614.975	0.400304	0.143741	2.78509	0.00535128	0.0153098
CIMG_01022	2344.44	0.400056	0.122875	3.25585	0.00113055	0.00387171
CIMG_05911	8731.82	0.400027	0.109197	3.66337	0.00024892	0.00100507
CIMG_04097	11787.5	0.399453	0.112198	3.56027	0.000370479	0.00142994
CIMG_07237	889.195	0.398658	0.15163	2.62931	0.00855579	0.0229825
CIMG_00551	729.136	0.398232	0.140211	2.84042	0.00450536	0.0132115
CIMG_07566	968.755	0.39811	0.145798	2.7307	0.00632009	0.0177597
CIMG_02433	1940.47	0.397937	0.124864	3.18705	0.00143733	0.00477953
CIMG_05629	754.159	0.397704	0.152124	2.61445	0.00893702	0.0238139
CIMG_02462	481.997	0.396748	0.163975	2.41977	0.0155302	0.0382148
CIMG_04126	2558.43	0.396704	0.116172	3.41484	0.000638195	0.0023218
CIMG_11295	431.54	0.392527	0.155892	2.5182	0.0117957	0.0302027
CIMG_02680	554.933	0.392373	0.153489	2.55659	0.0105704	0.0275331
CIMG_03141	757.398	0.392288	0.144931	2.7069	0.00679149	0.0188261
CIMG_01447	1844.89	0.392106	0.131008	2.99307	0.00276188	0.00855756
CIMG_04979	432.634	0.391985	0.15649	2.50509	0.0122421	0.0312048
CIMG_03948	435.179	0.389693	0.156174	2.49552	0.0125774	0.0319325
CIMG_00119	497.963	0.389112	0.152985	2.54369	0.0109689	0.028403
CIMG_05624	435.716	0.38823	0.161351	2.40633	0.0161139	0.0394852
CIMG_11689	450.851	0.386504	0.157955	2.44721	0.0143968	0.035834
CIMG_05205	1849.5	0.384762	0.136808	2.81247	0.00491624	0.0141832
CIMG_02181	556.19	0.383758	0.148611	2.58251	0.00980846	0.025857
CIMG_04819	1602.74	0.379839	0.128755	2.95018	0.00317587	0.00966334
CIMG_05262	494.192	0.379632	0.161487	2.35108	0.018719	0.0448752
CIMG_04936	2054.46	0.37836	0.126659	2.9873	0.00281453	0.0086977
CIMG_09153	642.706	0.376964	0.143785	2.62187	0.00874478	0.0234183
CIMG_03839	538.981	0.376048	0.14763	2.54743	0.0108519	0.0281455
CIMG_06550	438.49	0.375561	0.156387	2.40171	0.0163185	0.0399054
CIMG_09372	681.65	0.37542	0.143496	2.61643	0.0088855	0.0237094
CIMG_11452	1240.64	0.375185	0.132479	2.83213	0.00462396	0.0134935
CIMG_04175	1401	0.374976	0.129315	2.89979	0.00373417	0.0111955
CIMG_10458	517.835	0.373811	0.153997	2.42757	0.0152002	0.0374943
CIMG_03362	963.862	0.373628	0.141059	2.64884	0.00807686	0.0218342
CIMG_04545	2481.32	0.371656	0.118247	3.1431	0.00167172	0.00546086
CIMG_05758	6617.28	0.371451	0.110077	3.37447	0.000739575	0.00264664
CIMG_04985	813.923	0.369172	0.135485	2.72496	0.00643095	0.0180134
CIMG_01062	907.779	0.368886	0.137052	2.69171	0.00710874	0.019576
CIMG_04657	800.665	0.368769	0.137867	2.67495	0.00747408	0.0204186
CIMG_07700	483.455	0.367814	0.157035	2.3425	0.0191552	0.0457502
CIMG_08826	678.216	0.36754	0.140707	2.61226	0.0089946	0.0239408
CIMG_10684	576.154	0.366969	0.146608	2.50325	0.0123057	0.0313503
CIMG_07240	518.842	0.366324	0.148696	2.46379	0.0137478	0.0344481
CIMG_08135	564.004	0.365269	0.153379	2.38168	0.0172338	0.0417934
CIMG_08096	539.923	0.364681	0.149705	2.43617	0.0148438	0.0367093
CIMG_08074	839.752	0.364652	0.14623	2.49384	0.0126371	0.0320672
CIMG_09065	938.586	0.364121	0.141471	2.57393	0.0100552	0.0264062
CIMG_03920	578.046	0.363549	0.153458	2.36923	0.017825	0.042989
CIMG_04295	1007.63	0.362014	0.130235	2.77981	0.00543908	0.0155287
CIMG_02947	1366.56	0.360472	0.129809	2.77703	0.00548581	0.0156343
CIMG_03751	592.374	0.360164	0.147768	2.43755	0.0147872	0.0365974
CIMG_05077	1645.5	0.354304	0.124831	2.83834	0.00453484	0.0132778
CIMG_01575	753.701	0.353374	0.141303	2.50096	0.0123856	0.0315037
CIMG_01412	822.507	0.353108	0.142698	2.47465	0.0133368	0.0335774
CIMG_03539	1800.21	0.35242	0.131551	2.67902	0.00738385	0.0202352
CIMG_01348	802.758	0.349621	0.147847	2.36489	0.0180352	0.0434415
CIMG_10997	1050.13	0.349	0.149666	2.33193	0.0197044	0.0468643
CIMG_01719	841.98	0.348593	0.142104	2.45323	0.0141581	0.0353311
CIMG_07466	932.609	0.347176	0.132683	2.6167	0.0088784	0.0237068
CIMG_00142	796.387	0.345656	0.13651	2.53224	0.0113335	0.02919
CIMG_02481	716.897	0.345161	0.14096	2.44876	0.0143347	0.0356979
CIMG_01564	1444.08	0.344317	0.125961	2.73361	0.00626447	0.0176188
CIMG_05829	1116.64	0.342091	0.135619	2.52254	0.0116512	0.0298883
CIMG_00181	2926.81	0.34193	0.118422	2.88741	0.00388422	0.0115985
CIMG_10231	784.55	0.341758	0.143065	2.38892	0.016898	0.041093
CIMG_04726	1044.65	0.339206	0.133469	2.54156	0.0110358	0.0285455
CIMG_02984	5905.57	0.338974	0.125067	2.71037	0.0067209	0.0186536
CIMG_08463	3811.5	0.337647	0.115489	2.92367	0.00345937	0.0104563
CIMG_00179	1056.48	0.337096	0.130676	2.57975	0.0098871	0.0260358
CIMG_06677	2193.75	0.335451	0.13694	2.44966	0.0142991	0.0356275
CIMG_11323	742.155	0.333006	0.141932	2.34635	0.0189585	0.0454041
CIMG_07470	739.491	0.332752	0.139788	2.38056	0.0172866	0.0419108
CIMG_08993	4933.87	0.327226	0.117615	2.7822	0.00539925	0.0154333
CIMG_07979	2158.86	0.322929	0.126636	2.5501	0.0107693	0.0279915
CIMG_05743	1369.59	0.321663	0.125107	2.57117	0.0101356	0.0265738
CIMG_04713	1239.02	0.316122	0.133399	2.36984	0.0177957	0.042929
CIMG_08321	939.743	0.314937	0.134569	2.34045	0.0192607	0.0459794
[truncated: 2,105 more rows]
