# Supplementary material for: Transcriptional Analysis of Coccidioides immitis Mycelia and Spherules by RNA Sequencing
Source: J Fungi (Basel). 2021 May 7;7(5):366. doi: 10.3390/jof7050366 (PMC8150946; doi:10.3390/jof7050366)
Supplement: Supplementary file 1 [file jof-07-00366-s001.zip › jof-1180561-Supplemental Table S1.xlsx]

## Sheet: Sheet1
# Young spherules/mycelia
Gene_ID	baseMean	log2FoldChange	lfcSE	stat	pvalue	padj
CIMG_04613	46178.7	9.01213	0.155006	57.784	0	0
CIMG_04662	4639.55	8.52215	0.277293	29.1127	2.48047e-186	3.96454e-184
CIMG_10264	5302.74	8.1161	0.238322	32.9651	2.57328e-238	6.22207e-236
CIMG_09753	13726.7	7.7737	0.167724	45.9817	0	0
CIMG_10032	11843.5	7.09195	0.166873	42.2938	0	0
CIMG_10037	3365.71	7.07222	0.21798	31.7811	1.18205e-221	2.59226e-219
CIMG_01115	8465.25	6.90914	0.166054	41.3541	0	0
CIMG_08103	4227.31	6.87038	0.193993	34.9516	1.22503e-267	4.27854e-265
CIMG_06250	3499.31	6.43118	0.188955	33.6711	1.53144e-248	4.2475e-246
CIMG_11522	1185.25	6.37669	0.271008	22.7358	1.98484e-114	1.40729e-112
CIMG_10007	1132.61	6.34085	0.273347	22.399	4.02834e-111	2.7329e-109
CIMG_02628	332.13	6.15804	0.425895	12.8778	6.00011e-38	9.89178e-37
CIMG_09539	12402.5	5.98863	0.136195	43.8965	0	0
CIMG_12484	218.61	5.97706	0.483407	10.5681	4.1908e-26	4.79603e-25
CIMG_09750	70595.2	5.8978	0.120028	49.1247	0	0
CIMG_05758	2589.76	5.75151	0.182331	31.296	5.28643e-215	1.06066e-212
CIMG_11264	719.406	5.69312	0.279179	19.7671	5.72112e-87	2.72476e-85
CIMG_00534	2197.39	5.63543	0.190679	29.3068	8.50063e-189	1.43145e-186
CIMG_10013	278.736	5.58614	0.396648	12.9947	1.31165e-38	2.19695e-37
CIMG_03730	153.667	5.35286	0.477769	9.90103	4.11995e-23	4.23215e-22
CIMG_01211	806.612	5.29435	0.242944	21.3874	1.75089e-101	1.05839e-99
CIMG_03789	25676.6	5.28054	0.139292	37.8943	0	0
CIMG_02166	1396.73	5.22109	0.198455	26.06	1.0359e-149	1.14924e-147
CIMG_09484	4776.94	5.19853	0.146693	35.3561	8.07911e-274	3.04744e-271
CIMG_13004	102.622	5.10334	0.531958	8.23182	1.84385e-16	1.38767e-15
CIMG_01809	179.867	5.07724	0.419222	11.1959	4.26968e-29	5.47053e-28
CIMG_06994	3835.96	5.04568	0.161482	31.1672	2.96871e-213	5.83228e-211
CIMG_04558	1255.62	5.02562	0.199713	24.944	2.47959e-137	2.36187e-135
CIMG_05599	282.665	4.94028	0.339111	13.9755	2.2004e-44	4.31388e-43
CIMG_06683	1206.84	4.93707	0.19757	24.7785	1.5296e-135	1.38644e-133
CIMG_07738	1746.19	4.91099	0.180076	27.1255	4.92534e-162	6.36246e-160
CIMG_13230	75.7055	4.87861	0.567282	7.23142	4.7798e-13	2.93447e-12
CIMG_09483	126.658	4.8641	0.483449	9.16709	4.85941e-20	4.37254e-19
CIMG_04756	1750.02	4.84436	0.178833	26.9525	5.33116e-160	6.61485e-158
CIMG_10877	59.3074	4.76104	0.60821	6.36212	1.98988e-10	1.01926e-09
CIMG_09404	887.099	4.74638	0.211123	22.261	8.82776e-110	5.94612e-108
CIMG_13511	88.433	4.71114	0.516887	8.08153	6.39577e-16	4.67898e-15
CIMG_13657	46.4527	4.68231	0.656897	5.46198	4.70863e-08	1.98402e-07
CIMG_08364	55.4344	4.66951	0.611586	6.23239	4.59384e-10	2.29692e-09
CIMG_12625	74.9344	4.64466	0.545282	7.43246	1.06596e-13	6.8381e-13
CIMG_00427	680.859	4.61791	0.227137	20.0968	7.87411e-90	4.01367e-88
CIMG_13162	351.864	4.60587	0.292175	15.3991	1.65942e-53	3.95159e-52
CIMG_09583	659.002	4.59161	0.227822	19.9197	2.74668e-88	1.34902e-86
CIMG_10109	1151.43	4.58408	0.188931	24.1114	1.89727e-128	1.5694e-126
CIMG_10129	80.2204	4.57254	0.521672	7.8049	5.95499e-15	4.11698e-14
CIMG_01273	1539.06	4.54177	0.173575	26.0526	1.25825e-149	1.37968e-147
CIMG_01176	915.551	4.51955	0.20376	22.0142	2.10718e-107	1.35175e-105
CIMG_10038	2090.7	4.50424	0.163402	27.4849	2.66323e-166	3.58775e-164
CIMG_01584	2377.27	4.50163	0.377779	11.8927	1.29211e-32	1.83503e-31
CIMG_10463	3825.17	4.43723	0.148571	29.825	1.85478e-195	3.49812e-193
CIMG_13661	85.1893	4.37543	0.493152	8.13593	4.08799e-16	3.0117e-15
CIMG_13129	89.6201	4.2746	0.470695	8.42627	3.56845e-17	2.79954e-16
CIMG_04936	828.86	4.25071	0.20534	20.5704	5.05516e-94	2.7555e-92
CIMG_02793	882.623	4.24196	0.193938	21.7422	8.1905e-105	5.18365e-103
CIMG_09477	591.09	4.21974	0.221772	18.8553	2.65711e-79	1.08002e-77
CIMG_02650	13100.5	4.1637	0.16793	24.7866	1.24934e-135	1.14381e-133
CIMG_12595	37.7854	4.13705	0.635374	5.46159	4.71902e-08	1.98751e-07
CIMG_01430	1492.23	4.11075	0.164976	24.8445	2.9623e-136	2.76579e-134
CIMG_00965	30.7774	4.10591	0.687912	4.76553	1.88355e-06	6.82623e-06
CIMG_12602	98.126	4.08554	0.433712	8.91182	5.02019e-19	4.28808e-18
CIMG_00535	182.703	4.06242	0.33402	11.8299	2.73384e-32	3.83632e-31
CIMG_03781	258.129	4.05984	0.295262	13.4933	1.71294e-41	3.16107e-40
CIMG_02651	261.633	4.03799	0.288508	13.7412	5.74879e-43	1.10409e-41
CIMG_13184	42.8442	4.01075	0.598673	5.86978	4.36386e-09	2.00934e-08
CIMG_13499	33.583	3.97357	0.643418	5.22446	1.74665e-07	6.98808e-07
CIMG_01324	78.9283	3.97193	0.465133	8.02246	1.03651e-15	7.46696e-15
CIMG_12847	152.271	3.96235	0.355384	10.8172	2.85342e-27	3.44529e-26
CIMG_08324	684.854	3.94004	0.201464	19.4433	3.32212e-84	1.49179e-82
CIMG_13001	98.2417	3.88817	0.416942	8.91447	4.90157e-19	4.19435e-18
CIMG_13245	55.9897	3.88349	0.533151	6.71019	1.94374e-11	1.07504e-10
CIMG_07815	1036.68	3.87947	0.186872	20.689	4.35003e-95	2.41299e-93
CIMG_00330	383.116	3.85618	0.247692	15.4148	1.30254e-53	3.11751e-52
CIMG_01980	269.048	3.8507	0.282841	13.4184	4.71616e-41	8.5856e-40
CIMG_12627	71.8785	3.83031	0.474468	7.61087	2.72252e-14	1.81823e-13
CIMG_13652	42.5806	3.82914	0.580787	5.92742	3.07739e-09	1.43662e-08
CIMG_13504	122.39	3.8254	0.375822	9.84516	7.19265e-23	7.27366e-22
CIMG_10240	2479.82	3.8164	0.149763	25.4512	6.84816e-143	6.94389e-141
CIMG_01434	707.262	3.79215	0.195437	19.3101	4.41751e-83	1.94659e-81
CIMG_01429	2750.1	3.79145	0.144772	26.1607	7.45377e-151	8.46856e-149
CIMG_02669	671.027	3.79124	0.19732	19.1157	1.87022e-81	7.98018e-80
CIMG_11396	248.305	3.78971	0.280648	13.3014	2.27165e-40	4.05713e-39
CIMG_12611	42.0167	3.78131	0.578616	5.89429	3.76297e-09	1.73945e-08
CIMG_09751	696.554	3.76883	0.194831	19.2513	1.3758e-82	6.00638e-81
CIMG_11520	84.9675	3.72027	0.433062	8.21993	2.03629e-16	1.52884e-15
CIMG_12615	22.7036	3.70369	0.704572	4.29881	1.71715e-05	5.48163e-05
CIMG_03840	266.492	3.68206	0.268489	13.5439	8.61162e-42	1.60807e-40
CIMG_12654	27.2532	3.67191	0.660529	4.78129	1.74175e-06	6.35631e-06
CIMG_12629	32.6985	3.65466	0.618938	5.24206	1.58798e-07	6.39122e-07
CIMG_12130	196.485	3.65386	0.30178	11.9062	1.0991e-32	1.56564e-31
CIMG_03648	1507.18	3.63739	0.156582	23.1886	5.92759e-119	4.47177e-117
CIMG_01517	201.863	3.63484	0.297198	12.0363	2.28923e-33	3.34171e-32
CIMG_06807	344.511	3.62588	0.244835	14.6784	8.87081e-49	1.90118e-47
CIMG_04053	531.295	3.62038	0.207818	17.3244	3.07935e-67	9.67942e-66
CIMG_02232	526.914	3.61525	0.212754	16.9001	4.48988e-64	1.30678e-62
CIMG_01257	842.884	3.61398	0.183112	19.671	3.821e-86	1.77498e-84
CIMG_13332	21.5199	3.61164	0.711711	4.18371	2.86785e-05	8.83208e-05
CIMG_09722	11492.1	3.59805	0.144086	24.9665	1.41523e-137	1.3618e-135
CIMG_13390	31.008	3.57313	0.624116	5.10275	3.34757e-07	1.30823e-06
CIMG_05421	1145.06	3.53521	0.164254	21.476	2.61123e-102	1.58864e-100
CIMG_03524	4980.4	3.51444	0.129405	27.1467	2.76767e-162	3.62488e-160
CIMG_02926	58.2576	3.50723	0.488586	6.81282	9.57055e-12	5.40612e-11
CIMG_01741	272.678	3.50499	0.259595	13.3664	9.50867e-41	1.72105e-39
CIMG_07999	311.513	3.50042	0.244999	14.1631	1.54939e-45	3.08243e-44
CIMG_03193	418.054	3.4938	0.223213	15.5549	1.47289e-54	3.58898e-53
CIMG_13336	24.2017	3.48245	0.675972	4.48584	7.26273e-06	2.44162e-05
CIMG_07905	541.306	3.43532	0.200934	17.0202	5.82023e-65	1.74237e-63
CIMG_01436	722.887	3.40599	0.184991	18.3533	3.10672e-75	1.16719e-73
CIMG_08310	2030.38	3.39951	0.150545	22.5584	1.11136e-112	7.82101e-111
CIMG_12573	18.3446	3.39868	0.722537	3.93212	8.42015e-05	0.000241858
CIMG_04143	573.278	3.38774	0.201997	16.706	1.1844e-62	3.33399e-61
CIMG_03083	681.128	3.36161	0.187921	17.8307	4.08032e-71	1.41983e-69
CIMG_08245	119.271	3.34087	0.348847	9.3823	6.45462e-21	6.02048e-20
CIMG_12996	29.6383	3.33598	0.612377	4.97659	6.47152e-07	2.45185e-06
CIMG_05158	21.2127	3.31742	0.681083	4.26907	1.96287e-05	6.20719e-05
CIMG_07504	124.495	3.31016	0.340144	9.54839	1.31727e-21	1.26753e-20
CIMG_09682	1659.51	3.30418	0.148739	22.1892	4.37131e-109	2.92351e-107
CIMG_05172	201.969	3.30368	0.27993	11.669	1.83499e-31	2.50419e-30
CIMG_10563	293.916	3.29861	0.255205	12.8326	1.07741e-37	1.76083e-36
CIMG_06520	134.922	3.27641	0.332456	9.69179	3.2675e-22	3.24343e-21
CIMG_11666	246.959	3.27205	0.259782	12.4848	9.03792e-36	1.39489e-34
CIMG_05377.2	984.828	3.24619	0.462623	7.00461	2.47675e-12	1.44528e-11
CIMG_00615	1789.79	3.24087	0.153084	21.1494	2.79455e-99	1.63681e-97
CIMG_01435	1643.62	3.23281	0.156371	20.6529	9.19602e-95	5.07126e-93
CIMG_09765	128.482	3.23145	0.333239	9.53539	1.4933e-21	1.43254e-20
CIMG_00186	38.4244	3.22851	0.544226	5.58749	2.30371e-08	9.94687e-08
CIMG_13092	207.803	3.22682	0.273959	11.66	2.0414e-31	2.78185e-30
CIMG_10011	796.442	3.22423	0.196432	16.3788	2.71003e-60	7.30158e-59
CIMG_05911	3671.61	3.2199	0.132286	24.3295	9.55256e-131	8.18915e-129
CIMG_12808	15.9565	3.17929	0.739198	3.6614	0.000250845	0.00066821
CIMG_06249	1149.58	3.17623	0.159836	19.842	1.29312e-87	6.25338e-86
CIMG_06093	243.963	3.17454	0.257078	12.2503	1.6738e-34	2.50539e-33
CIMG_04662.1	417.124	3.15954	0.237234	13.2633	3.77798e-40	6.65913e-39
CIMG_04818	525.739	3.12969	0.201319	15.4956	3.71519e-54	8.96017e-53
CIMG_05585	480.046	3.12762	0.202096	15.4193	1.21423e-53	2.91353e-52
CIMG_10591	22.4958	3.08811	0.654577	4.29978	1.70965e-05	5.46139e-05
CIMG_04351	250.775	3.08603	0.257932	11.8816	1.47572e-32	2.08636e-31
CIMG_06062	425.526	3.0843	0.206949	14.8437	7.64754e-50	1.67712e-48
CIMG_09153	273.672	3.07756	0.242629	12.6031	2.03053e-36	3.19132e-35
CIMG_00471	918.1	3.06369	0.172448	17.7368	2.18155e-70	7.45363e-69
CIMG_05170	479.238	3.06092	0.198612	15.3586	3.10348e-53	7.35323e-52
CIMG_15034	38.1138	3.05208	0.532528	5.45464	4.90725e-08	2.06126e-07
CIMG_05057	330.117	3.05177	0.226992	13.3768	8.25888e-41	1.49772e-39
CIMG_12994	14.2063	3.03477	0.745639	3.49378	0.00047623	0.0012167
CIMG_12548	28.4393	3.03436	0.603821	4.7032	2.5612e-06	9.15894e-06
CIMG_10564	238.127	3.02735	0.252698	11.8958	1.24469e-32	1.77035e-31
CIMG_01569	180.215	3.0214	0.280145	10.6839	1.21072e-26	1.42535e-25
CIMG_08727	20.4389	3.01483	0.663651	4.13579	3.5373e-05	0.000107429
CIMG_12919	41.0338	3.0099	0.511409	5.63289	1.77219e-08	7.72977e-08
CIMG_00509	166.59	3.00956	0.290101	10.2703	9.58834e-25	1.04893e-23
CIMG_10458.1	15.5987	2.99797	0.774771	3.39492	0.000686486	0.00170896
CIMG_09486	840.047	2.99774	0.17903	16.7151	1.01772e-62	2.88201e-61
CIMG_03347	2667.58	2.98332	0.135262	22.0449	1.06831e-107	6.94767e-106
CIMG_12953	13.6115	2.97367	0.749978	3.41943	0.000627517	0.00157171
CIMG_13392	23.2295	2.97251	0.637823	4.31429	1.60113e-05	5.1461e-05
CIMG_13453	16.5929	2.96114	0.704532	3.75558	0.00017294	0.000472704
CIMG_12569	30.3201	2.95214	0.571942	4.87833	1.06989e-06	3.9627e-06
CIMG_12716	13.5235	2.9463	0.753684	3.38316	0.000716574	0.00177823
CIMG_00306	622.788	2.94582	0.181013	16.2368	2.76879e-59	7.2932e-58
CIMG_07502	1371.89	2.94526	0.17875	16.4607	7.03135e-61	1.91635e-59
CIMG_00454	1886.97	2.93874	0.148405	19.7885	3.73694e-87	1.7888e-85
CIMG_01036	971.316	2.93709	0.374593	7.83305	4.76184e-15	3.31152e-14
CIMG_11390	299.68	2.92546	0.230775	12.6141	1.76625e-36	2.78059e-35
CIMG_03853	1452.71	2.91739	0.149325	19.5202	7.38821e-85	3.38208e-83
CIMG_12844	25.5382	2.89747	0.604599	4.49688	6.89575e-06	2.32571e-05
CIMG_00677.2	13.1538	2.88918	0.763489	3.30045	0.000965292	0.00233164
CIMG_00272	374.522	2.87755	0.213505	13.4287	4.10543e-41	7.50276e-40
CIMG_01935	294.955	2.86817	0.228461	12.4951	7.94312e-36	1.22994e-34
CIMG_13125	12.5993	2.85961	0.757495	3.28298	0.00102714	0.00246756
CIMG_13214	12.4517	2.84514	0.758461	3.26541	0.00109304	0.00261211
CIMG_09471	91.2459	2.8432	0.374342	7.47647	7.6348e-14	4.93801e-13
CIMG_02972	491.077	2.84184	0.195058	14.5304	7.77181e-48	1.6359e-46
CIMG_08671	25.5409	2.83466	0.607059	4.40328	1.06626e-05	3.50343e-05
CIMG_00231	1082.35	2.83153	0.163053	17.3472	2.06971e-67	6.54946e-66
CIMG_03188	174.735	2.81835	0.278926	10.0264	1.16733e-23	1.2231e-22
CIMG_08545	929.215	2.80784	0.161105	17.4065	7.36175e-68	2.36127e-66
CIMG_01431	667.097	2.80573	0.189917	14.7463	3.24976e-49	7.02871e-48
CIMG_07909	119.366	2.80397	0.321493	8.62295	6.52525e-18	5.27276e-17
CIMG_07509	112.736	2.80039	0.343907	8.05025	8.26252e-16	6.00737e-15
CIMG_03314	862.562	2.80011	0.165322	16.9141	3.54415e-64	1.03793e-62
CIMG_12635	25.9872	2.79637	0.593222	4.4589	8.23808e-06	2.74991e-05
CIMG_04684	51.6747	2.78932	0.452855	5.99698	2.01016e-09	9.53991e-09
CIMG_02403	23.6658	2.78212	0.611457	4.28395	1.83601e-05	5.82754e-05
CIMG_12845	14.6713	2.78025	0.717131	3.49803	0.000468702	0.00119942
CIMG_10862	63.9002	2.77555	0.414706	6.55206	5.67487e-11	3.01318e-10
CIMG_12655	33.3115	2.77431	0.538924	4.93895	7.85437e-07	2.95557e-06
CIMG_12945	150.058	2.77359	0.291621	9.42888	4.14505e-21	3.88934e-20
CIMG_01801	65.4743	2.77253	0.417028	6.51626	7.20805e-11	3.80156e-10
CIMG_06955	374.191	2.76357	0.213169	12.9216	3.3996e-38	5.64405e-37
CIMG_08724	5984.84	2.76011	0.132699	20.7962	4.68751e-96	2.6469e-94
CIMG_07374	23.7907	2.73726	0.609433	4.24476	2.18829e-05	6.86253e-05
CIMG_11959	14.239	2.73102	0.7214	3.42592	0.000612715	0.00153668
CIMG_03452	1425.24	2.72988	0.148592	18.3584	2.82804e-75	1.06674e-73
CIMG_08907	971.473	2.72864	0.158643	17.1806	3.70933e-66	1.1431e-64
CIMG_01873	464.87	2.72681	0.194795	13.9642	2.57608e-44	5.03993e-43
CIMG_13150	19.2775	2.71053	0.651288	3.8838	0.000102835	0.000291826
CIMG_04817	1296.02	2.69044	0.152462	17.6333	1.36752e-69	4.55679e-68
CIMG_12396	175.548	2.67459	0.271702	9.77901	1.38553e-22	1.38995e-21
CIMG_07662	11.0608	2.67358	0.770337	3.0595	0.00221704	0.00499801
CIMG_09763	193.164	2.66613	0.260031	10.1927	2.13659e-24	2.28955e-23
CIMG_13660	14.4324	2.66357	0.719996	3.38316	0.000716558	0.00177823
CIMG_00612	19.2891	2.6549	0.647806	3.84327	0.000121406	0.000339821
CIMG_09817	2633.13	2.64439	0.136834	19.3187	3.74049e-83	1.656e-81
CIMG_07829	133.625	2.6439	0.299187	8.76179	1.92172e-18	1.59804e-17
CIMG_13500	13.5413	2.6437	0.730531	3.29377	0.000988519	0.00238469
CIMG_02373	145.774	2.64121	0.297578	8.80685	1.28717e-18	1.08085e-17
CIMG_06445	583.542	2.63901	0.184149	14.3053	2.02719e-46	4.11991e-45
CIMG_13512	14.0881	2.63715	0.720601	3.34939	0.000809908	0.00198736
CIMG_12854	10.7612	2.63059	0.773329	3.00838	0.00262649	0.00583595
CIMG_06559	383.232	2.61641	0.202494	12.886	5.39512e-38	8.92561e-37
CIMG_12153	10.6926	2.60619	0.776932	2.97605	0.00291988	0.00643329
CIMG_02371	673.586	2.60522	0.171377	15.1796	4.82844e-52	1.11054e-50
CIMG_01560	658.604	2.59893	0.177161	14.648	1.38761e-48	2.95376e-47
CIMG_05810	73.1967	2.59678	0.382473	6.68742	2.27134e-11	1.2511e-10
CIMG_11509	79.4739	2.59467	0.371593	6.88862	5.6337e-12	3.22561e-11
CIMG_11899	1343.8	2.59443	0.154925	16.7355	7.22727e-63	2.05281e-61
CIMG_11869	1076.57	2.59042	0.154359	16.7674	4.22734e-63	1.20799e-61
CIMG_03674	471.441	2.58456	0.189408	13.6168	3.18099e-42	5.98738e-41
CIMG_00683	169.303	2.58263	0.270432	9.4909	2.29042e-21	2.1751e-20
CIMG_01910	2349.39	2.58233	0.13659	18.8989	1.16452e-79	4.79537e-78
CIMG_00533	1101.05	2.57569	0.152708	16.8528	1.00111e-63	2.89585e-62
CIMG_11203	442.56	2.57175	0.197122	13.0174	9.74134e-39	1.63745e-37
CIMG_05654	82.6678	2.56442	0.360718	7.01832	2.24546e-12	1.31683e-11
CIMG_05377	857.101	2.56406	0.192817	13.2852	2.82108e-40	5.00053e-39
CIMG_09783	30.9295	2.56299	0.541571	4.56953	4.88828e-06	1.68113e-05
CIMG_13084	21.2251	2.55846	0.621417	3.91245	9.13662e-05	0.000261244
CIMG_10020	179.355	2.55109	0.266289	9.52667	1.62403e-21	1.55315e-20
CIMG_11663	59.2184	2.5476	0.412367	6.06943	1.28366e-09	6.18544e-09
CIMG_07601	49.1238	2.54592	0.451626	5.5192	3.40541e-08	1.45374e-07
CIMG_03730.1	5560.81	2.54258	0.149242	17.034	4.59159e-65	1.37894e-63
CIMG_07583	4091.49	2.53824	0.127116	19.964	1.13225e-88	5.59013e-87
CIMG_01773	378.722	2.53002	0.202886	12.439	1.60467e-35	2.46049e-34
CIMG_05600	173.127	2.52463	0.268943	9.33472	1.01257e-20	9.33785e-20
CIMG_12358	46.2387	2.52388	0.465324	5.3042	1.13168e-07	4.60583e-07
CIMG_13217	12.2876	2.52062	0.73609	3.13225	0.0017347	0.00399957
CIMG_04175	630.92	2.5146	0.174915	14.3563	9.72763e-47	1.99416e-45
CIMG_13233	15.2806	2.51221	0.690785	3.39575	0.000684414	0.00170471
CIMG_03862	1828.08	2.49948	0.169507	14.74	3.5682e-49	7.69979e-48
CIMG_02653	242.028	2.49835	0.240023	10.368	3.46565e-25	3.85845e-24
CIMG_05905	360.834	2.49559	0.204596	12.1671	4.65157e-34	6.87528e-33
CIMG_01562	409.136	2.49547	0.198684	12.533	4.92538e-36	7.66441e-35
CIMG_03646	98.7023	2.49393	0.332458	7.42747	1.10696e-13	7.09626e-13
CIMG_05914	124.36	2.49318	0.3039	8.14056	3.9344e-16	2.90536e-15
CIMG_13238	12.0222	2.48791	0.738456	3.08695	0.00202221	0.00459948
CIMG_13208	15.0644	2.48747	0.693031	3.35548	0.000792269	0.00195017
CIMG_01466	142.746	2.48376	0.290864	8.48217	2.21041e-17	1.73991e-16
CIMG_03365	245.332	2.48096	0.233773	10.5727	3.9894e-26	4.58223e-25
CIMG_05808	117.349	2.47812	0.309666	7.93843	2.04749e-15	1.4594e-14
CIMG_00503	47.834	2.47739	0.448055	5.41919	5.98703e-08	2.49923e-07
CIMG_02353	1727.39	2.47425	0.144693	17.092	1.70102e-65	5.15775e-64
CIMG_06039	23.7998	2.46812	0.58668	4.03677	5.41916e-05	0.00016065
CIMG_01333	537.914	2.46393	0.187619	13.1115	2.82946e-39	4.85124e-38
CIMG_09710	365.719	2.46137	0.20435	12.0157	2.9373e-33	4.28111e-32
CIMG_02310	419.641	2.45982	0.193917	12.6589	9.98829e-37	1.59104e-35
CIMG_04551	85.5966	2.45832	0.376186	6.46306	1.02608e-10	5.36362e-10
CIMG_03342	1115.2	2.45161	0.169455	14.457	2.26582e-47	4.72715e-46
CIMG_08492	1023.17	2.45129	0.172115	14.2321	5.7887e-46	1.1689e-44
CIMG_07061	122.403	2.4502	0.308342	7.887	3.09543e-15	2.17998e-14
CIMG_12958	9.45378	2.44465	0.786308	2.78653	0.0053276	0.0111593
CIMG_09292	96.5612	2.44443	0.332814	7.27486	3.46776e-13	2.14997e-12
CIMG_04373	256.612	2.42994	0.228441	10.6017	2.92548e-26	3.38494e-25
CIMG_07166	125.949	2.42966	0.301724	7.99679	1.27705e-15	9.1648e-15
CIMG_13244	9.38522	2.42103	0.789337	2.7566	0.00584058	0.0121261
CIMG_08028	175.655	2.41661	0.263015	9.14308	6.07011e-20	5.41032e-19
CIMG_11118	54.6776	2.41491	0.419653	5.66045	1.50972e-08	6.61863e-08
CIMG_13239	9.22271	2.40969	0.788944	2.74446	0.00606108	0.0125342
CIMG_03351	176.544	2.40951	0.264513	9.06517	1.24407e-19	1.10052e-18
CIMG_10719	85.1652	2.40699	0.349098	6.82354	8.88239e-12	5.03371e-11
CIMG_01749	38819.1	2.39816	0.131089	18.2939	9.2614e-75	3.45198e-73
CIMG_05728	509.926	2.39683	0.185722	12.8855	5.43364e-38	8.9736e-37
CIMG_13189	14.3817	2.39046	0.70645	3.1822	0.00146159	0.00341157
CIMG_01811	157.483	2.3862	0.276825	8.57366	1.00246e-17	8.01796e-17
CIMG_12163	9.10495	2.38557	0.790809	2.716	0.00660758	0.0135485
CIMG_09641	63.7498	2.37424	0.392812	5.96276	2.48012e-09	1.1653e-08
CIMG_00659	268.483	2.37101	0.224589	10.5256	6.58464e-26	7.4811e-25
CIMG_05048	162.923	2.36801	0.286592	8.22456	1.95908e-16	1.47322e-15
CIMG_08496	151.589	2.36619	0.275348	8.54692	1.26421e-17	1.00603e-16
CIMG_02308	258.138	2.35925	0.228802	10.2793	8.73498e-25	9.57801e-24
CIMG_12987	36.0882	2.35875	0.493033	4.67219	2.9801e-06	1.05568e-05
CIMG_09602	2191.21	2.35724	0.135582	17.3807	1.15451e-67	3.67804e-66
CIMG_06271	501.246	2.35193	0.184954	12.6977	6.09318e-37	9.78853e-36
CIMG_04096	34.3223	2.35087	0.521964	4.40243	1.07043e-05	3.5159e-05
CIMG_04662.2	112.347	2.35072	0.612781	3.80981	0.000139076	0.000385957
CIMG_06175	33.5505	2.35033	0.519738	4.41489	1.01063e-05	3.32991e-05
CIMG_00142	369.303	2.34852	0.201266	11.645	2.43421e-31	3.30758e-30
CIMG_06852	1480.51	2.34762	0.15401	15.2359	2.04195e-52	4.75447e-51
CIMG_03319	84.5997	2.33976	0.347126	6.67564	2.4615e-11	1.35189e-10
CIMG_13185	21.8439	2.33157	0.596891	3.75968	0.000170132	0.000466109
CIMG_01117	174.176	2.32432	0.26079	8.87311	7.11304e-19	6.04288e-18
CIMG_13658	10.779	2.32231	0.751362	2.85684	0.00427884	0.0091247
CIMG_12665	12.8808	2.31209	0.718359	3.01899	0.00253615	0.00565249
CIMG_13766	1439.84	2.30898	0.152332	15.151	7.46495e-52	1.71276e-50
CIMG_09664	312.475	2.30698	0.210016	10.9585	6.04617e-28	7.46275e-27
CIMG_04152	127.039	2.30293	0.293363	7.80235	6.07652e-15	4.19792e-14
CIMG_01254	327.778	2.30148	0.210062	10.9315	8.1468e-28	1.00293e-26
CIMG_12485	19.2948	2.29561	0.621182	3.54599	0.000391146	0.00101221
CIMG_10039	724.802	2.29328	0.16618	13.7868	3.06195e-43	5.90475e-42
CIMG_09227	23.2869	2.29104	0.580602	3.81317	0.000137198	0.000381082
CIMG_08973	216.511	2.28755	0.253175	9.0038	2.18028e-19	1.89843e-18
CIMG_01268	463.723	2.28587	0.186271	12.2534	1.611e-34	2.41522e-33
CIMG_12997	17.1885	2.28579	0.646197	3.3793	0.000726704	0.00180006
CIMG_03027	95.311	2.28525	0.329471	6.88086	5.94926e-12	3.40216e-11
CIMG_00364	1280.55	2.28101	0.147539	15.4528	7.21957e-54	1.73675e-52
CIMG_01496	290.032	2.27897	0.215075	10.5701	4.10042e-26	4.70401e-25
CIMG_08344	14.604	2.27619	0.690107	3.12568	0.00177396	0.00408409
CIMG_12068	355.926	2.27546	0.20114	11.2901	1.46946e-29	1.9166e-28
CIMG_12951	16.3809	2.26864	0.657606	3.28888	0.00100587	0.00242283
CIMG_09830	287.844	2.267	0.219882	10.2844	8.28429e-25	9.0944e-24
CIMG_02427	175.437	2.26657	0.258294	8.73833	2.36574e-18	1.94668e-17
CIMG_11038	79.9877	2.26157	0.351469	6.37444	1.83635e-10	9.43696e-10
CIMG_06609	490.211	2.25603	0.181266	12.4288	1.82455e-35	2.78857e-34
CIMG_12619	8.34763	2.25439	0.803052	2.55454	0.0106327	0.0207893
CIMG_13231	8.29398	2.25173	0.800175	2.55749	0.0105431	0.0206311
CIMG_11958	11.0708	2.24877	0.750869	2.80304	0.00506229	0.0106296
CIMG_13564	8.35809	2.24518	0.80279	2.54688	0.0108691	0.0211768
CIMG_05817	58.9541	2.23987	0.402161	5.50021	3.79336e-08	1.61205e-07
CIMG_06542	144.647	2.23976	0.27615	8.07072	6.98846e-16	5.10071e-15
CIMG_07714	184.073	2.23719	0.254532	8.75615	2.0203e-18	1.67411e-17
CIMG_01593	30.3189	2.23619	0.523227	4.17341	3.00071e-05	9.21717e-05
CIMG_07302	135.053	2.23228	0.286095	7.76174	8.37752e-15	5.74545e-14
CIMG_04588	704.573	2.23171	0.190086	11.7293	9.02044e-32	1.24361e-30
CIMG_09105	39.3467	2.23104	0.477053	4.59013	4.42967e-06	1.53404e-05
CIMG_03659	187.814	2.22224	0.252224	8.77902	1.649e-18	1.37733e-17
CIMG_13449	8.11211	2.22069	0.802309	2.52083	0.0117079	0.0226798
CIMG_08172	798.458	2.21846	0.159447	13.9026	6.10669e-44	1.18734e-42
CIMG_03909	164.436	2.21674	0.263963	8.36329	6.09915e-17	4.72597e-16
CIMG_12472	126.714	2.21466	0.292753	7.52272	5.36491e-14	3.51816e-13
CIMG_12634	13.6166	2.21389	0.713786	2.95521	0.00312456	0.00685224
CIMG_12738	33.6863	2.21224	0.501652	4.31849	1.57102e-05	5.05862e-05
CIMG_00326	52.0492	2.20789	0.417413	5.21768	1.81177e-07	7.21801e-07
CIMG_02220	194.29	2.20637	0.252076	8.72363	2.69426e-18	2.21314e-17
CIMG_09218	290.096	2.19483	0.21539	10.1675	2.76785e-24	2.95928e-23
CIMG_02717	297.492	2.19431	0.220607	9.92432	3.26332e-23	3.35951e-22
CIMG_05271	2451.5	2.1921	0.134693	16.2712	1.58047e-59	4.18648e-58
CIMG_03120	8.38792	2.19207	0.815165	2.47206	0.0134336	0.0257007
CIMG_01377	983.909	2.19078	0.152108	14.3941	5.6367e-47	1.16311e-45
CIMG_02099	7.89595	2.17619	0.805946	2.46783	0.0135934	0.0259854
CIMG_13093	11.7061	2.17325	0.727922	2.81466	0.0048829	0.0102995
CIMG_03590	7.93469	2.1681	0.811845	2.44843	0.0143481	0.0272678
CIMG_09813	4805.52	2.16609	0.125061	17.3183	3.42361e-67	1.07258e-65
CIMG_03001	165.758	2.16274	0.259804	8.29209	1.11272e-16	8.46891e-16
CIMG_03958	83.9058	2.15495	0.340976	6.27055	3.59769e-10	1.81521e-09
CIMG_05873	571.576	2.15389	0.176443	12.1943	3.33456e-34	4.95976e-33
CIMG_00505	143.998	2.15333	0.274457	7.81029	5.70581e-15	3.9505e-14
CIMG_13221	7.69917	2.14723	0.807658	2.43362	0.0149488	0.028284
CIMG_00982	644.1	2.14616	0.167415	12.8079	1.48162e-37	2.40892e-36
CIMG_09504	69.0021	2.14571	0.371914	5.71384	1.10456e-08	4.89936e-08
CIMG_03489	384.002	2.14257	0.193437	11.0589	1.98528e-28	2.47634e-27
CIMG_06851	906.426	2.14182	0.176693	12.1137	8.93916e-34	1.31303e-32
CIMG_06820	162.064	2.14079	0.261467	8.15545	3.47868e-16	2.58096e-15
CIMG_12967	96.3669	2.13965	0.337363	6.29954	2.9853e-10	1.51596e-09
CIMG_03352	86.7863	2.13337	0.337561	6.27257	3.55136e-10	1.79471e-09
CIMG_08686	25.9991	2.1331	0.54731	3.80236	0.000143322	0.000396808
CIMG_00712	137.255	2.12931	0.284243	7.45608	8.91335e-14	5.74917e-13
CIMG_12447	7.6798	2.12734	0.810447	2.409	0.0159962	0.0300546
CIMG_10494.1	52.5204	2.12645	0.414687	5.06438	4.09729e-07	1.58545e-06
CIMG_04005	460.644	2.12094	0.198328	10.6819	1.23647e-26	1.45204e-25
CIMG_11305	172.872	2.12002	0.263133	8.02735	9.96005e-16	7.19168e-15
CIMG_12875	228.13	2.11822	0.229696	9.19739	3.66749e-20	3.31587e-19
CIMG_01210	290.353	2.11234	0.212073	9.93987	2.79201e-23	2.88059e-22
CIMG_13459	9.40301	2.10781	0.77015	2.5592	0.0104912	0.0205424
CIMG_08936	136.574	2.10616	0.282765	7.41508	1.21553e-13	7.77642e-13
CIMG_05008	81.7716	2.10518	0.344383	6.06594	1.31184e-09	6.31798e-09
CIMG_07590	163.853	2.10426	0.259971	8.06437	7.36127e-16	5.36037e-15
CIMG_09639	189.096	2.10143	0.253191	8.27477	1.28708e-16	9.77224e-16
CIMG_09693	66.4324	2.10014	0.373984	5.56437	2.63106e-08	1.12982e-07
CIMG_09038	14.6755	2.1001	0.671429	2.99527	0.00274202	0.00606693
CIMG_11555	58.4556	2.0992	0.397376	5.22661	1.72646e-07	6.91315e-07
CIMG_00976	163.508	2.09602	0.263101	7.93692	2.0726e-15	1.47506e-14
CIMG_13514	7.43382	2.09573	0.81121	2.37326	0.0176317	0.032749
CIMG_07753	143.642	2.09413	0.275029	7.58175	3.40926e-14	2.26723e-13
CIMG_05745	245.521	2.09387	0.22807	9.15966	5.20594e-20	4.66654e-19
CIMG_10132	87.5988	2.0935	0.332523	6.25232	4.04388e-10	2.0332e-09
CIMG_02065	1983.92	2.09207	0.13751	15.21	3.03546e-52	7.01578e-51
CIMG_12486	523.799	2.09165	0.197811	10.5622	4.46012e-26	5.09805e-25
CIMG_03428	432.388	2.0912	0.18725	11.1534	6.89164e-29	8.74672e-28
CIMG_00433	156.65	2.09089	0.286412	7.27168	3.55032e-13	2.19826e-12
CIMG_05828	15611.3	2.09029	0.130683	15.9946	1.39395e-57	3.6212e-56
CIMG_01389.2	7.48747	2.08345	0.81797	2.34891	0.0188285	0.0347666
CIMG_06170	178.549	2.07994	0.250608	8.27225	1.31457e-16	9.97299e-16
CIMG_10832	179.765	2.07718	0.257856	8.03065	9.69601e-16	7.01714e-15
CIMG_09581	33.8236	2.07355	0.491358	4.14428	3.40885e-05	0.000103762
CIMG_06594	94.9977	2.05635	0.339568	6.02251	1.71735e-09	8.19981e-09
CIMG_07713	1235.83	2.05618	0.153012	13.4323	3.90835e-41	7.15645e-40
CIMG_06498	786.731	2.05598	0.162521	12.6423	1.23466e-36	1.96007e-35
CIMG_11498	10.6834	2.04966	0.735456	2.63778	0.00834511	0.0167435
CIMG_13130	23.8507	2.04707	0.570439	3.50729	0.000452692	0.00116192
CIMG_06483	197.716	2.04517	0.261596	7.79496	6.44303e-15	4.44136e-14
CIMG_09059	893.18	2.04212	0.161269	12.6559	1.03749e-36	1.64984e-35
CIMG_13754	12.4365	2.03855	0.706887	2.75214	0.00592081	0.0122764
CIMG_03617	26.9229	2.03652	0.535902	3.72196	0.000197686	0.000534914
CIMG_11467	95.1107	2.03579	0.324032	6.24447	4.25239e-10	2.13412e-09
CIMG_13468	8.95578	2.03309	0.77645	2.4578	0.0139789	0.0266521
CIMG_03192	77.0376	2.03054	0.350575	5.75014	8.91685e-09	4.00028e-08
CIMG_08396	43.0641	2.02967	0.780839	2.57019	0.0101643	0.0199728
CIMG_10241	177.581	2.02339	0.266319	7.57665	3.54594e-14	2.35646e-13
CIMG_09204	56.6326	2.01936	0.397726	5.0258	5.01333e-07	1.92178e-06
CIMG_07455	346.383	2.01447	0.19826	10.1452	3.48059e-24	3.70451e-23
CIMG_12971	10.4822	2.01397	0.738875	2.5841	0.00976336	0.0192531
CIMG_12995	7.03579	2.01367	0.817069	2.27703	0.0227847	0.0412004
CIMG_13046	12.2054	2.01354	0.707709	2.71675	0.00659271	0.0135239
CIMG_05442	209.509	2.00875	0.237293	8.44425	3.06013e-17	2.40275e-16
CIMG_01112	765.849	2.00601	0.166991	12.0047	3.35759e-33	4.87119e-32
CIMG_13586	109.167	2.00577	0.307902	6.48083	9.12216e-11	4.78432e-10
CIMG_13489	11.0737	2.00529	0.729936	2.62012	0.00878985	0.0175055
CIMG_03611	502.478	2.0042	0.186643	10.727	7.60614e-27	8.99949e-26
CIMG_06830	19.0555	2.00244	0.611098	3.18863	0.00142951	0.00334331
CIMG_09798	626.066	2.00122	0.17268	11.5799	5.2131e-31	7.05302e-30
CIMG_11847	91.9599	1.99939	0.322838	6.15665	7.42994e-10	3.6568e-09
CIMG_12868	22.2152	1.99795	0.587313	3.31514	0.000915976	0.00222248
CIMG_05868	36.6963	1.99739	0.4792	4.10369	4.06618e-05	0.000122858
CIMG_09511	152.677	1.99693	0.266748	7.45949	8.68611e-14	5.61028e-13
CIMG_13707	125.789	1.99679	0.284127	6.99779	2.60038e-12	1.51555e-11
CIMG_09288	1138.07	1.99605	0.159114	12.5394	4.54644e-36	7.08644e-35
CIMG_02883	598.386	1.99597	0.178726	11.1593	6.45325e-29	8.21244e-28
CIMG_12424	67.0591	1.99144	0.370837	5.32591	1.00446e-07	4.10936e-07
CIMG_12974	31.6996	1.98831	0.511362	3.82062	0.000133117	0.000370293
CIMG_12747	20.8911	1.98729	0.589008	3.28582	0.00101685	0.00244616
CIMG_08961.2	28.631	1.9855	0.540202	3.60252	0.000315148	0.000828553
CIMG_00815	413.278	1.98508	0.189691	10.4519	1.43684e-25	1.6111e-24
CIMG_01530	337.398	1.98427	0.198508	9.98088	1.84813e-23	1.91937e-22
CIMG_12890	163.382	1.98307	0.258048	7.66055	1.85141e-14	1.24973e-13
CIMG_13542	7.06562	1.98126	0.824202	2.23352	0.0255146	0.0455169
CIMG_02627	104.446	1.97877	0.31403	6.27132	3.58008e-10	1.80729e-09
CIMG_10999	67.5587	1.97808	0.366477	5.35587	8.5146e-08	3.50929e-07
CIMG_13067	11.8759	1.97778	0.709176	2.66507	0.00769729	0.0155729
CIMG_01389.1	15.3655	1.976	0.679464	2.80804	0.00498441	0.0104941
CIMG_05892	175.063	1.97193	0.24956	7.8782	3.32121e-15	2.33375e-14
CIMG_08325	107.054	1.96224	0.307385	6.35197	2.12577e-10	1.08768e-09
CIMG_13216	17.3225	1.96001	0.626548	3.03482	0.00240678	0.00539064
CIMG_10106	3705.55	1.95958	0.134163	14.6044	2.63361e-48	5.58089e-47
CIMG_04344	2298.97	1.95825	0.149351	13.1091	2.92141e-39	4.9998e-38
CIMG_02660	264.361	1.95771	0.223069	8.76081	1.93849e-18	1.61057e-17
CIMG_06169	18.8981	1.95636	0.606751	3.1354	0.00171622	0.00396373
CIMG_04176	114.706	1.95199	0.318901	6.09776	1.07564e-09	5.21238e-09
CIMG_12717	6.70632	1.94628	0.822516	2.19649	0.0280572	0.0496491
CIMG_12982	12.2364	1.9462	0.701083	2.66603	0.00767526	0.0155317
CIMG_07983	25.1663	1.94085	0.549211	3.45993	0.000540318	0.00136931
CIMG_09345	949.911	1.9393	0.152902	12.6772	7.90736e-37	1.26598e-35
CIMG_13536	20.2769	1.93891	0.591219	3.19622	0.00139239	0.00326054
CIMG_03154	448.695	1.93851	0.187133	10.3488	4.23806e-25	4.70176e-24
CIMG_07543	25.6743	1.93378	0.539708	3.51147	0.000445636	0.00114505
CIMG_10488	50.1991	1.93293	0.415631	4.60609	4.10304e-06	1.42563e-05
CIMG_06242	82.2168	1.93262	0.336693	5.70558	1.15949e-08	5.13094e-08
CIMG_04793	370.821	1.93156	0.193014	9.9948	1.60616e-23	1.6736e-22
CIMG_06378	34.8978	1.93076	0.477172	3.98728	6.6835e-05	0.00019567
CIMG_11714	52.8027	1.93022	0.403649	4.73576	2.18233e-06	7.84573e-06
CIMG_06158	248.108	1.92635	0.226625	8.48325	2.18985e-17	1.72517e-16
CIMG_00799	749.326	1.92066	0.1638	11.7185	1.02503e-31	1.4111e-30
CIMG_08553	305.887	1.9188	0.212585	9.01179	2.02712e-19	1.7667e-18
CIMG_13457	33.6975	1.91688	0.482905	3.91203	9.15245e-05	0.000261617
CIMG_06590	104.723	1.9167	0.313879	6.07998	1.20195e-09	5.80062e-09
CIMG_00151	654.518	1.91495	0.179112	10.6837	1.21376e-26	1.42715e-25
CIMG_10287	278.755	1.91221	0.210755	9.05778	1.33129e-19	1.17328e-18
CIMG_10588	170.337	1.91138	0.262813	7.25405	4.04477e-13	2.49622e-12
CIMG_08048	418.053	1.90379	0.185648	10.2438	1.26166e-24	1.36752e-23
CIMG_09338	9.6906	1.90195	0.748495	2.41838	0.0155897	0.0293611
CIMG_02304	306.118	1.89876	0.212777	8.91133	5.04218e-19	4.30296e-18
CIMG_06071	70.9927	1.89844	0.376789	5.00902	5.47069e-07	2.08439e-06
CIMG_10932	96.4903	1.89802	0.318895	5.92151	3.19004e-09	1.48554e-08
CIMG_10494	90.4486	1.89513	0.328808	5.73439	9.78642e-09	4.37789e-08
CIMG_11753	102.226	1.89362	0.31484	5.98553	2.15686e-09	1.02002e-08
CIMG_13406	88.2148	1.89257	0.338986	5.55594	2.76115e-08	1.18407e-07
CIMG_02923	188.685	1.89209	0.24121	7.82492	5.07979e-15	3.52742e-14
CIMG_08449	1761.29	1.88961	0.144882	13.0392	7.31903e-39	1.23468e-37
CIMG_13196	489.241	1.88392	0.177967	10.5762	3.84308e-26	4.41954e-25
CIMG_04663	381.335	1.8834	0.190512	9.87451	5.36931e-23	5.46198e-22
CIMG_11719	1436.83	1.87938	0.151812	12.3759	3.52796e-35	5.35727e-34
CIMG_02178	55.7723	1.87906	0.399876	4.6614	3.1407e-06	1.10966e-05
CIMG_10993	55.5158	1.87826	0.395014	4.71611	2.40402e-06	8.61319e-06
CIMG_05990	850.986	1.87709	0.154758	12.1234	7.93789e-34	1.1696e-32
CIMG_13655	8.73629	1.87663	0.779274	2.29817	0.021552	0.0391741
CIMG_10230	59.6378	1.87614	0.388664	4.7899	1.66864e-06	6.09893e-06
CIMG_04648	70.5111	1.87384	0.356747	5.21833	1.80541e-07	7.19875e-07
CIMG_03108	3856.79	1.87278	0.127297	14.7104	5.52494e-49	1.18679e-47
CIMG_07342	341.254	1.87198	0.202064	9.25271	2.1888e-20	1.99424e-19
CIMG_00720	84.7629	1.8693	0.330162	5.63059	1.79591e-08	7.82598e-08
CIMG_10434	21.052	1.86764	0.583813	3.12707	0.00176557	0.00406577
CIMG_13047	155.232	1.86563	0.258621	7.19261	6.35651e-13	3.86971e-12
CIMG_11452	605.634	1.8631	0.166706	11.1683	5.82722e-29	7.42577e-28
CIMG_03796	7.96294	1.86285	0.788791	2.23403	0.025481	0.0454657
CIMG_12677	1027.68	1.86211	0.148039	12.5736	2.9507e-36	4.61444e-35
CIMG_05765	701.174	1.85621	0.1625	11.416	3.47838e-30	4.62639e-29
CIMG_08782	431.135	1.85378	0.184533	10.0357	1.06181e-23	1.11502e-22
CIMG_08420	10.0958	1.85145	0.743867	2.38922	0.0168842	0.0315408
CIMG_13360	958.072	1.8473	0.164491	11.2255	3.05737e-29	3.92793e-28
CIMG_04439	27.4004	1.84576	0.524185	3.46127	0.000537633	0.00136287
CIMG_12630	13.001	1.84442	0.682001	2.61489	0.00892571	0.017761
CIMG_01840	350.268	1.84398	0.196866	9.35548	8.32182e-21	7.70872e-20
CIMG_13112	55.7036	1.84172	0.398351	4.58456	4.54939e-06	1.57318e-05
CIMG_06117	2078.88	1.83888	0.148129	12.4116	2.25976e-35	3.44814e-34
CIMG_02604	63.372	1.8362	0.371843	4.90254	9.46054e-07	3.5262e-06
CIMG_02377	101.245	1.83457	0.312769	5.83914	5.2472e-09	2.40083e-08
CIMG_08463	1900.45	1.83279	0.137372	13.3393	1.3676e-40	2.44714e-39
CIMG_07577	4130.08	1.83191	0.136207	13.4483	3.15141e-41	5.78166e-40
CIMG_00969	170.285	1.82496	0.265752	6.84904	7.43496e-12	4.23892e-11
CIMG_07295	221.253	1.82311	0.226327	8.03968	9.0074e-16	6.53383e-15
CIMG_08544	207.114	1.82145	0.23207	7.83248	4.7834e-15	3.32406e-14
CIMG_10064	56.9667	1.8214	0.38668	4.67388	2.95555e-06	1.04738e-05
CIMG_05394	126.36	1.82026	0.281254	6.45043	1.11536e-10	5.82384e-10
CIMG_06888	51.5598	1.81904	0.403574	4.47024	7.81324e-06	2.62016e-05
CIMG_13278	290.47	1.81718	0.213899	8.48427	2.17086e-17	1.71164e-16
CIMG_13456	10.652	1.81299	0.723677	2.40559	0.0161463	0.0303125
CIMG_13537	34.7516	1.8106	0.49491	3.62034	0.000294214	0.000776066
CIMG_08467	517.832	1.80758	0.175828	10.2728	9.34128e-25	1.02309e-23
CIMG_13204	44.1033	1.80359	0.429425	4.15849	3.2036e-05	9.79888e-05
CIMG_13602	51.5825	1.80359	0.419595	4.26028	2.04169e-05	6.44133e-05
CIMG_03811	665.51	1.80269	0.16264	11.0775	1.61237e-28	2.0219e-27
CIMG_08290	116.483	1.80244	0.294157	6.10646	1.01864e-09	4.94635e-09
CIMG_09060	20.7043	1.79991	0.5773	3.05377	0.00225984	0.00508478
CIMG_13117	23.7184	1.79915	0.55042	3.20904	0.00133181	0.00313053
CIMG_08346	10.5194	1.79352	0.72518	2.37617	0.0174935	0.032518
CIMG_11416	144.051	1.79169	0.265203	6.73643	1.62329e-11	9.02304e-11
CIMG_01738	168.169	1.78878	0.249871	7.14141	9.23782e-13	5.55565e-12
CIMG_05476	293.835	1.78774	0.206433	8.64804	5.23932e-18	4.25187e-17
CIMG_09309	168.736	1.78701	0.24889	7.1624	7.92749e-13	4.78593e-12
CIMG_08323	540.57	1.78551	0.176585	10.1038	5.3117e-24	5.62801e-23
CIMG_11032	29.9535	1.78459	0.506412	3.4736	0.000513524	0.00130738
CIMG_13262	254.895	1.78387	0.226573	7.86176	3.78785e-15	2.64392e-14
CIMG_13532	13.2243	1.78074	0.681736	2.53957	0.0110988	0.0215932
CIMG_08015	152.887	1.77758	0.264726	6.69614	2.13994e-11	1.18079e-10
CIMG_06393	281.426	1.77657	0.216624	8.19062	2.59892e-16	1.94352e-15
CIMG_06881	28.3883	1.77543	0.511928	3.41673	0.000633792	0.00158406
CIMG_11994	68.8017	1.77072	0.362575	4.85671	1.19355e-06	4.41725e-06
CIMG_03569	16.6226	1.77006	0.630518	2.74546	0.00604265	0.0125002
CIMG_01456	163.452	1.7647	0.255459	6.89169	5.51316e-12	3.16235e-11
CIMG_12905	32.2797	1.76382	0.486567	3.57981	0.000343838	0.000897176
CIMG_13741	34.4021	1.7599	0.487126	3.57208	0.000354155	0.000923074
CIMG_12825	9.43683	1.75978	0.74888	2.26163	0.0237202	0.0426582
CIMG_07651	152.858	1.75817	0.263573	6.65424	2.84777e-11	1.55318e-10
CIMG_09714	44.87	1.75786	0.425043	4.09982	4.13466e-05	0.000124847
CIMG_00673	88.0506	1.75653	0.325964	5.36551	8.07187e-08	3.33557e-07
CIMG_13300	10.3181	1.756	0.729351	2.31642	0.0205354	0.0374853
CIMG_01495	289.778	1.75569	0.208571	8.40706	4.20413e-17	3.28187e-16
CIMG_10173.1	36.4381	1.7555	0.465907	3.72819	0.000192856	0.000523499
CIMG_08119	283.211	1.75504	0.208456	8.40782	4.17689e-17	3.2633e-16
CIMG_11282.1	130.749	1.75501	0.314652	5.56264	2.65721e-08	1.14001e-07
CIMG_09897	287.651	1.75432	0.206009	8.50461	1.82214e-17	1.4403e-16
CIMG_13164	139.712	1.75291	0.271442	6.43899	1.20271e-10	6.25566e-10
CIMG_10242	648.869	1.75015	0.180267	9.70279	2.93355e-22	2.915e-21
CIMG_09478	178.731	1.74983	0.245992	7.09785	1.26717e-12	7.55811e-12
CIMG_08246	75.7608	1.74894	0.346165	5.02554	5.02024e-07	1.92364e-06
CIMG_03792	64.4886	1.74779	0.367452	4.72799	2.26756e-06	8.13666e-06
CIMG_01754	1924.67	1.7464	0.145449	12.0047	3.35766e-33	4.87119e-32
CIMG_04611	1266.03	1.74162	0.147787	11.7813	4.87319e-32	6.80803e-31
CIMG_01633	257.678	1.74136	0.216268	8.03958	9.01503e-16	6.53434e-15
CIMG_13313	12.8456	1.74104	0.682749	2.48088	0.013106	0.0251197
CIMG_03189	19.8794	1.74005	0.589725	2.89832	0.00375164	0.00809195
CIMG_09940	1633.51	1.73996	0.142682	12.192	3.42976e-34	5.09333e-33
CIMG_06721	59.3205	1.7382	0.381372	4.5263	6.00263e-06	2.04497e-05
CIMG_04556	315.682	1.73777	0.201485	8.61498	6.99541e-18	5.64301e-17
CIMG_12711	30.3061	1.73355	0.496217	3.44931	0.00056202	0.00142011
CIMG_08482	79.3294	1.7307	0.335191	5.13744	2.78509e-07	1.09568e-06
CIMG_13531	169.092	1.72846	0.249209	6.91976	4.52407e-12	2.60611e-11
CIMG_10098	10.087	1.72433	0.731189	2.2706	0.0231715	0.0418436
CIMG_10670	12.9237	1.72361	0.679803	2.45871	0.0139437	0.0266011
CIMG_13621	73.3644	1.7226	0.348515	4.9158	8.84213e-07	3.30354e-06
CIMG_11662	71.8795	1.72025	0.355268	4.81816	1.44892e-06	5.33097e-06
CIMG_12264	40.6255	1.72001	0.439659	3.87453	0.000106829	0.000302248
CIMG_13082	31.5284	1.71883	0.487373	3.48427	0.000493478	0.00125906
CIMG_08398	64.1013	1.7183	0.364028	4.69212	2.70394e-06	9.62556e-06
CIMG_00794	218.02	1.7182	0.225714	7.59929	2.97758e-14	1.98295e-13
CIMG_13019	138.148	1.71539	0.267717	6.39032	1.65541e-10	8.521e-10
CIMG_07537	44.5327	1.71492	0.428031	3.9744	7.05567e-05	0.000205736
CIMG_05744	147.043	1.71481	0.260498	6.5658	5.17526e-11	2.75914e-10
CIMG_07062	131.823	1.71361	0.272993	6.25889	3.87723e-10	1.95103e-09
CIMG_00616	344.879	1.71089	0.200614	8.51925	1.60587e-17	1.27255e-16
CIMG_02743	175.106	1.71035	0.253341	6.73638	1.62376e-11	9.02304e-11
CIMG_12070	263.374	1.70849	0.213333	7.99754	1.26933e-15	9.11633e-15
CIMG_00198	2493.58	1.70759	0.132295	12.9057	4.18196e-38	6.93073e-37
CIMG_06347	183.154	1.70611	0.252411	6.74712	1.50807e-11	8.39996e-11
CIMG_11493	13.9591	1.70596	0.661941	2.51385	0.011942	0.0230954
CIMG_12387	43.6267	1.70587	0.428329	3.94953	7.83063e-05	0.000225957
CIMG_10871	38.9506	1.70295	0.453614	3.71598	0.000202416	0.000547243
CIMG_03088	49.809	1.70239	0.41253	4.09833	4.16147e-05	0.000125617
CIMG_04678	16.1208	1.70055	0.63139	2.63066	0.00852191	0.0170438
CIMG_03110	1534.1	1.69677	0.141559	11.9839	4.31431e-33	6.21129e-32
CIMG_03138	57.3496	1.69623	0.384516	4.38211	1.17537e-05	3.84719e-05
CIMG_11087	32.6067	1.69518	0.487184	3.43776	0.000586552	0.00147735
CIMG_02229	221.074	1.69476	0.230346	7.34485	2.05988e-13	1.29412e-12
CIMG_01742	61.1533	1.69324	0.378156	4.45271	8.47919e-06	2.8264e-05
CIMG_06907	158.677	1.68986	0.257855	6.53785	6.24104e-11	3.30264e-10
CIMG_10023	13.9696	1.68883	0.667468	2.47075	0.0134831	0.0257797
CIMG_00815.1	160.608	1.68808	0.251416	6.69894	2.0993e-11	1.15904e-10
CIMG_07724	13.2007	1.68801	0.669679	2.45278	0.0141757	0.0269619
CIMG_01513	277.586	1.68536	0.206725	8.1423	3.87852e-16	2.86858e-15
CIMG_05595	339.63	1.68002	0.195118	8.60157	7.86355e-18	6.32168e-17
CIMG_04207	295.925	1.67956	0.206139	8.13825	4.01018e-16	2.959e-15
CIMG_11763	14.3836	1.67574	0.659296	2.48812	0.0128422	0.0246492
CIMG_04088	29.9837	1.67465	0.496749	3.33266	0.00086021	0.00209878
CIMG_08152	30.126	1.67447	0.494564	3.34447	0.000824399	0.00201977
CIMG_03568	24.61	1.67301	0.547204	3.01893	0.00253672	0.00565249
CIMG_03190	163.441	1.66736	0.256332	6.49161	8.49256e-11	4.45907e-10
CIMG_13007	20.4428	1.66524	0.579632	2.82754	0.00469066	0.00992659
CIMG_06068	440.758	1.66387	0.178959	9.29043	1.53665e-20	1.41097e-19
CIMG_12959	50.1947	1.66199	0.404369	4.0804	4.49583e-05	0.000134765
CIMG_05000	220.705	1.66136	0.232868	7.12415	1.04724e-12	6.27809e-12
CIMG_10143	62.8642	1.6609	0.365816	4.51419	6.35589e-06	2.15597e-05
CIMG_09020	182.052	1.65803	0.246336	6.71882	1.83202e-11	1.01555e-10
CIMG_07033	283.797	1.65795	0.207794	7.96891	1.60082e-15	1.14448e-14
CIMG_01605	151.826	1.65656	0.257496	6.41818	1.37911e-10	7.13386e-10
CIMG_03444	15.6736	1.65429	0.635173	2.54579	0.010903	0.0212384
CIMG_08060	427.583	1.65255	0.188816	8.7459	2.21238e-18	1.82686e-17
CIMG_01354	140.917	1.65205	0.266309	6.1879	6.0971e-10	3.01656e-09
CIMG_13693	205.059	1.64922	0.230432	7.14548	8.96802e-13	5.40028e-12
CIMG_00269	2353.48	1.6491	0.138168	11.9341	7.86465e-33	1.1254e-31
CIMG_13271	16.1965	1.64757	0.622683	2.59124	0.00956297	0.0189014
CIMG_10176	485.374	1.64711	0.176265	9.33804	9.81367e-21	9.07283e-20
CIMG_09665	262.826	1.64604	0.241762	6.79888	1.05438e-11	5.93602e-11
CIMG_09241.1	68.2698	1.6447	0.353369	4.63097	3.63962e-06	1.27258e-05
CIMG_03115	336.165	1.64307	0.199197	8.24088	1.7095e-16	1.28964e-15
CIMG_09679	48.9294	1.64237	0.40632	4.01219	6.01592e-05	0.00017695
CIMG_04198	113.241	1.64065	0.300448	5.44501	5.18017e-08	2.17397e-07
CIMG_09045	87.9733	1.64028	0.320477	5.09831	3.42706e-07	1.33597e-06
CIMG_02069	84.1799	1.64007	0.3311	4.93189	8.14371e-07	3.05713e-06
CIMG_06427	129.091	1.63871	0.288607	5.66186	1.49743e-08	6.56778e-08
CIMG_08561	85.1655	1.63684	0.324635	5.02145	5.1284e-07	1.9611e-06
CIMG_04713	640.762	1.63591	0.166064	9.84614	7.12291e-23	7.21472e-22
CIMG_02715	712.225	1.6353	0.165797	9.8587	6.28549e-23	6.37336e-22
CIMG_09925	754.713	1.63476	0.160748	10.1653	2.83184e-24	3.02427e-23
CIMG_12425	18.143	1.63329	0.604374	2.65562	0.00791636	0.015975
CIMG_08422	30.3087	1.63298	0.512714	3.14503	0.00166071	0.00384494
CIMG_13462	256.915	1.63131	0.213137	7.64371	2.11054e-14	1.4216e-13
CIMG_04057	549.842	1.62916	0.168464	9.66513	4.24093e-22	4.17018e-21
CIMG_13085	206.331	1.62703	0.230952	7.03334	2.01653e-12	1.18553e-11
CIMG_10031	92.6598	1.62679	0.310394	5.22164	1.77346e-07	7.08331e-07
CIMG_13617	54.6164	1.62328	0.408191	3.95669	7.5994e-05	0.000220161
CIMG_12176	194.159	1.62318	0.233231	6.94777	3.71116e-12	2.14569e-11
CIMG_04688	132.05	1.62315	0.269615	6.00504	1.91285e-09	9.10099e-09
CIMG_03127	171.632	1.62253	0.24552	6.59557	4.23613e-11	2.27617e-10
CIMG_08050	453.269	1.62069	0.179511	9.02233	1.84126e-19	1.60918e-18
CIMG_13507	65.3454	1.62029	0.357707	4.50633	6.59575e-06	2.22932e-05
CIMG_11690	85.6359	1.61857	0.32296	4.99223	5.96847e-07	2.26763e-06
CIMG_01087	230.52	1.6177	0.23622	6.83779	8.04234e-12	4.5769e-11
CIMG_09795	26.3993	1.61357	0.51714	3.08089	0.00206385	0.00468176
CIMG_09712	345.438	1.61272	0.197635	8.15315	3.54563e-16	2.62856e-15
CIMG_10256	31.513	1.6087	0.483156	3.29553	0.000982379	0.00237109
CIMG_08564	287.652	1.60775	0.2039	7.87644	3.36832e-15	2.36334e-14
CIMG_10998	106.14	1.60699	0.294486	5.43961	5.3396e-08	2.23888e-07
CIMG_12642	63.006	1.60652	0.365285	4.37394	1.22024e-05	3.9899e-05
CIMG_09452	440.927	1.60576	0.179716	8.92893	4.30168e-19	3.6978e-18
CIMG_03552	80.3754	1.60269	0.33485	4.76579	1.88119e-06	6.82031e-06
CIMG_00186.1	149.449	1.59962	0.258415	6.17669	6.54587e-10	3.23181e-09
CIMG_07083	38.5381	1.59945	0.444532	3.56754	0.000360347	0.000937685
CIMG_06595	71.2641	1.59929	0.348094	4.57373	4.7912e-06	1.64954e-05
CIMG_09439	133.364	1.5992	0.275943	5.78247	7.36099e-09	3.31966e-08
CIMG_06842	83.4416	1.5981	0.323369	4.92293	8.52568e-07	3.19417e-06
CIMG_02707	230.215	1.59806	0.220145	7.2494	4.18607e-13	2.58173e-12
CIMG_06075	135.166	1.5977	0.280736	5.6764	1.37559e-08	6.05309e-08
CIMG_13384	60.7116	1.59705	0.369067	4.30359	1.68053e-05	5.37748e-05
CIMG_06176	439.054	1.59705	0.180542	8.83969	9.59864e-19	8.10342e-18
CIMG_05755	151.627	1.59571	0.255339	6.23597	4.48989e-10	2.24852e-09
CIMG_00646	57.9479	1.59488	0.375303	4.22546	2.38452e-05	7.43587e-05
CIMG_09797	469.276	1.59083	0.175295	9.06932	1.19761e-19	1.06042e-18
CIMG_07936	88.463	1.59003	0.319689	4.95617	7.18963e-07	2.7141e-06
CIMG_07663	206.877	1.58846	0.233805	6.78441	1.16562e-11	6.54664e-11
CIMG_09749	696.683	1.58709	0.166025	9.55512	1.23437e-21	1.19019e-20
CIMG_07733	22.1593	1.58611	0.567838	2.76057	0.00577014	0.011993
CIMG_04939	232.781	1.58588	0.225864	7.01271	2.33739e-12	1.3665e-11
CIMG_12539	82.3394	1.58412	0.328541	4.80249	1.56703e-06	5.75433e-06
CIMG_03048.1	316.43	1.58186	0.202113	7.81958	5.29995e-15	3.6776e-14
CIMG_01120	550.13	1.58107	0.181258	8.71766	2.84019e-18	2.32895e-17
CIMG_09337	273.863	1.58085	0.207569	7.60721	2.8008e-14	1.86918e-13
CIMG_06664	89.5868	1.57445	0.318758	4.92112	8.60513e-07	3.22137e-06
CIMG_06644	654.366	1.56913	0.17309	9.06108	1.29167e-19	1.14156e-18
CIMG_10094	34.1994	1.56867	0.468256	3.31851	0.000904978	0.00219834
CIMG_06993	705.609	1.56853	0.158699	9.87951	5.10802e-23	5.20742e-22
CIMG_12849	14.1737	1.56836	0.648775	2.36801	0.0178842	0.0331657
CIMG_13235	367.99	1.56473	0.188252	8.30515	9.96927e-17	7.62451e-16
CIMG_09707	185.631	1.56364	0.237517	6.57242	4.9504e-11	2.64339e-10
CIMG_08730	206.495	1.56146	0.227175	6.86339	6.72438e-12	3.83911e-11
CIMG_01850	188.308	1.55732	0.238	6.53291	6.45021e-11	3.41141e-10
CIMG_09147	34.6678	1.55528	0.471505	3.26758	0.00108471	0.00259351
CIMG_04736	678.888	1.55433	0.162982	9.53307	1.52705e-21	1.46343e-20
CIMG_05759	1219.35	1.55261	0.161943	9.58501	9.24508e-22	8.97849e-21
CIMG_11914	297.847	1.55256	0.203696	7.61417	2.65396e-14	1.77621e-13
CIMG_10439	47.1521	1.55167	0.40776	3.77985	0.000156921	0.000432426
CIMG_03304	478.757	1.54954	0.180614	8.57382	1.00105e-17	8.01351e-17
CIMG_06986	141.354	1.54741	0.261349	5.90794	3.46405e-09	1.60679e-08
CIMG_12310	69.1651	1.54581	0.348129	4.42105	9.82225e-06	3.24086e-05
CIMG_08321	495.056	1.544	0.172668	8.93703	3.99783e-19	3.44918e-18
CIMG_03567	147.592	1.54368	0.256964	5.99527	2.03147e-09	9.63134e-09
CIMG_02266	96.1123	1.54307	0.310287	4.95644	7.1795e-07	2.71136e-06
CIMG_10133	133.407	1.54052	0.288882	5.32286	1.0215e-07	4.17543e-07
CIMG_13037	296.166	1.54031	0.203429	7.56446	3.89488e-14	2.58107e-13
CIMG_05341	78.7925	1.54019	0.34264	4.48007	7.46196e-06	2.50682e-05
CIMG_03819	41.2298	1.53975	0.450578	3.38908	0.000701281	0.00174258
CIMG_07562	25.9935	1.5387	0.520504	2.9236	0.00346005	0.00751285
CIMG_10440	527.979	1.5387	0.188793	8.14546	3.77853e-16	2.79683e-15
CIMG_06616	511.831	1.53587	0.176605	8.692	3.56129e-18	2.91013e-17
CIMG_13762	44.9015	1.53571	0.417484	3.65288	0.00025932	0.000689813
CIMG_06882	15.224	1.53569	0.646142	2.34125	0.0192191	0.0353839
CIMG_04192	199.851	1.53234	0.231076	6.62126	3.56138e-11	1.92521e-10
CIMG_07701	365.045	1.53143	0.198993	7.68944	1.4778e-14	1.00257e-13
CIMG_01716	247.638	1.5312	0.221113	6.91756	4.59502e-12	2.64375e-11
CIMG_10589	172.346	1.53008	0.242233	6.30601	2.86321e-10	1.45553e-09
CIMG_01126	271.414	1.52857	0.215519	7.08516	1.38879e-12	8.25224e-12
CIMG_04003	1076.49	1.5275	0.144899	10.5393	5.69391e-26	6.48473e-25
CIMG_07810	79.0589	1.52682	0.332191	4.57934	4.66452e-06	1.60887e-05
CIMG_06814	178.959	1.52501	0.240237	6.33797	2.32818e-10	1.18867e-09
CIMG_06294	5144.53	1.52482	0.138964	10.9721	5.20311e-28	6.43902e-27
CIMG_05898	405.92	1.52466	0.182535	8.34678	7.01465e-17	5.41754e-16
CIMG_07741	25.1208	1.5193	0.53299	2.81464	0.00488324	0.0102995
CIMG_05456	17.5097	1.51583	0.601765	2.47718	0.0132424	0.0253554
CIMG_04355	2932.8	1.51436	0.126885	11.9339	7.88097e-33	1.12602e-31
CIMG_10155	411.397	1.51173	0.18489	8.17075	3.0647e-16	2.27919e-15
CIMG_02433	992.677	1.51109	0.157241	9.60732	7.44613e-22	7.26132e-21
CIMG_05381	386.22	1.50896	0.184424	8.17614	2.93091e-16	2.18141e-15
CIMG_06918	211.83	1.50871	0.235133	6.40722	1.48195e-10	7.64067e-10
CIMG_06996	16.2346	1.50865	0.627219	2.37107	0.0177365	0.0329177
CIMG_12395	307.729	1.5083	0.20044	7.51846	5.54262e-14	3.6221e-13
CIMG_02643	32.9168	1.50612	0.470605	3.17348	0.00150625	0.003508
CIMG_01272	189.22	1.50594	0.242127	6.20965	5.31027e-10	2.64113e-09
CIMG_04858	122.718	1.50499	0.279915	5.36334	8.16952e-08	3.3719e-07
CIMG_06405	765.985	1.50368	0.156536	9.60257	7.79781e-22	7.59642e-21
CIMG_09757	52.7478	1.5033	0.390549	3.82948	0.000128412	0.000357839
CIMG_01038	78.8403	1.50224	0.335227	4.46634	7.95688e-06	2.66549e-05
CIMG_03481	40.8585	1.50176	0.432207	3.45026	0.000560056	0.00141552
CIMG_11342	17.3332	1.50095	0.609479	2.42825	0.015172	0.0286374
CIMG_11523	261.777	1.49971	0.210417	7.11952	1.083e-12	6.48837e-12
CIMG_12914	29.6899	1.49922	0.489639	3.03345	0.00241773	0.00540778
CIMG_09761	29.7048	1.49832	0.489974	3.02967	0.00244819	0.00546943
CIMG_00801	535.407	1.49753	0.188884	7.92394	2.30094e-15	1.63265e-14
CIMG_13635	162.727	1.49736	0.253193	5.9037	3.55439e-09	1.64626e-08
CIMG_05485	17.3779	1.49709	0.609977	2.42074	0.0154888	0.0291886
CIMG_07652	16.0518	1.49431	0.622125	2.36078	0.0182366	0.0337595
CIMG_07140	90.5959	1.49393	0.312467	4.76593	1.87982e-06	6.81798e-06
CIMG_09666	489.157	1.49393	0.181559	8.22363	1.97435e-16	1.48351e-15
CIMG_01191	104.244	1.49359	0.292689	5.08912	3.59724e-07	1.4e-06
CIMG_06011	121.528	1.49342	0.276748	5.38409	7.28104e-08	3.02202e-07
CIMG_01209	29.6353	1.49284	0.491354	3.00791	0.00263048	0.00584117
CIMG_00759	121.183	1.4915	0.282878	5.2595	1.44444e-07	5.83593e-07
CIMG_04354	207.751	1.48792	0.225328	6.59451	4.26662e-11	2.28994e-10
CIMG_11926	494.828	1.48658	0.176421	8.42161	3.7136e-17	2.90857e-16
CIMG_11011	15.9981	1.48627	0.617818	2.36478	0.0180409	0.03343
CIMG_05641	1698.15	1.4861	0.135545	10.9622	5.80643e-28	7.17623e-27
CIMG_01824	59.5417	1.48583	0.375622	3.9356	8.29905e-05	0.000238598
CIMG_07834	70.7268	1.48551	0.352819	4.19258	2.758e-05	8.5244e-05
CIMG_07348	42.2937	1.48283	0.42374	3.47665	0.000507713	0.00129363
CIMG_01331	2595.72	1.48255	0.131384	11.283	1.59151e-29	2.07005e-28
CIMG_00983	422.027	1.48026	0.201162	7.35359	1.92954e-13	1.21385e-12
CIMG_04240	274.059	1.47994	0.220506	6.70441	2.02217e-11	1.11711e-10
CIMG_08995	2204.82	1.47841	0.138913	10.6414	1.91179e-26	2.2257e-25
CIMG_06074	25.1771	1.47809	0.524958	2.78336	0.00537985	0.0112488
CIMG_10022	61.1352	1.4768	0.363945	4.03973	5.35138e-05	0.00015891
CIMG_06040	363.863	1.47627	0.193009	7.64284	2.12475e-14	1.43015e-13
CIMG_09151	397.718	1.47371	0.189044	7.79092	6.65249e-15	4.5824e-14
CIMG_05863	292.202	1.47175	0.204864	7.1773	7.11037e-13	4.30918e-12
CIMG_03248	16.3928	1.46816	0.613599	2.35636	0.0184548	0.03413
CIMG_07730	104.819	1.468	0.307884	4.75755	1.95953e-06	7.08255e-06
CIMG_03999	275.357	1.46732	0.20562	7.12939	1.00817e-12	6.04772e-12
CIMG_06558	74.3311	1.46592	0.339751	4.29896	1.71604e-05	5.47992e-05
CIMG_05660	1068.2	1.46561	0.144315	10.1533	3.20483e-24	3.41486e-23
CIMG_01582	181.018	1.46434	0.236136	6.1921	5.93674e-10	2.94031e-09
CIMG_00631	664.265	1.4638	0.161935	9.03607	1.62407e-19	1.4273e-18
CIMG_05516	104.485	1.46244	0.293295	4.97345	6.57722e-07	2.48989e-06
CIMG_03212	33.9733	1.46169	0.464614	3.12257	0.00179279	0.00412242
CIMG_08989	342.235	1.45902	0.200422	7.27471	3.47168e-13	2.15098e-12
CIMG_08741	250.251	1.45848	0.211824	6.87788	6.07508e-12	3.472e-11
CIMG_02085	241.333	1.4567	0.213404	6.81854	9.19725e-12	5.20276e-11
CIMG_03636	111.255	1.45619	0.287276	5.05689	4.26146e-07	1.64493e-06
CIMG_02574	36.3529	1.45599	0.451951	3.19702	0.00138857	0.00325323
CIMG_10941	78.6872	1.45577	0.334373	4.3381	1.4372e-05	4.64933e-05
CIMG_09523	75.5933	1.45532	0.33262	4.35983	1.30161e-05	4.23687e-05
CIMG_03533	333.59	1.45438	0.223186	6.51266	7.38334e-11	3.88532e-10
CIMG_05452	125.58	1.45337	0.270968	5.35211	8.69332e-08	3.57983e-07
CIMG_04955	334.557	1.45323	0.196046	7.40668	1.29499e-13	8.25675e-13
CIMG_04416	203.066	1.45268	0.240052	6.04298	1.51292e-09	7.25678e-09
CIMG_00835	153.838	1.45209	0.257293	5.63363	1.7645e-08	7.6998e-08
CIMG_09764	288.515	1.44848	0.208562	6.93846	3.96388e-12	2.29041e-11
CIMG_05601	101.886	1.44752	0.309259	4.67026	3.00822e-06	1.06524e-05
CIMG_03780	239.725	1.44751	0.216411	6.68187	2.35919e-11	1.29721e-10
CIMG_04055	397.861	1.4459	0.183814	7.86093	3.81306e-15	2.65955e-14
CIMG_03191	136.168	1.44433	0.292853	4.92476	8.44654e-07	3.16955e-06
CIMG_10652	321.436	1.44234	0.194543	7.40802	1.28199e-13	8.17942e-13
CIMG_11917	519.277	1.44168	0.173988	8.28191	1.21217e-16	9.21838e-16
CIMG_08485	38.4129	1.44158	0.440761	3.24702	0.00116621	0.00277222
CIMG_05175	455.96	1.44096	0.181877	7.91881	2.39795e-15	1.7002e-14
CIMG_05027	115.314	1.44092	0.294462	4.88185	1.05094e-06	3.89559e-06
CIMG_01917	115.944	1.43955	0.296274	4.84672	1.2552e-06	4.63271e-06
CIMG_10697	49.1108	1.438	0.398924	3.58635	0.000335336	0.000877418
CIMG_08168	1129.1	1.43744	0.15866	9.05787	1.33029e-19	1.17328e-18
CIMG_07458	717.947	1.43706	0.159171	9.02527	1.79249e-19	1.56947e-18
CIMG_05727	369.105	1.43665	0.188781	7.60516	2.84546e-14	1.89765e-13
CIMG_02376	192.025	1.43572	0.246967	5.80686	6.36561e-09	2.89151e-08
CIMG_04316	171.198	1.43496	0.251817	5.68946	1.27441e-08	5.6289e-08
CIMG_09099	317.382	1.43105	0.20229	7.06826	1.5689e-12	9.29319e-12
CIMG_07879	200.444	1.43096	0.233904	6.10942	9.99966e-10	4.86819e-09
CIMG_05471	97.7241	1.42923	0.303661	4.69343	2.68657e-06	9.5746e-06
CIMG_08044	1036.27	1.42836	0.155984	9.15485	5.44309e-20	4.86986e-19
CIMG_08820	231.364	1.42836	0.218452	6.5311	6.52897e-11	3.45113e-10
CIMG_08093	257.835	1.42828	0.214573	6.64947	2.94157e-11	1.60063e-10
CIMG_00256	374.204	1.4262	0.184903	7.70818	1.27628e-14	8.68974e-14
CIMG_10466	26.9533	1.42533	0.517935	2.72681	0.00639503	0.0131441
CIMG_03621	96.7734	1.42432	0.306141	4.63919	3.49785e-06	1.22529e-05
CIMG_12500	41.1539	1.42392	0.433488	3.26362	0.00109997	0.00262792
CIMG_13294	45.7661	1.42358	0.409349	3.45895	0.000542288	0.00137393
CIMG_13012	523.803	1.42048	0.170453	8.32963	8.10938e-17	6.23239e-16
CIMG_05899	384.417	1.41953	0.184798	7.67654	1.63445e-14	1.10645e-13
CIMG_02601	116.049	1.41896	0.286248	4.94581	7.58266e-07	2.85675e-06
CIMG_01567	711.13	1.41894	0.162204	8.74522	2.22577e-18	1.83631e-17
CIMG_00091	239.551	1.41849	0.213194	6.64653	3.00086e-11	1.63101e-10
CIMG_02619	370.874	1.41675	0.187087	7.56755	3.80325e-14	2.5239e-13
CIMG_02925	221.676	1.41435	0.219899	6.42439	1.32399e-10	6.85248e-10
CIMG_12989	247.382	1.41343	0.212276	6.65188	2.89368e-11	1.57639e-10
CIMG_04087	80.2927	1.41163	0.326659	4.30773	1.64942e-05	5.29409e-05
CIMG_13259	29.4766	1.41064	0.487268	2.87079	0.0040945	0.00875734
CIMG_06997	49.5254	1.41049	0.407635	3.44038	0.000580893	0.00146427
CIMG_01568	42.4653	1.40934	0.420235	3.33323	0.000858427	0.00209497
CIMG_11907	159.829	1.40797	0.248691	5.65249	1.58142e-08	6.91369e-08
CIMG_03126	253.087	1.40792	0.21244	6.62068	3.57549e-11	1.93109e-10
CIMG_03461	69.5012	1.40757	0.366256	3.83162	0.000127303	0.000354957
CIMG_03289	139.477	1.40677	0.261596	5.36757	7.98054e-08	3.30294e-07
CIMG_04097	6168.47	1.4053	0.129517	10.85	1.9946e-27	2.42698e-26
CIMG_06072	39.14	1.40444	0.451939	3.09166	0.00199041	0.00453152
CIMG_04356	117.211	1.4043	0.279673	5.01079	5.4207e-07	2.06701e-06
CIMG_03087	1471.96	1.40374	0.140629	9.9805	1.85531e-23	1.92471e-22
CIMG_09286	31.7429	1.40325	0.47779	2.91199	0.00359139	0.00778367
CIMG_04733	627.985	1.40271	0.164697	8.51374	1.68413e-17	1.33345e-16
CIMG_13687	31.7578	1.4027	0.477696	2.91148	0.00359717	0.00779443
CIMG_00800	446.918	1.40115	0.189195	7.4025	1.33643e-13	8.49228e-13
CIMG_10955	88.1885	1.4009	0.314211	4.44544	8.77131e-06	2.9145e-05
CIMG_09462	120.237	1.40057	0.279398	5.00179	5.68013e-07	2.16157e-06
CIMG_05894	316.472	1.39909	0.194264	7.19652	6.17686e-13	3.76521e-12
CIMG_05592	95.7922	1.39885	0.301505	4.62772	3.6972e-06	1.2908e-05
CIMG_04930	339.814	1.39843	0.19069	7.32851	2.32732e-13	1.45825e-12
CIMG_07059	75.6727	1.39797	0.332482	4.19027	2.78628e-05	8.60897e-05
CIMG_05475	83.7146	1.39537	0.322938	4.30717	1.65355e-05	5.30553e-05
CIMG_02469	216.396	1.39412	0.224934	6.19105	5.97661e-10	2.9585e-09
CIMG_01005	45.0031	1.39368	0.424393	3.26356	0.00110022	0.00262792
CIMG_06118	356.82	1.39324	0.188952	7.36859	1.72443e-13	1.08917e-12
CIMG_04267	487.094	1.39144	0.18015	7.71995	1.16373e-14	7.94063e-14
CIMG_08025	182.962	1.39045	0.233954	5.93534	2.93231e-09	1.37161e-08
CIMG_06645	38.4596	1.38801	0.450542	3.0586	0.00222371	0.00500946
CIMG_05274	392.054	1.38555	0.18385	7.53185	5.0025e-14	3.28736e-13
CIMG_10321	116.894	1.38503	0.280771	4.92319	8.51455e-07	3.19293e-06
CIMG_03131	412.732	1.38495	0.1847	7.4939	6.68563e-14	4.34497e-13
CIMG_10940	18.5574	1.3826	0.58828	2.31843	0.0204258	0.0373109
CIMG_05495	82.6225	1.3818	0.319071	4.31773	1.57644e-05	5.07192e-05
CIMG_08792	295.184	1.38158	0.203735	6.77611	1.23451e-11	6.91708e-11
CIMG_04916	238.209	1.38078	0.213305	6.46695	1.00004e-10	5.23327e-10
CIMG_01936	152.665	1.37942	0.253792	5.42697	5.73202e-08	2.39703e-07
CIMG_13277	19.6867	1.37903	0.569438	2.39435	0.0166497	0.0311646
CIMG_00809	116.279	1.37773	0.280786	4.89696	9.73328e-07	3.6207e-06
CIMG_07496	76.7742	1.37723	0.331083	4.14739	3.36289e-05	0.000102429
CIMG_03790	272.626	1.37685	0.206233	6.6703	2.55276e-11	1.39713e-10
CIMG_07640	70.126	1.37663	0.342192	4.00878	6.10334e-05	0.000179353
CIMG_02721	140.804	1.37556	0.261386	5.25421	1.48659e-07	5.98828e-07
CIMG_08069	103.625	1.37496	0.298091	4.60104	4.20389e-06	1.45853e-05
CIMG_09040	228.518	1.37493	0.216336	6.34893	2.16822e-10	1.1088e-09
CIMG_13111	44.5914	1.37421	0.412546	3.31396	0.00091986	0.00223046
CIMG_08783	47.4889	1.37377	0.403016	3.39242	0.000692789	0.00172328
CIMG_07965	19.6525	1.37341	0.570599	2.38004	0.0173106	0.0322443
CIMG_00497	467.382	1.37182	0.174111	7.87508	3.40534e-15	2.38754e-14
CIMG_01964	69.9292	1.37153	0.344012	3.97288	7.10082e-05	0.000206988
CIMG_07074	218.416	1.37075	0.222366	6.15792	7.37087e-10	3.62962e-09
CIMG_08058	184.835	1.37073	0.234115	5.84758	4.98785e-09	2.28772e-08
CIMG_05265	86.4235	1.36972	0.317046	4.30911	1.63913e-05	5.26644e-05
CIMG_02073	69.9695	1.36956	0.341638	3.99482	6.47426e-05	0.00018978
CIMG_00627	2566.98	1.36804	0.132208	10.3467	4.32981e-25	4.7979e-24
CIMG_07656	39.1858	1.36732	0.433324	3.13609	0.00171214	0.00395529
CIMG_05837	216.895	1.36656	0.221011	6.17641	6.55759e-10	3.2359e-09
CIMG_06648	87.754	1.36648	0.31062	4.38718	1.14832e-05	3.75995e-05
CIMG_01432	3955.68	1.36459	0.154701	8.8203	1.14155e-18	9.60289e-18
CIMG_05827	258.901	1.36446	0.220531	6.18242	6.31244e-10	3.1182e-09
CIMG_01957	438.373	1.36376	0.178571	7.63299	2.29375e-14	1.5417e-13
CIMG_03891	155.108	1.36255	0.255974	5.31432	1.07056e-07	4.36842e-07
CIMG_06629	582.014	1.3598	0.16605	8.18602	2.70012e-16	2.01441e-15
CIMG_02080	394.021	1.35934	0.186189	7.29659	2.95158e-13	1.83598e-12
CIMG_06413	196.51	1.35859	0.238749	5.68465	1.31084e-08	5.78168e-08
CIMG_07989	194.354	1.35855	0.237045	5.72386	1.04133e-08	4.63414e-08
CIMG_00425	253.267	1.35587	0.210372	6.43948	1.19885e-10	6.23905e-10
CIMG_08132	127.45	1.35153	0.269382	5.00826	5.49245e-07	2.09184e-06
CIMG_07422	257.797	1.35113	0.209835	6.43309	1.25038e-10	6.48576e-10
CIMG_10876	379.481	1.35019	0.183577	7.35056	1.9738e-13	1.24086e-12
CIMG_06381	163.636	1.34843	0.2476	5.43876	5.36535e-08	2.24868e-07
CIMG_12103	20.032	1.34798	0.579932	2.29456	0.0217584	0.0395341
CIMG_13180	30.1982	1.34789	0.482403	2.77186	0.00557363	0.0116246
CIMG_09692	45.6425	1.34703	0.406074	3.30036	0.000965618	0.00233183
CIMG_02440	90.259	1.34641	0.311059	4.31752	1.5779e-05	5.07491e-05
CIMG_04768	432.44	1.34325	0.187994	7.14127	9.24751e-13	5.55794e-12
CIMG_02629	31.3317	1.34318	0.487	2.7353	0.00623234	0.0128574
CIMG_03895	194.387	1.34296	0.235566	5.69386	1.24198e-08	5.4882e-08
CIMG_08971	460.842	1.34265	0.17831	7.5261	5.2279e-14	3.43069e-13
CIMG_13357	51.2756	1.34144	0.3888	3.43418	0.000594352	0.001495
CIMG_11694	17.0117	1.3413	0.599253	2.20781	0.0272578	0.0483523
CIMG_00579	498.63	1.34101	0.170849	7.84579	4.30239e-15	2.99421e-14
CIMG_02038	39.2123	1.33897	0.43187	3.0828	0.00205066	0.00465969
CIMG_01564	781.242	1.33834	0.152598	8.76801	1.8185e-18	1.51488e-17
CIMG_07267	313.482	1.33729	0.199764	6.68935	2.24162e-11	1.23544e-10
CIMG_03213	443.267	1.33656	0.176756	7.55784	4.09817e-14	2.71198e-13
CIMG_05736	21.1511	1.33479	0.57819	2.29187	0.021913	0.0397689
CIMG_02169	83.7567	1.33433	0.320517	4.15263	3.28674e-05	0.000100304
CIMG_08021	2172.52	1.33431	0.151169	8.82573	1.08744e-18	9.15584e-18
CIMG_09993	548.608	1.33258	0.166026	8.02327	1.02969e-15	7.4235e-15
CIMG_03018	42.5044	1.33236	0.421078	3.14843	0.00164152	0.00380333
CIMG_12616	24.8377	1.33033	0.523492	2.52037	0.0117231	0.0227046
CIMG_03952	368.339	1.32811	0.184688	7.1869	6.62808e-13	4.02984e-12
CIMG_03702	501.304	1.32804	0.179521	7.39496	1.41449e-13	8.97018e-13
CIMG_12707	97.1805	1.32802	0.30006	4.41501	1.01004e-05	3.32914e-05
CIMG_05252	371.868	1.32764	0.184951	7.17412	7.27731e-13	4.40752e-12
CIMG_03364	238.508	1.32648	0.213953	6.19419	5.85862e-10	2.90314e-09
CIMG_00155	166.1	1.3262	0.242596	5.45962	4.77164e-08	2.00788e-07
CIMG_10505	45.8413	1.32524	0.410371	3.21529	0.00130311	0.00306979
CIMG_07189	20.9549	1.32514	0.563447	2.33035	0.0197877	0.0363233
CIMG_07700	258.182	1.32263	0.21091	6.26552	3.7158e-10	1.8738e-09
CIMG_00064	402.129	1.32216	0.180051	7.33935	2.1464e-13	1.34757e-12
CIMG_13160	216.156	1.32134	0.230006	5.73843	9.55608e-09	4.27891e-08
CIMG_03594	214.283	1.32128	0.226415	5.82927	5.56696e-09	2.53974e-08
CIMG_11033	30.8794	1.32061	0.478591	2.73844	0.00617321	0.0127465
CIMG_08017	306.71	1.32002	0.202177	6.52472	6.81305e-11	3.59726e-10
CIMG_03991	32.2109	1.31983	0.475939	2.75673	0.00583832	0.0121241
CIMG_05004	57.4276	1.31842	0.368579	3.56348	0.000365971	0.000950979
CIMG_07746	720.534	1.31817	0.15743	8.37077	5.72423e-17	4.44276e-16
CIMG_07666	19.0726	1.31752	0.57534	2.26592	0.0234561	0.0422816
CIMG_00295	299.361	1.31738	0.201353	6.53827	6.22336e-11	3.29513e-10
CIMG_10286	89.2975	1.31602	0.312923	4.19435	2.73653e-05	8.46916e-05
CIMG_06429	69.8566	1.31592	0.341394	3.84283	0.000121623	0.000340328
CIMG_03373	88.8891	1.31393	0.308439	4.2495	2.14246e-05	6.73894e-05
CIMG_02005	116.388	1.31303	0.294373	4.45105	8.54517e-06	2.84638e-05
CIMG_10799	277.602	1.31217	0.202293	6.48145	9.08462e-11	4.76728e-10
CIMG_02272	372.971	1.3117	0.184988	7.0866	1.37444e-12	8.17213e-12
CIMG_08565	468.818	1.30954	0.177824	7.36127	1.82172e-13	1.14678e-12
CIMG_04523	276.541	1.30782	0.206459	6.33006	2.45061e-10	1.24983e-09
CIMG_07847	87.3761	1.30754	0.322236	4.04911	5.14117e-05	0.000152986
CIMG_01504	624.528	1.30725	0.170122	7.68197	1.56658e-14	1.06127e-13
CIMG_12217	39.229	1.3065	0.436557	2.97609	0.00291953	0.00643329
CIMG_04927	651.199	1.30634	0.159704	8.17721	2.90494e-16	2.16379e-15
CIMG_04953	74.6077	1.3063	0.336059	3.87668	0.000105893	0.000300052
CIMG_09282	134.809	1.30622	0.272137	4.79323	1.64116e-06	6.00781e-06
CIMG_06186	42.9939	1.30523	0.414554	3.13228	0.00173454	0.00399957
CIMG_09403	426.489	1.30466	0.176903	7.37138	1.68866e-13	1.06802e-12
CIMG_00596	301.255	1.30352	0.196861	6.61679	3.67085e-11	1.98033e-10
CIMG_00110	238.199	1.30345	0.212154	6.1383	8.34069e-10	4.08373e-09
CIMG_06669	132.711	1.30285	0.266332	4.88334	1.04302e-06	3.86776e-06
CIMG_08027	1110.96	1.30176	0.14503	8.9743	2.85158e-19	2.4761e-18
CIMG_04750	184.951	1.30151	0.231803	5.60816	2.04491e-08	8.86192e-08
CIMG_05721	33.5372	1.30123	0.468078	2.76493	0.00569348	0.0118546
CIMG_06424	1124.12	1.30093	0.142191	9.14762	5.82019e-20	5.20231e-19
CIMG_06330	43.3296	1.29493	0.415167	3.10281	0.00191693	0.00438115
CIMG_03509	58.3216	1.2918	0.367164	3.50591	0.000455047	0.00116701
CIMG_05031	134.35	1.29148	0.263393	4.89596	9.78291e-07	3.63773e-06
CIMG_01469	42.7584	1.29132	0.417475	3.07757	0.00208694	0.00472864
CIMG_05230	156.793	1.29055	0.251045	5.13328	2.84739e-07	1.11926e-06
CIMG_12470	38.8652	1.28942	0.436691	2.9365	0.00331935	0.00723567
CIMG_13721	94.1305	1.28799	0.302311	4.25033	2.13454e-05	6.71628e-05
CIMG_03565	457.509	1.28722	0.173768	7.40444	1.31704e-13	8.37472e-13
CIMG_08527	506.847	1.28673	0.172	7.47826	7.5315e-14	4.87454e-13
CIMG_07270	389.073	1.28583	0.188022	6.83488	8.20719e-12	4.66509e-11
CIMG_01477	615.337	1.28507	0.168765	7.61195	2.69988e-14	1.80439e-13
CIMG_09323	125.135	1.28469	0.272469	4.70766	2.5058e-06	8.96423e-06
CIMG_08552	31.5221	1.28416	0.478545	2.66802	0.00762991	0.0154499
CIMG_04731	1629.58	1.28387	0.146169	8.78264	1.59677e-18	1.33489e-17
CIMG_12005	64.1278	1.28386	0.35137	3.64144	0.000271112	0.000718143
CIMG_03430	162.663	1.28302	0.249171	5.14295	2.70455e-07	1.06488e-06
CIMG_06762	134.894	1.28185	0.260668	4.90974	9.11972e-07	3.4059e-06
CIMG_03467	161.461	1.28152	0.246829	5.18567	2.15238e-07	8.54968e-07
CIMG_04875	281.61	1.28062	0.20027	6.38982	1.66085e-10	8.54438e-10
CIMG_03106	1767.91	1.27992	0.143488	8.91899	4.70574e-19	4.0341e-18
CIMG_11925	226.626	1.27975	0.219237	5.83171	5.48634e-09	2.50417e-08
CIMG_09485	313.157	1.27933	0.193952	6.59173	4.34731e-11	2.32927e-10
CIMG_06953	94.5658	1.27901	0.30038	4.24888	2.14841e-05	6.74868e-05
CIMG_11321	31.3549	1.27635	0.475725	2.66409	0.00771962	0.0156114
CIMG_00803	169.856	1.27601	0.241015	5.28825	1.23494e-07	5.00893e-07
CIMG_13445	24.253	1.27577	0.547042	2.30983	0.0208978	0.0380657
CIMG_02635	174.361	1.27507	0.236431	5.38663	7.17915e-08	2.98104e-07
CIMG_09706	159.326	1.27383	0.253109	5.02609	5.00577e-07	1.91966e-06
CIMG_12579	202.837	1.27357	0.228634	5.56447	2.62957e-08	1.1297e-07
CIMG_00840	547.002	1.2734	0.17992	7.07482	1.49638e-12	8.87473e-12
CIMG_12712	67.5788	1.27177	0.349012	3.63193	0.000281306	0.000743266
CIMG_00789	122.702	1.27151	0.272282	4.66197	3.13189e-06	1.10696e-05
CIMG_05816	82.9893	1.27036	0.320718	3.95126	7.77393e-05	0.000224734
CIMG_09168	82.8617	1.26937	0.316545	3.99976	6.34059e-05	0.000186093
CIMG_00365	246.87	1.26912	0.209878	6.04192	1.5229e-09	7.30094e-09
CIMG_04752	128.657	1.26893	0.264996	4.78082	1.74578e-06	6.36609e-06
CIMG_09972	222.78	1.26876	0.218333	5.8056	6.41359e-09	2.9119e-08
CIMG_08562	56.7952	1.2682	0.395664	3.19703	0.00138851	0.00325323
CIMG_12072	118.032	1.26648	0.284937	4.43617	9.15719e-06	3.03203e-05
CIMG_09159	159.307	1.26619	0.244762	5.16655	2.38455e-07	9.43218e-07
CIMG_04118	424.187	1.26595	0.180822	6.99787	2.59876e-12	1.51554e-11
CIMG_08873	2759.2	1.26587	0.129061	9.80768	1.04343e-22	1.05123e-21
CIMG_01058	250.801	1.26517	0.226423	5.58256	2.36998e-08	1.02143e-07
CIMG_01213	275.935	1.26227	0.202129	6.24027	4.36814e-10	2.18987e-09
CIMG_07291	45.3475	1.26163	0.406527	3.08887	0.00200918	0.00457204
CIMG_11718	119.57	1.26145	0.273372	4.60682	4.0887e-06	1.4217e-05
CIMG_12143	41.9862	1.26102	0.417987	3.00193	0.00268274	0.00594273
CIMG_05504	44.7167	1.26077	0.426072	2.94888	0.00318932	0.00698127
CIMG_12713	46.3334	1.2578	0.414801	3.01755	0.00254826	0.0056755
CIMG_02688	393.277	1.25615	0.183857	6.82879	8.56313e-12	4.86448e-11
CIMG_11831	338.577	1.2561	0.190034	6.60621	3.94281e-11	2.1234e-10
CIMG_06471	293.997	1.25381	0.204233	6.13473	8.53059e-10	4.17022e-09
CIMG_12859	1906.99	1.25352	0.13322	9.40858	5.02883e-21	4.70455e-20
CIMG_02247	281.288	1.25337	0.207302	6.04155	1.52644e-09	7.3142e-09
CIMG_09512	137.15	1.25214	0.267889	4.66819	3.0387e-06	1.07483e-05
CIMG_00551	392.194	1.25132	0.181334	6.89729	5.30051e-12	3.04223e-11
CIMG_06065	84.9536	1.25116	0.313395	3.98301	6.8049e-05	0.000198916
CIMG_08112	37.0131	1.25026	0.458832	2.71164	0.00669503	0.013701
CIMG_08221	21.6274	1.24813	0.545137	2.26891	0.0232741	0.0419886
CIMG_05001	376.111	1.24791	0.183989	6.77922	1.20826e-11	6.774e-11
CIMG_13193	137.054	1.24721	0.270122	4.61151	3.99756e-06	1.39154e-05
CIMG_12894	24.9002	1.24592	0.517479	2.39014	0.0168419	0.0314805
CIMG_05245	107.513	1.24513	0.284284	4.37164	1.23315e-05	4.02932e-05
CIMG_08632	239.89	1.24476	0.21309	5.83658	5.32821e-09	2.43435e-08
CIMG_12069	235.305	1.24032	0.216483	5.72511	1.03367e-08	4.60546e-08
CIMG_13677	92.0572	1.23929	0.302649	4.08618	4.38543e-05	0.000131913
CIMG_05014	528.4	1.23865	0.176491	7.01548	2.29154e-12	1.34052e-11
CIMG_00327	284.263	1.23819	0.199356	6.20682	5.40675e-10	2.6877e-09
CIMG_01376	172.719	1.23613	0.250025	4.93795	7.89493e-07	2.96965e-06
CIMG_07505	123.602	1.2349	0.271921	4.5346	5.77127e-06	1.96971e-05
CIMG_07565	136.179	1.23487	0.25867	4.76701	1.86983e-06	6.78647e-06
CIMG_11726	261.287	1.23477	0.205802	5.99559	2.02746e-09	9.61719e-09
CIMG_04661	213.483	1.23334	0.223563	5.51205	3.54677e-08	1.51203e-07
CIMG_03655	525.994	1.23311	0.168612	7.31063	2.65884e-13	1.65936e-12
CIMG_08047	96.6226	1.23103	0.296651	4.1415	3.45035e-05	0.000104979
CIMG_08947	486.151	1.23073	0.170977	7.19547	6.22445e-13	3.79176e-12
CIMG_09108	125.052	1.22522	0.269033	4.54679	5.44708e-06	1.8665e-05
CIMG_12643	102.706	1.2241	0.291368	4.19325	2.74986e-05	8.50203e-05
CIMG_13356	103.425	1.22335	0.306942	3.97702	6.97832e-05	0.000203606
CIMG_08543	90.2594	1.22327	0.312375	3.90791	9.30961e-05	0.000265788
CIMG_13110	121.549	1.22324	0.274316	4.45217	8.50072e-06	2.83257e-05
CIMG_09828	52.7429	1.22157	0.396525	3.06747	0.00215879	0.00488187
CIMG_07596	107.348	1.22082	0.29117	4.18623	2.83628e-05	8.74628e-05
CIMG_04394	110.478	1.22049	0.280518	4.34326	1.40387e-05	4.54617e-05
CIMG_05470	170.979	1.21881	0.23734	5.12948	2.90543e-07	1.14159e-06
CIMG_00861	782.983	1.21852	0.154312	7.89458	2.91295e-15	2.05915e-14
CIMG_02212	171.472	1.21777	0.241695	5.03251	4.84094e-07	1.86023e-06
CIMG_08458	282.082	1.21723	0.212534	5.72301	1.04653e-08	4.65506e-08
CIMG_08823	156.09	1.21717	0.247746	4.90666	9.26401e-07	3.45842e-06
CIMG_03651	295.765	1.21662	0.201285	6.04079	1.53357e-09	7.3409e-09
CIMG_04735	588.506	1.21624	0.168172	7.23017	4.82387e-13	2.95768e-12
CIMG_12013	183.808	1.21595	0.233131	5.21046	1.88378e-07	7.49853e-07
CIMG_02302	33.5954	1.21572	0.458543	2.63749	0.00835216	0.0167541
CIMG_09459	78.5208	1.21556	0.322561	3.75911	0.000170516	0.000466945
CIMG_09811	639.258	1.21141	0.16182	7.48396	7.21151e-14	4.67385e-13
CIMG_05374	127.416	1.21093	0.268067	4.51022	6.47597e-06	2.19355e-05
CIMG_07902	109.465	1.21077	0.282343	4.2808	1.86224e-05	5.90481e-05
CIMG_00798	451.746	1.21023	0.18011	6.71652	1.86116e-11	1.02997e-10
CIMG_07608	416.354	1.20998	0.178897	6.76062	1.37399e-11	7.67576e-11
CIMG_08872	85.9986	1.20982	0.318993	3.78326	0.000154787	0.00042692
CIMG_01592	76.866	1.20923	0.325187	3.70961	0.000207575	0.000560226
CIMG_09049	39.8059	1.20909	0.428811	2.80515	0.00502933	0.0105698
CIMG_07855	557.261	1.20694	0.165714	7.28085	3.31731e-13	2.06075e-12
CIMG_08462	890.185	1.20651	0.150336	8.0238	1.02527e-15	7.39734e-15
CIMG_04938	359.527	1.20472	0.189162	6.36581	1.94261e-10	9.9667e-10
CIMG_09121	274.522	1.20446	0.204725	5.8793	4.12003e-09	1.89888e-08
CIMG_07127	113.789	1.20387	0.294312	4.08285	4.44875e-05	0.000133604
CIMG_10021	64.7268	1.20283	0.349731	3.42883	0.000606195	0.00152154
CIMG_07612	115.331	1.20228	0.275243	4.36091	1.29524e-05	4.21756e-05
CIMG_02626	284.655	1.20168	0.203447	5.9032	3.56524e-09	1.64967e-08
CIMG_06638	297.026	1.20084	0.199037	6.02941	1.64564e-09	7.86936e-09
CIMG_08962	637.115	1.20051	0.171209	7.00988	2.38525e-12	1.39361e-11
CIMG_10248	121.872	1.2004	0.270417	4.43252	9.31384e-06	3.08282e-05
CIMG_08547	256.101	1.19834	0.206629	5.79555	6.80959e-09	3.07835e-08
CIMG_05643	91.5159	1.19789	0.307489	3.88713	0.000101437	0.000288205
CIMG_04189	27.376	1.19772	0.49446	2.40619	0.0161197	0.0302685
CIMG_08958	73.5106	1.19749	0.334748	3.56753	0.000360357	0.000937685
CIMG_08852	63.2287	1.19728	0.356406	3.3505	0.000806654	0.00197989
CIMG_06744	128.966	1.19593	0.263799	4.52717	5.9779e-06	2.03728e-05
CIMG_07895	124.588	1.19535	0.275827	4.32682	1.51279e-05	4.88382e-05
CIMG_12831	26.7845	1.19516	0.499335	2.37649	0.0174783	0.0325026
CIMG_04331	81.2445	1.19469	0.319818	3.72759	0.000193319	0.000524605
CIMG_13603	27.3021	1.194	0.498687	2.37667	0.0174699	0.0324933
CIMG_09433	113.962	1.19391	0.27694	4.3043	1.67517e-05	5.36396e-05
CIMG_03670	182.932	1.19286	0.235166	5.06781	4.02427e-07	1.55783e-06
CIMG_05729	363.223	1.19142	0.185222	6.42943	1.2808e-10	6.63257e-10
CIMG_01085	515.688	1.19132	0.16859	7.064	1.61781e-12	9.57684e-12
CIMG_11915	166.288	1.19131	0.242748	4.90266	9.45493e-07	3.5255e-06
CIMG_01683	176.506	1.19116	0.234778	5.06849	4.00978e-07	1.55286e-06
CIMG_04754	23.5908	1.19109	0.530358	2.22676	0.0259634	0.0462215
CIMG_04945	2957.08	1.18979	0.129518	9.18581	4.08437e-20	3.68571e-19
CIMG_12272	57.0934	1.18923	0.371849	3.18805	0.00143236	0.00334749
CIMG_00668	417.483	1.18809	0.176788	6.71763	1.84704e-11	1.02276e-10
CIMG_03375	209.234	1.18757	0.222615	5.33006	9.81809e-08	4.02192e-07
CIMG_12339	306.448	1.18702	0.1956	6.06513	1.31851e-09	6.34687e-09
CIMG_13592	352.936	1.18628	0.186278	6.36512	1.95135e-10	1.00061e-09
CIMG_11704	90.033	1.18532	0.308562	3.83362	0.000126272	0.000352499
CIMG_07994	424.845	1.18456	0.175989	6.72812	1.71874e-11	9.54519e-11
CIMG_13581	39.8026	1.18277	0.425344	2.76739	0.00565073	0.0117718
CIMG_00910	620.708	1.18122	0.16015	7.37374	1.65906e-13	1.04999e-12
CIMG_04177	876.195	1.18015	0.149542	7.89022	3.01644e-15	2.12753e-14
CIMG_06342	52.0861	1.18007	0.38274	3.07346	0.00211592	0.00478951
CIMG_04605	103.701	1.17984	0.293653	4.01112	6.04324e-05	0.000177698
CIMG_00048	199.992	1.17895	0.225143	5.23159	1.68055e-07	6.73792e-07
CIMG_09340	37.6883	1.17867	0.436094	2.69065	0.00713137	0.014534
CIMG_01745	115.656	1.17778	0.279649	4.2045	2.61659e-05	8.11394e-05
CIMG_00154	29.6292	1.17695	0.493241	2.36913	0.01783	0.0330783
CIMG_04935	1239.46	1.17686	0.159113	7.39522	1.41173e-13	8.9587e-13
CIMG_01084	462.957	1.17605	0.190598	6.16847	6.89542e-10	3.40083e-09
CIMG_07759	40.0935	1.17558	0.428682	2.72876	0.00635734	0.0130752
CIMG_04828	215.461	1.17452	0.232398	5.05057	4.40493e-07	1.69753e-06
CIMG_06630	61.3779	1.17363	0.356772	3.28053	0.00103612	0.00248552
CIMG_05519	93.2023	1.17185	0.322846	3.62445	0.00028958	0.000764486
CIMG_05150	275.439	1.17179	0.203527	5.75355	8.73905e-09	3.92425e-08
CIMG_01798	301.828	1.17119	0.201972	5.79525	6.82205e-09	3.08251e-08
CIMG_02086	238.731	1.16896	0.211738	5.51675	3.45326e-08	1.4735e-07
CIMG_02309	500.344	1.16343	0.170016	6.84093	7.86791e-12	4.48034e-11
CIMG_07255	476.952	1.16297	0.170607	6.81434	9.4698e-12	5.35373e-11
CIMG_09389	155.045	1.16297	0.257505	4.51096	6.45364e-06	2.18677e-05
CIMG_02175	124.111	1.16288	0.270332	4.29611	1.73819e-05	5.53756e-05
CIMG_10076	357.963	1.16283	0.186639	6.2276	4.73628e-10	2.36689e-09
CIMG_12142	52.117	1.15926	0.384658	3.00487	0.00265697	0.00589395
CIMG_02532	156.71	1.15868	0.248302	4.66083	3.1493e-06	1.11145e-05
CIMG_00134	97.2139	1.15705	0.302976	3.81131	0.00013823	0.000383723
CIMG_03184	126.3	1.15684	0.27551	4.19407	2.7399e-05	8.47471e-05
CIMG_03752	169.526	1.1565	0.242343	4.76694	1.87042e-06	6.78647e-06
CIMG_08003	2224.34	1.15638	0.13972	8.27589	1.27498e-16	9.6882e-16
CIMG_08513	96.8992	1.15636	0.298977	3.86016	0.000113311	0.000319247
CIMG_11323	418.766	1.15634	0.179371	6.44419	1.16219e-10	6.06498e-10
CIMG_00745	326.205	1.15542	0.191096	6.04326	1.51034e-09	7.2481e-09
CIMG_09923	52.8569	1.15396	0.376999	3.05115	0.00227964	0.00512445
CIMG_01534	69.0245	1.15308	0.349706	3.28771	0.00101006	0.00243199
CIMG_09894	42.8013	1.15215	0.412044	2.78425	0.00536515	0.0112205
CIMG_03609	751.513	1.15176	0.165075	6.9756	3.04578e-12	1.76858e-11
CIMG_07082	67.2556	1.15044	0.342266	3.35235	0.000801293	0.0019693
CIMG_12748	90.1906	1.1502	0.310984	3.69255	0.000222017	0.000595116
CIMG_08139	178.275	1.14915	0.239217	4.79921	1.59295e-06	5.84268e-06
CIMG_06905	53.8631	1.14886	0.377397	3.03476	0.00240729	0.00539064
CIMG_08815	692.757	1.14879	0.159418	7.20443	5.82875e-13	3.55992e-12
CIMG_06362	322.142	1.14828	0.191969	5.97852	2.25178e-09	1.06172e-08
CIMG_10458	286.528	1.14744	0.199384	5.75143	8.84908e-09	3.97177e-08
CIMG_07826	186.236	1.14703	0.232783	4.92313	8.51706e-07	3.19293e-06
CIMG_01358.1	69.3457	1.14638	0.338851	3.37529	0.000737385	0.00182316
CIMG_10866	39.2519	1.14597	0.453886	2.51795	0.0118039	0.0228517
CIMG_08156	129.059	1.14579	0.265803	4.30509	1.6692e-05	5.34848e-05
CIMG_01195	695.868	1.1455	0.156973	7.29577	2.96955e-13	1.84593e-12
CIMG_06256	264.731	1.14381	0.214512	5.32919	9.865e-08	4.03938e-07
CIMG_13075	47.0757	1.14371	0.416815	2.73193	0.00629644	0.0129726
CIMG_09648	117.234	1.14312	0.272419	4.19006	2.78875e-05	8.61379e-05
CIMG_04374	119.102	1.14289	0.272577	4.18721	2.82405e-05	8.71142e-05
CIMG_13127	240.628	1.1424	0.210984	5.41108	6.26457e-08	2.61278e-07
CIMG_09171	445.519	1.14065	0.173634	6.56696	5.13532e-11	2.74058e-10
CIMG_07849	199.118	1.14023	0.226779	5.02387	5.06418e-07	1.93891e-06
CIMG_00177.1	306.468	1.14008	0.194726	5.85175	4.86429e-09	2.2343e-08
CIMG_08720	6009.36	1.1399	0.121595	9.37431	6.9632e-21	6.46926e-20
CIMG_13347	203.933	1.13927	0.228573	4.9798	6.36514e-07	2.41348e-06
CIMG_01641	343.736	1.13893	0.196766	5.78526	7.24023e-09	3.26676e-08
CIMG_10268	255.545	1.13808	0.20577	5.5273	3.25204e-08	1.38952e-07
CIMG_06812	564.812	1.13785	0.175008	6.49964	8.05134e-11	4.23212e-10
CIMG_05511	65.5613	1.13641	0.350107	3.23824	0.0012027	0.00285033
CIMG_06398	84.5142	1.13478	0.314412	3.60143	0.000316473	0.000831525
CIMG_07932	55.772	1.13348	0.381269	2.96494	0.00302738	0.0066546
CIMG_09325	233.864	1.13242	0.219041	5.16661	2.38381e-07	9.43218e-07
CIMG_07237	489.953	1.13225	0.176431	6.41543	1.40429e-10	7.26014e-10
CIMG_07976	166.539	1.13097	0.240553	4.69714	2.63832e-06	9.41686e-06
CIMG_05802	457.517	1.13092	0.175614	6.43743	1.21514e-10	6.31338e-10
CIMG_05953	877.907	1.1309	0.157617	7.17358	7.30606e-13	4.41925e-12
CIMG_04957	1538.74	1.12927	0.150674	7.49396	6.68243e-14	4.34497e-13
CIMG_05952	69.17	1.12877	0.337459	3.33705	0.000846725	0.00206909
CIMG_02426	193.31	1.12829	0.237307	4.75027	2.03144e-06	7.32842e-06
CIMG_11792	1358.56	1.12685	0.140134	8.04035	8.95855e-16	6.5034e-15
CIMG_12341	39.6728	1.12662	0.425023	2.63883	0.00831926	0.0166952
CIMG_11422	173.893	1.12632	0.241443	4.6611	3.14522e-06	1.11042e-05
CIMG_00413	759.558	1.12625	0.158645	7.09758	1.26956e-12	7.56763e-12
CIMG_05814	61.821	1.12449	0.354541	3.16299	0.0015616	0.00362975
CIMG_11002	96.1052	1.12396	0.295658	3.79482	0.000147753	0.000408357
CIMG_04056	99.6494	1.12354	0.300001	3.73804	0.000185461	0.000504441
CIMG_04746	287.162	1.12352	0.209583	5.35734	8.44579e-08	3.48246e-07
CIMG_01014	316.037	1.12267	0.194309	5.77463	7.71233e-09	3.47479e-08
CIMG_02866	106.536	1.12174	0.284885	3.93101	8.45901e-05	0.0002429
CIMG_05730	172.319	1.12097	0.241372	4.64024	3.48008e-06	1.21952e-05
CIMG_09261	404.605	1.12053	0.178781	6.26508	3.72624e-10	1.87806e-09
CIMG_03093	113.093	1.11992	0.281085	3.97805	6.94814e-05	0.000202788
CIMG_01726	81.0256	1.11983	0.323369	3.45695	0.000546334	0.00138307
CIMG_03901	174.644	1.11951	0.240619	4.64852	3.34327e-06	1.17523e-05
CIMG_04002	170.076	1.11924	0.237927	4.6999	2.60291e-06	9.2975e-06
CIMG_02498	166.37	1.11765	0.243405	4.58694	4.49796e-06	1.55597e-05
CIMG_11551	31.8355	1.11671	0.464565	2.39115	0.0167957	0.0314129
CIMG_12789	102.528	1.11659	0.302094	3.69156	0.000222883	0.000597098
CIMG_01803	646.491	1.11658	0.167157	6.67807	2.42101e-11	1.33043e-10
CIMG_06639	260.268	1.11629	0.20437	5.45874	4.79533e-08	2.01695e-07
CIMG_06194	34.8226	1.11514	0.451581	2.45706	0.014008	0.0266968
CIMG_06577	158.355	1.11472	0.243581	4.57189	4.83354e-06	1.66351e-05
CIMG_00629	155.374	1.11402	0.244836	4.54526	5.48673e-06	1.87872e-05
CIMG_07626	3934.55	1.11395	0.156663	7.11015	1.15918e-12	6.93593e-12
CIMG_03865	121.375	1.11249	0.270201	4.11194	3.92349e-05	0.000118623
CIMG_04067	140.284	1.11161	0.254915	4.35595	1.32489e-05	4.30372e-05
CIMG_10062	106.163	1.11084	0.286152	3.87654	0.000105953	0.000300131
CIMG_08981	230.352	1.11069	0.212502	5.22302	1.76026e-07	7.03953e-07
CIMG_13132	50.0696	1.10856	0.393268	2.80983	0.00495672	0.0104404
CIMG_02738	367.227	1.10826	0.185286	5.9787	2.2493e-09	1.06107e-08
CIMG_10163	67.8748	1.10814	0.348904	3.16854	0.00153205	0.00356457
CIMG_01704	223.175	1.106	0.215927	5.11869	3.07664e-07	1.20485e-06
CIMG_07004	319.008	1.10528	0.192997	5.72397	1.04061e-08	4.63314e-08
CIMG_08038	233.975	1.10494	0.212981	5.18459	2.16489e-07	8.59575e-07
CIMG_02256	59.713	1.10403	0.357348	3.08136	0.00206059	0.00467549
CIMG_08184	173.417	1.1037	0.238167	4.6299	3.65848e-06	1.2787e-05
CIMG_11130	33.7294	1.10155	0.452178	2.42528	0.0152965	0.0288608
CIMG_07329	359.937	1.10121	0.184424	5.9686	2.39297e-09	1.12547e-08
CIMG_03120.1	188.18	1.10101	0.239049	4.60262	4.17206e-06	1.44855e-05
CIMG_09620	196.86	1.10071	0.228246	4.81848	1.44656e-06	5.32437e-06
CIMG_12998	282.022	1.10069	0.213395	5.15484	2.53845e-07	1.00074e-06
CIMG_02878	141.184	1.10009	0.254457	4.31846	1.57123e-05	5.05862e-05
CIMG_08052	301.233	1.09847	0.204436	5.37007	7.87072e-08	3.26102e-07
CIMG_00190	46.2114	1.09694	0.398741	2.74096	0.00612607	0.0126575
CIMG_04773	799	1.09682	0.153351	7.15097	8.61685e-13	5.19213e-12
CIMG_04430	360.665	1.09618	0.186299	5.88161	4.06295e-09	1.87444e-08
CIMG_05966	34.7499	1.09543	0.454097	2.40319	0.0162528	0.0304942
CIMG_05071	81.32	1.09498	0.319078	3.42434	0.000616286	0.00154481
CIMG_10824	102.705	1.09465	0.287106	3.8066	0.000140891	0.00039065
CIMG_11924	245.185	1.09402	0.21944	4.98205	6.29153e-07	2.38653e-06
CIMG_08778	1500.46	1.09399	0.135543	8.07042	7.00552e-16	5.10921e-15
CIMG_01896	107.452	1.09162	0.281739	3.86912	0.000109228	0.000308481
CIMG_01505	239.772	1.09149	0.215846	5.05401	4.32636e-07	1.66861e-06
CIMG_08726	140.845	1.09111	0.258183	4.22195	2.42202e-05	7.54281e-05
CIMG_01306	306.157	1.09076	0.19294	5.6505	1.5998e-08	6.9908e-08
CIMG_02847	148.112	1.09028	0.250731	4.34418	1.39799e-05	4.52869e-05
CIMG_09708	170.3	1.08975	0.241539	4.50809	6.54147e-06	2.21256e-05
CIMG_10095	43.0967	1.08946	0.42769	2.53723	0.0111733	0.0217291
CIMG_03186	577.305	1.08939	0.422084	2.5808	0.00985722	0.0194139
CIMG_09662	433.608	1.08919	0.178223	6.10917	1.00149e-09	4.87057e-09
CIMG_03793	382.264	1.08894	0.190359	5.71855	1.07439e-08	4.76999e-08
CIMG_11874	62.3514	1.08884	0.364437	2.98181	0.00286554	0.0063239
CIMG_11969	159.576	1.08878	0.251003	4.33338	1.46836e-05	4.7485e-05
CIMG_05604	267.247	1.08859	0.202607	5.36997	7.87509e-08	3.2614e-07
CIMG_13447	57.8067	1.08707	0.373251	2.90323	0.00369336	0.00799182
CIMG_02708	166.985	1.08618	0.241669	4.49004	7.12081e-06	2.39605e-05
CIMG_00620	42.727	1.08553	0.415524	2.60418	0.00920942	0.0182524
CIMG_00073	1290.36	1.08456	0.152106	7.12965	1.00622e-12	6.0399e-12
CIMG_02658	419.533	1.08229	0.175762	6.15559	7.47996e-10	3.67758e-09
CIMG_01494	481.551	1.08139	0.173676	6.22447	4.83184e-10	2.41209e-09
CIMG_06502	923.792	1.08133	0.152414	7.09368	1.30592e-12	7.77944e-12
CIMG_01810	90.4364	1.08073	0.304569	3.54205	0.000397024	0.00102637
CIMG_08134	43.4571	1.08063	0.421418	2.55467	0.0106289	0.0207862
CIMG_00763	43.4961	1.08056	0.409675	2.62916	0.00855972	0.0171086
CIMG_07720	319.903	1.08049	0.202161	5.34269	9.15771e-08	3.75793e-07
CIMG_10571	60.5235	1.07976	0.35496	3.03445	0.00240976	0.00539251
CIMG_01739	505.585	1.07969	0.180365	5.98471	2.16775e-09	1.02414e-08
CIMG_09635	278.389	1.07968	0.199812	5.40045	6.64738e-08	2.7651e-07
CIMG_01056	211.848	1.07939	0.22456	4.8031	1.56226e-06	5.73904e-06
CIMG_06612	146.98	1.07918	0.252844	4.26414	2.00676e-05	6.33538e-05
CIMG_01339	106.611	1.07851	0.28765	3.74459	0.000180688	0.000492311
CIMG_08289	77.7971	1.07726	0.32338	3.32446	0.00088591	0.00215424
CIMG_06547	31.4533	1.07686	0.470671	2.27823	0.0227127	0.0411017
CIMG_01114	128.905	1.07682	0.278429	3.86335	0.000111841	0.00031539
CIMG_09434	581.177	1.07569	0.175047	6.14337	8.07868e-10	3.9575e-09
CIMG_01883	215.12	1.07541	0.219442	4.89721	9.72065e-07	3.61743e-06
CIMG_03978	298.559	1.07504	0.21066	5.10122	3.37475e-07	1.31818e-06
CIMG_01042	32.957	1.07334	0.46394	2.30461	0.0211885	0.0385506
CIMG_05904	80.2384	1.07256	0.315708	3.39073	0.000697076	0.00173304
CIMG_09453	205.83	1.07195	0.222059	4.82376	1.40876e-06	5.1893e-06
CIMG_12734	67.5787	1.07189	0.339818	3.14671	0.00165116	0.00382378
CIMG_06674	1156.03	1.0717	0.143019	7.49248	6.75833e-14	4.38617e-13
CIMG_06239	638.584	1.0707	0.16084	6.65533	2.82671e-11	1.54421e-10
CIMG_01636	698.029	1.07038	0.156541	6.83643	8.11919e-12	4.61785e-11
CIMG_00713	555.844	1.06973	0.163935	6.52364	6.86206e-11	3.62111e-10
CIMG_01684	223.05	1.06954	0.216677	4.9329	8.1017e-07	3.04365e-06
CIMG_03125	50.9406	1.06919	0.385099	2.76736	0.00565119	0.0117718
CIMG_06658	365.715	1.06803	0.18325	5.82588	5.68115e-09	2.59058e-08
CIMG_12075	127.716	1.06658	0.275276	3.87095	0.000108414	0.000306551
CIMG_00138	64.6803	1.06649	0.353137	3.01198	0.00259546	0.00577381
CIMG_03802	771.297	1.06581	0.162572	6.55456	5.58047e-11	2.96639e-10
CIMG_00175	49.4423	1.06543	0.387428	2.74129	0.0061198	0.0126473
CIMG_13020	73.2632	1.06441	0.331134	3.20744	0.00133924	0.00314468
CIMG_06587	196.489	1.06385	0.226525	4.69283	2.69457e-06	9.59583e-06
CIMG_07259	186.803	1.06362	0.228199	4.6571	3.20698e-06	1.13011e-05
CIMG_05886	301.274	1.06243	0.196022	5.41743	6.04602e-08	2.52274e-07
CIMG_03647	1042.6	1.05978	0.156754	6.75978	1.38202e-11	7.71608e-11
CIMG_02678	87.0576	1.05975	0.308037	3.43494	0.000592678	0.00149158
CIMG_07839	50.2413	1.05929	0.391431	2.6997	0.00694028	0.0141598
CIMG_01490	32.2426	1.05879	0.46894	2.24995	0.024452	0.043837
CIMG_06054	1125.86	1.05827	0.142232	7.43952	1.01049e-13	6.49993e-13
CIMG_01407	292.036	1.05739	0.200978	5.25843	1.45289e-07	5.86255e-07
CIMG_03493	351.815	1.05703	0.197356	5.35421	8.59333e-08	3.54019e-07
CIMG_10322	456.409	1.05597	0.171815	6.14415	8.03941e-10	3.94031e-09
CIMG_08742	269.405	1.05529	0.200564	5.25881	1.44988e-07	5.8529e-07
CIMG_00047	390.924	1.05523	0.181095	5.82497	5.71225e-09	2.6035e-08
CIMG_02880	626.397	1.05497	0.160171	6.58502	4.5482e-11	2.43138e-10
CIMG_06937	102.085	1.05483	0.289051	3.64359	0.000268859	0.000713578
CIMG_01500	532.167	1.05431	0.16573	6.3599	2.01886e-10	1.03354e-09
CIMG_06270	364.392	1.05358	0.185443	5.67938	1.35181e-08	5.95402e-08
CIMG_13726	87.3195	1.05353	0.307729	3.41759	0.000631776	0.00157986
CIMG_09144	257.429	1.05316	0.208074	5.05893	4.21608e-07	1.63008e-06
CIMG_04318	112.674	1.0531	0.277918	3.78472	0.000153883	0.000424676
CIMG_00648	33.865	1.05226	0.450072	2.32824	0.0198992	0.0364935
CIMG_09260	126.627	1.05113	0.266082	3.94544	7.96547e-05	0.000229637
CIMG_06524	111.773	1.05104	0.278961	3.7623	0.00016836	0.000461655
CIMG_05493	125.537	1.0507	0.266925	3.93214	8.41934e-05	0.000241858
CIMG_06275	348.545	1.05064	0.188615	5.56784	2.57917e-08	1.10855e-07
CIMG_06856	691.093	1.05059	0.156315	6.71959	1.82231e-11	1.01144e-10
CIMG_03907	345.024	1.05041	0.18711	5.61144	2.0065e-08	8.71148e-08
CIMG_01881	196.189	1.04889	0.238337	4.39829	1.09106e-05	3.57866e-05
CIMG_09107	313.874	1.04828	0.196032	5.34488	9.04792e-08	3.71611e-07
CIMG_08116	35.8818	1.0481	0.444561	2.34831	0.0188588	0.0347952
CIMG_00633	226.652	1.04698	0.214186	4.88491	1.03474e-06	3.84007e-06
CIMG_10305	76.8206	1.04644	0.332698	3.13835	0.00169905	0.00392793
CIMG_11930	1350.71	1.0456	0.138688	7.53851	4.75357e-14	3.12813e-13
CIMG_03454	689.374	1.04455	0.179535	5.8173	5.98069e-09	2.72191e-08
CIMG_01076	125.144	1.04435	0.267991	3.89207	9.93932e-05	0.000282824
CIMG_10658	462.198	1.04368	0.172269	6.05653	1.39089e-09	6.68505e-09
CIMG_12813	41.0583	1.0434	0.415287	2.50335	0.0123024	0.0237194
CIMG_09989	738.336	1.04323	0.152772	6.82743	8.64521e-12	4.90815e-11
CIMG_12185	34.7086	1.04239	0.444789	2.33407	0.0195918	0.0360068
CIMG_10065	70.9784	1.04221	0.33375	3.11585	0.00183416	0.00420905
CIMG_09119	51.6722	1.04039	0.386681	2.6842	0.00727044	0.0147855
CIMG_09386	125.938	1.03972	0.26335	3.9436	8.02667e-05	0.00023126
CIMG_00244	90.6793	1.03959	0.300761	3.45071	0.000559108	0.00141351
CIMG_05598	720.829	1.03915	0.155476	6.6825	2.34904e-11	1.29239e-10
CIMG_02745	255.725	1.03877	0.211004	4.92053	8.63119e-07	3.22857e-06
CIMG_05552	296.537	1.03828	0.200847	5.16734	2.37455e-07	9.4005e-07
CIMG_09150	65.6	1.03794	0.343945	3.01111	0.00260291	0.00578764
CIMG_06108	250.153	1.03777	0.20875	4.96839	6.75106e-07	2.55058e-06
CIMG_10302	445.592	1.03727	0.180104	5.75745	8.53939e-09	3.83825e-08
CIMG_07465	78.5715	1.03714	0.320324	3.23198	0.00122937	0.00291062
CIMG_08993	2870.57	1.03579	0.143439	7.22086	5.16615e-13	3.16548e-12
CIMG_10204	388.737	1.03551	0.180877	5.72283	1.04765e-08	4.65789e-08
CIMG_13777	24632.2	1.03511	0.123088	8.40947	4.11872e-17	3.2232e-16
CIMG_09283	139.724	1.034	0.252876	4.08475	4.41245e-05	0.000132683
CIMG_01251	632.62	1.03361	0.159819	6.46596	1.00657e-10	5.26455e-10
CIMG_07676	37.4304	1.03335	0.430815	2.38923	0.0168837	0.0315408
CIMG_08140	192.731	1.03323	0.22547	4.57936	4.66407e-06	1.60887e-05
CIMG_03797	83.3691	1.03313	0.314662	3.27705	0.00104896	0.00251377
CIMG_06561	97.6891	1.03313	0.309038	3.33944	0.000839461	0.00205294
CIMG_06775	228.364	1.03135	0.221359	4.6564	3.21781e-06	1.1335e-05
CIMG_12972	121.466	1.03112	0.279031	3.69189	0.000222596	0.000596499
CIMG_03709	358.418	1.03025	0.183557	5.61054	2.01697e-08	8.74884e-08
CIMG_01602	305.68	1.03003	0.205287	5.01572	5.28356e-07	2.01798e-06
CIMG_05912	502.969	1.02802	0.170761	6.01869	1.75833e-09	8.38274e-09
CIMG_12781	59.4391	1.02783	0.364599	2.81201	0.00492332	0.010377
CIMG_06904	69.6436	1.02733	0.336392	3.0477	0.00230598	0.00517993
CIMG_04308	221.029	1.02675	0.218546	4.69484	2.66809e-06	9.51593e-06
CIMG_00273	200.682	1.02638	0.239347	4.28604	1.81883e-05	5.77688e-05
CIMG_12400	5688.7	1.02474	0.151264	6.77434	1.24974e-11	6.99409e-11
CIMG_08845	33.2648	1.02454	0.455553	2.23873	0.0251733	0.0450017
CIMG_02873	449.422	1.02426	0.177173	5.77925	7.50336e-09	3.38225e-08
CIMG_12406	125.956	1.02381	0.271229	3.77024	0.000163093	0.000448519
CIMG_00148	206.834	1.02375	0.219222	4.66687	3.0583e-06	1.08135e-05
CIMG_10050	541.583	1.02369	0.16467	6.21503	5.13148e-10	2.55399e-09
CIMG_03480	118.339	1.02279	0.274162	3.72612	0.000194452	0.000526921
CIMG_07594	85.8994	1.02174	0.308045	3.31102	0.000929582	0.00225172
CIMG_00385	398.141	1.02095	0.177889	5.73727	9.62175e-09	4.30627e-08
CIMG_02159	152.111	1.02083	0.245508	4.15423	3.26379e-05	9.97006e-05
CIMG_08689	269.596	1.02071	0.204668	4.98448	6.21277e-07	2.3576e-06
CIMG_01639	283.148	1.02066	0.202036	5.04921	4.43645e-07	1.70828e-06
CIMG_07094	103.47	1.01944	0.285879	3.5615	0.000368737	0.000957641
CIMG_02077	135.856	1.01937	0.257775	3.95074	7.79085e-05	0.000225016
CIMG_05269	896.182	1.01918	0.152662	6.67502	2.47196e-11	1.35684e-10
CIMG_10135	69.2185	1.01818	0.360781	2.81795	0.00483311	0.0101983
CIMG_09538	342.232	1.01815	0.202821	5.01766	5.23045e-07	1.99851e-06
CIMG_09330	193.397	1.01628	0.226263	4.48829	7.17972e-06	2.41458e-05
CIMG_09195	82.5528	1.01605	0.314526	3.22491	0.00126013	0.00297597
CIMG_08835	556.346	1.01348	0.164611	6.15546	7.48576e-10	3.67852e-09
CIMG_13159	63.2561	1.01346	0.348681	2.89968	0.00373544	0.00806622
CIMG_00806	204.003	1.01346	0.220363	4.5959	4.30876e-06	1.49436e-05
CIMG_09413	171.411	1.01323	0.237345	4.26536	1.9958e-05	6.30288e-05
CIMG_00515	3463.91	1.01264	0.142752	7.09341	1.30849e-12	7.7898e-12
CIMG_04125	40.1039	1.01241	0.420218	2.40136	0.0163342	0.0306286
CIMG_06217	177.844	1.01122	0.231777	4.35941	1.30411e-05	4.24208e-05
CIMG_06264	245.29	1.01118	0.223349	4.52444	6.05557e-06	2.06226e-05
CIMG_03658	114.701	1.01071	0.281985	3.58069	0.000342684	0.000894411
CIMG_02621	411.883	1.01046	0.17641	5.72601	1.0282e-08	4.58436e-08
CIMG_07145	120.886	1.00861	0.268181	3.75648	0.000172322	0.000471425
CIMG_00953	236.983	1.00798	0.209897	4.79962	1.58967e-06	5.83292e-06
CIMG_03701	427.51	1.00757	0.175667	5.73394	9.81231e-09	4.38739e-08
CIMG_11106	108.101	1.00756	0.282154	3.56666	0.000361562	0.00094056
CIMG_06765	551.454	1.00696	0.178983	5.62473	1.858e-08	8.08535e-08
CIMG_04625	443.777	1.00694	0.183287	5.49248	3.96329e-08	1.67972e-07
CIMG_00700	377.878	1.00627	0.183322	5.4871	4.08593e-08	1.72937e-07
CIMG_01762	233.06	1.0062	0.21091	4.7679	1.86155e-06	6.76205e-06
CIMG_10198	392.731	1.00537	0.1785	5.63041	1.79782e-08	7.83069e-08
CIMG_00179	616.301	1.00473	0.161602	6.2161	5.09648e-10	2.5415e-09
CIMG_12090	176.292	1.00436	0.234031	4.28852	1.79868e-05	5.71865e-05
CIMG_09981	861.606	1.00391	0.15046	6.67125	2.53628e-11	1.38972e-10
CIMG_05262	282.363	1.00291	0.197726	5.06989	3.9804e-07	1.54339e-06
CIMG_03842	127.981	1.00201	0.261422	3.82887	0.000128735	0.000358631
CIMG_02268	120.362	0.99999	0.279736	3.57017	0.000356752	0.000929328
CIMG_12822	182.827	0.999854	0.231172	4.32173	1.5481e-05	4.99267e-05
CIMG_00701	375.915	0.998588	0.189943	5.25568	1.47482e-07	5.94594e-07
CIMG_13551	35.6229	0.998281	0.445895	2.23212	0.0256071	0.0456648
CIMG_04956	62.9857	0.998186	0.356503	2.79518	0.0051871	0.0108732
CIMG_03221	397.392	0.997524	0.188564	5.28824	1.23497e-07	5.00893e-07
CIMG_12855	121.77	0.997411	0.267805	3.72057	0.000198777	0.000537714
CIMG_00697	518.714	0.996959	0.167531	5.94933	2.6924e-09	1.26252e-08
CIMG_03055.1	184.023	0.996299	0.238069	4.18166	2.89393e-05	8.9095e-05
CIMG_01519	150.563	0.995964	0.248016	4.01231	6.01268e-05	0.00017691
CIMG_06073	37.7726	0.994834	0.432177	2.29432	0.0217719	0.0395509
CIMG_01302	218.538	0.994662	0.216381	4.59423	4.34354e-06	1.50531e-05
CIMG_01984	320.009	0.993383	0.209333	4.74314	2.10428e-06	7.57669e-06
CIMG_04071	88.7383	0.993124	0.304003	3.26165	0.00110767	0.00264507
CIMG_00814	67.7893	0.992123	0.343703	2.88107	0.00396329	0.00850952
CIMG_02795	40.4056	0.991736	0.425164	2.32662	0.0199855	0.0366304
CIMG_03616	99.7432	0.991247	0.298428	3.31735	0.000908757	0.00220638
CIMG_12388	77.8716	0.990425	0.319423	3.09573	0.00196326	0.00447511
CIMG_03630	139.718	0.990365	0.256289	3.86077	0.00011303	0.000318552
CIMG_08512	984.713	0.988671	0.152788	6.47017	9.78909e-11	5.12555e-10
CIMG_09155	496.357	0.987443	0.167613	5.88974	3.86808e-09	1.78629e-08
CIMG_08972	159.346	0.985735	0.242793	4.05672	4.97667e-05	0.000148466
CIMG_10101	39.9775	0.985028	0.420144	2.33667	0.0194562	0.0357786
CIMG_02740	92.0131	0.984543	0.299311	3.28423	0.00102261	0.00245811
CIMG_05393	61.3704	0.984188	0.352151	2.7883	0.00529848	0.0111032
CIMG_09276	635.942	0.984117	0.172482	5.70432	1.16811e-08	5.16666e-08
CIMG_08337	218.526	0.983986	0.224849	4.37349	1.22276e-05	3.99676e-05
CIMG_04550	579.757	0.983563	0.166034	5.92248	3.17114e-09	1.47819e-08
CIMG_01889	470.757	0.983503	0.173623	5.66295	1.48789e-08	6.52899e-08
CIMG_03237	95.5434	0.983244	0.292945	3.35163	0.000803364	0.00197241
CIMG_05033	1820.04	0.983058	0.137682	7.13968	9.35497e-13	5.61894e-12
CIMG_06800	47.0717	0.98266	0.399833	2.45088	0.0142508	0.0270883
CIMG_01616	64.6896	0.981889	0.362326	2.70309	0.00686988	0.0140192
CIMG_07421	41.8461	0.981689	0.411241	2.38001	0.0173121	0.0322443
CIMG_11916	237.133	0.981672	0.215265	4.55751	5.17639e-06	1.77568e-05
CIMG_01744	163.978	0.981642	0.255913	3.83365	0.000126254	0.000352499
CIMG_01241	44.8683	0.981329	0.407879	2.3978	0.0164941	0.0308916
CIMG_06467	247.654	0.981268	0.21129	4.64149	3.45907e-06	1.21351e-05
CIMG_06607	342.912	0.980585	0.186261	5.26273	1.41933e-07	5.74432e-07
CIMG_12981	285.928	0.980576	0.199227	4.91958	8.67307e-07	3.24294e-06
CIMG_06266	67.4353	0.980552	0.339691	2.88042	0.0039715	0.00852132
CIMG_10166	62.2476	0.980386	0.36539	2.67913	0.00738137	0.014982
CIMG_10207	190.682	0.980177	0.227907	4.29791	1.72419e-05	5.50224e-05
CIMG_00233	120.101	0.979449	0.272307	3.59346	0.00032631	0.000854988
CIMG_03974	247.67	0.979152	0.211531	4.62666	3.71606e-06	1.29691e-05
CIMG_10002	65.449	0.979034	0.350697	2.78533	0.00534729	0.011192
CIMG_04689	238.673	0.978875	0.215971	4.52969	5.90702e-06	2.01385e-05
CIMG_12322	452.639	0.978515	0.172059	5.68557	1.30378e-08	5.75321e-08
CIMG_04051	169.442	0.978514	0.235494	4.15185	3.29796e-05	0.000100614
CIMG_09342	97.6597	0.978446	0.297782	3.28071	0.00103547	0.00248496
CIMG_08147	102.255	0.978361	0.294751	3.31503	0.00091633	0.00222248
CIMG_04360	660.276	0.978359	0.161335	6.06297	1.3363e-09	6.42926e-09
CIMG_00664	233.952	0.978303	0.209938	4.6573	3.20377e-06	1.12941e-05
CIMG_08483	229.461	0.97608	0.211187	4.61922	3.85189e-06	1.34183e-05
CIMG_01260	49.5288	0.975887	0.416828	2.33286	0.0196555	0.0361169
CIMG_01262	41.5753	0.975391	0.412265	2.35811	0.0183681	0.033983
CIMG_02354	211.401	0.97511	0.216882	4.49328	7.01332e-06	2.36283e-05
CIMG_07079	70.4138	0.974932	0.330935	2.94059	0.00327584	0.00714577
CIMG_01932	285.318	0.973936	0.204096	4.76967	1.84527e-06	6.70812e-06
CIMG_09470	315.889	0.973254	0.195786	4.96915	6.72475e-07	2.54268e-06
CIMG_10983	410.756	0.972938	0.183496	5.30059	1.15429e-07	4.69582e-07
CIMG_12290	48.2466	0.972547	0.387263	2.50428	0.01227	0.0236763
CIMG_08788	373.584	0.972529	0.181272	5.36332	8.17052e-08	3.3719e-07
CIMG_08978	331.98	0.972098	0.189459	5.12914	2.91071e-07	1.14271e-06
CIMG_00962	192.048	0.971646	0.228405	4.25124	2.12587e-05	6.6957e-05
CIMG_06348	168.352	0.97115	0.252984	3.83527	0.000125424	0.000350645
CIMG_07333	451.365	0.97034	0.182072	5.32826	9.91599e-08	4.0585e-07
CIMG_05867	354.223	0.970147	0.184099	5.2679	1.37991e-07	5.59365e-07
CIMG_02733	211.635	0.969942	0.219144	4.42341	9.71551e-06	3.20789e-05
CIMG_02486	294.044	0.96889	0.199494	4.8549	1.2045e-06	4.45605e-06
CIMG_00305	61.7421	0.968539	0.357004	2.70645	0.00680065	0.0139033
CIMG_09530	198.057	0.967344	0.224511	4.30581	1.66378e-05	5.33293e-05
CIMG_06064	344.009	0.967137	0.185305	5.21732	1.81531e-07	7.22905e-07
CIMG_11460	172.764	0.966972	0.236619	4.08333	4.43946e-05	0.000133368
CIMG_08120	210.442	0.965606	0.217062	4.44583	8.75547e-06	2.91026e-05
CIMG_01725	669.185	0.964076	0.165652	5.81869	5.93093e-09	2.70056e-08
CIMG_09015	256.186	0.963749	0.207229	4.64849	3.34374e-06	1.17523e-05
CIMG_01845	280.039	0.963426	0.200895	4.79336	1.64013e-06	6.00639e-06
CIMG_07911	545.981	0.963418	0.164594	5.85196	4.85816e-09	2.23258e-08
CIMG_00770	66.6331	0.963402	0.34532	2.78535	0.00534694	0.011192
CIMG_06399	274.468	0.963264	0.201788	4.7717	1.82681e-06	6.64358e-06
CIMG_06787	127.877	0.963244	0.267909	3.59141	0.00032889	0.00086127
CIMG_07744	470.482	0.963166	0.185969	5.17757	2.24792e-07	8.91793e-07
CIMG_00553	876.243	0.962722	0.148236	6.49369	8.37604e-11	4.40034e-10
CIMG_00340	85.8974	0.962306	0.306561	3.13404	0.00172419	0.00398117
CIMG_11774	1001.06	0.962152	0.14739	6.52712	6.70484e-11	3.54211e-10
CIMG_09209	246.951	0.961605	0.20735	4.63509	3.56774e-06	1.24884e-05
CIMG_02215	90.499	0.960823	0.325785	2.9439	0.00324106	0.00707972
CIMG_03326	172.033	0.960723	0.237725	4.03872	5.37433e-05	0.000159521
CIMG_01190	568.932	0.96031	0.176442	5.44128	5.2899e-08	2.21903e-07
CIMG_01219	448.339	0.96018	0.182628	5.25643	1.46877e-07	5.92407e-07
CIMG_02567	608.586	0.959503	0.160436	5.97942	2.23927e-09	1.05687e-08
CIMG_02975	495.01	0.959482	0.167912	5.71286	1.11094e-08	4.92531e-08
CIMG_06371	309.093	0.959441	0.195463	4.90642	9.27561e-07	3.46138e-06
CIMG_00308	102.721	0.959427	0.287595	3.33192	0.000862487	0.00210325
CIMG_09921	2081.82	0.959249	0.136707	7.01639	2.27674e-12	1.33269e-11
CIMG_02248	190.121	0.959074	0.231701	4.13671	3.52315e-05	0.000107089
CIMG_12769	208.815	0.958798	0.224051	4.27665	1.8973e-05	6.00993e-05
CIMG_07272	198.1	0.958526	0.225512	4.2475	2.16165e-05	6.78574e-05
CIMG_05465	44.1997	0.958155	0.400591	2.38508	0.0170753	0.0318473
CIMG_07034	252.236	0.958026	0.24445	3.91805	8.92687e-05	0.000255557
CIMG_04913	930.193	0.957491	0.149243	6.41493	1.40889e-10	7.2799e-10
CIMG_06452	216.166	0.955025	0.216933	4.39974	1.08382e-05	3.5574e-05
CIMG_03886	181.175	0.954391	0.238016	4.00662	6.15948e-05	0.00018089
CIMG_11374	64.2382	0.954363	0.346814	2.74582	0.00603606	0.0124907
CIMG_01723	350.469	0.95412	0.18466	5.16521	2.40175e-07	9.49224e-07
CIMG_11548	157.601	0.953113	0.244596	3.89331	9.8884e-05	0.000281545
CIMG_02341	254.73	0.952075	0.205913	4.62136	3.8123e-06	1.32951e-05
CIMG_07148	121.729	0.951972	0.268745	3.539	0.000401642	0.0010371
CIMG_04137	102.978	0.951524	0.284386	3.34207	0.000831561	0.00203573
CIMG_00461	84.8154	0.951314	0.327453	2.89988	0.00373311	0.00806303
CIMG_00431	255.022	0.950838	0.205649	4.62122	3.81492e-06	1.32993e-05
CIMG_01468	55.0026	0.950742	0.377734	2.51274	0.0119799	0.0231639
CIMG_05965	287.392	0.950379	0.199504	4.76167	1.91994e-06	6.94743e-06
CIMG_04891	619.403	0.950151	0.159694	5.94866	2.70349e-09	1.2671e-08
CIMG_06005	46.1577	0.950004	0.400303	2.36751	0.0179082	0.0332038
CIMG_13591	149.959	0.948895	0.246326	3.84882	0.000118689	0.000332808
CIMG_07241	411.259	0.948629	0.189145	5.01367	5.34021e-07	2.03797e-06
CIMG_00816	42.3463	0.947958	0.412839	2.29062	0.0219855	0.0398851
CIMG_10873	138.248	0.947742	0.26157	3.62039	0.000294157	0.000776066
CIMG_05373	531.274	0.947586	0.177508	5.33688	9.45613e-08	3.8787e-07
CIMG_04998	170.715	0.947115	0.239624	3.9501	7.8119e-05	0.000225555
CIMG_06634	52.6956	0.946621	0.379158	2.49027	0.0127644	0.024525
CIMG_01776	59.3028	0.946578	0.35963	2.62616	0.00863544	0.017238
CIMG_02317	184.672	0.946419	0.231546	4.08439	4.41923e-05	0.000132802
CIMG_08453	630.089	0.945853	0.15761	6.0001	1.97193e-09	9.36792e-09
CIMG_09393	45.5612	0.945549	0.399255	2.36282	0.0181363	0.0335936
CIMG_13328	71.1119	0.945527	0.331697	2.84615	0.00442519	0.00940279
CIMG_13440	1924.74	0.945172	0.130909	7.21965	5.21225e-13	3.18751e-12
CIMG_09952	353.869	0.944775	0.18672	5.05828	4.23046e-07	1.6343e-06
CIMG_03866	91.8518	0.944426	0.318118	2.96377	0.00303891	0.00667838
CIMG_08185	112.57	0.942988	0.273716	3.44127	0.000578995	0.00146012
CIMG_09233	208.969	0.942843	0.222069	4.24352	2.20036e-05	6.89807e-05
CIMG_07367	149.278	0.942343	0.252674	3.72641	0.000194226	0.000526459
CIMG_00691	244.103	0.941625	0.206725	4.55263	5.29782e-06	1.81667e-05
CIMG_10920	1015.86	0.941172	0.166322	5.65797	1.53176e-08	6.709e-08
CIMG_01388	221.447	0.939951	0.215051	4.36827	1.25232e-05	4.08771e-05
CIMG_04146.1	47.4952	0.939769	0.410649	2.28086	0.0225569	0.0408432
CIMG_10570	95.9394	0.938756	0.291618	3.21493	0.00130474	0.00307286
CIMG_09668	128.085	0.937588	0.275139	3.40376	0.000664639	0.0016572
CIMG_07265	197.405	0.936364	0.221591	4.22307	2.40993e-05	7.51013e-05
CIMG_03116	300.104	0.935993	0.19513	4.79475	1.62881e-06	5.96954e-06
CIMG_00963	199.689	0.934672	0.221321	4.22051	2.43755e-05	7.58618e-05
CIMG_06198	195.228	0.934621	0.232304	4.02039	5.8102e-05	0.000171326
CIMG_10279	204.495	0.933806	0.235542	3.96284	7.40636e-05	0.000215097
CIMG_03318	123.014	0.933608	0.265344	3.51507	0.000439642	0.00113089
CIMG_12244	55.4878	0.932501	0.364979	2.54974	0.0107804	0.0210344
CIMG_08857	275.809	0.932315	0.198973	4.68372	2.81716e-06	1.00173e-05
CIMG_08935	125.659	0.932263	0.272442	3.418	0.000630834	0.001578
CIMG_05047	438.562	0.930992	0.181488	5.12868	2.91783e-07	1.14503e-06
CIMG_13748	67.919	0.93024	0.337478	2.75135	0.00593503	0.0123005
CIMG_04637	776.855	0.92998	0.155008	5.99861	1.99009e-09	9.44944e-09
CIMG_10179	88.4015	0.92937	0.306464	3.0287	0.00245612	0.00548583
CIMG_04011	204.71	0.928408	0.219864	4.22011	2.44186e-05	7.59707e-05
CIMG_02295	366.328	0.927435	0.181369	5.1119	3.18927e-07	1.2474e-06
CIMG_11171	68.8515	0.927393	0.340882	2.71503	0.00662705	0.0135847
CIMG_02245	294.686	0.92714	0.198222	4.67524	2.93608e-06	1.04109e-05
CIMG_04979	250.098	0.927069	0.205138	4.51708	6.2699e-06	2.1291e-05
CIMG_06779	345.409	0.926428	0.197264	4.69455	2.67199e-06	9.52623e-06
CIMG_07591	201.641	0.925985	0.226278	4.09023	4.30949e-05	0.000129753
CIMG_03721	63.6884	0.925924	0.344052	2.68634	0.00722386	0.0147098
CIMG_02536	340.43	0.92542	0.186199	4.96843	6.74984e-07	2.55058e-06
CIMG_02100	83.4399	0.925314	0.31967	2.89132	0.00383627	0.00825937
CIMG_08888	499.45	0.924685	0.167702	5.51254	3.53698e-08	1.50853e-07
CIMG_01609	384.087	0.924634	0.187279	4.93557	7.99153e-07	3.00479e-06
CIMG_06350	238.584	0.924596	0.208553	4.43134	9.36484e-06	3.09861e-05
CIMG_03830	196.709	0.924277	0.222352	4.1543	3.26289e-05	9.97006e-05
CIMG_08459	62.53	0.923209	0.354931	2.59678	0.00941026	0.0186269
CIMG_11655	53.2749	0.92307	0.370145	2.48827	0.0128367	0.0246438
CIMG_01348	472.942	0.92263	0.176705	5.22	1.78924e-07	7.13727e-07
CIMG_02620	115.863	0.922595	0.273593	3.36835	0.000756202	0.00186773
CIMG_13414	80.9048	0.922346	0.345596	2.66357	0.00773162	0.0156323
CIMG_04052	264.972	0.921768	0.204084	4.51474	6.33936e-06	2.15114e-05
CIMG_01997	471.467	0.921439	0.172159	5.3511	8.74217e-08	3.59837e-07
CIMG_09271	143.282	0.920493	0.252482	3.64306	0.000269419	0.000714461
CIMG_11293.1	113.534	0.919466	0.27587	3.3297	0.000869393	0.00211844
CIMG_04342	340.403	0.919099	0.187988	4.88737	1.02192e-06	3.79399e-06
CIMG_00259	207.749	0.917534	0.22095	4.15036	3.31948e-05	0.000101172
CIMG_09996	806.702	0.917426	0.155021	5.91739	3.27095e-09	1.52096e-08
CIMG_09704	146.017	0.917159	0.251408	3.64483	0.000267568	0.000710352
CIMG_12528	80.0806	0.916454	0.321815	2.84289	0.00447066	0.00949084
CIMG_00836	272.829	0.916308	0.199906	4.58168	4.61245e-06	1.59324e-05
CIMG_07523	130.001	0.915884	0.261084	3.5046	0.00045729	0.00117181
CIMG_10963	157.663	0.915275	0.24036	3.80505	0.000141774	0.000392877
CIMG_02252	278.118	0.914388	0.199818	4.57413	4.78197e-06	1.64697e-05
CIMG_11731	431.021	0.913761	0.174382	5.23863	1.61772e-07	6.49982e-07
CIMG_04791	195.334	0.913629	0.225409	4.05108	5.09825e-05	0.000151757
CIMG_03209	117.938	0.913521	0.277818	3.28547	0.00101811	0.00244793
CIMG_03573	87.9351	0.913362	0.301288	3.02752	0.00246572	0.00550206
CIMG_04703	69.6552	0.91319	0.339239	2.68807	0.00718657	0.0146433
CIMG_07118	186.521	0.912367	0.229883	3.96614	7.30463e-05	0.000212535
CIMG_04081	1950.49	0.912166	0.134624	6.77528	1.24169e-11	6.95315e-11
CIMG_07256	591.776	0.911665	0.16263	5.60464	2.08684e-08	9.03947e-08
CIMG_03324	365.752	0.91111	0.183266	4.96989	6.69907e-07	2.53399e-06
CIMG_02165	242.193	0.909144	0.209019	4.34769	1.37581e-05	4.45993e-05
CIMG_13122	121.665	0.90722	0.275305	3.29197	0.000994879	0.0023988
CIMG_04649	68.6998	0.906912	0.340909	2.65667	0.00789164	0.015932
CIMG_02137	253.842	0.906776	0.209927	4.31738	1.57895e-05	5.07654e-05
CIMG_10986	318.131	0.906452	0.202996	4.46359	8.05968e-06	2.698e-05
CIMG_04252	454.987	0.906276	0.183671	4.93283	8.10457e-07	3.04365e-06
CIMG_08129	457.637	0.906162	0.175465	5.16297	2.43067e-07	9.60252e-07
CIMG_12324	1498.67	0.906016	0.141356	6.40894	1.4653e-10	7.55898e-10
CIMG_07814	171.324	0.90563	0.233282	3.87965	0.000104605	0.000296581
CIMG_10137	3663	0.905395	0.137452	6.58679	4.49439e-11	2.40398e-10
CIMG_09293	199.709	0.90537	0.224044	4.0385	5.37939e-05	0.000159621
CIMG_10738	86.639	0.905278	0.307106	2.94436	0.00323625	0.0070725
CIMG_06297	234.453	0.904566	0.213815	4.22886	2.34883e-05	7.33669e-05
CIMG_06999	115.948	0.903769	0.275468	3.27808	0.00104514	0.00250526
CIMG_06613	232.055	0.903718	0.213612	4.22844	2.35316e-05	7.34706e-05
CIMG_08474	89.2736	0.903604	0.306334	2.94533	0.00322606	0.00705351
CIMG_08790	256.452	0.903095	0.205123	4.40079	1.0786e-05	3.54149e-05
CIMG_06939	223.353	0.902227	0.218023	4.13593	3.53517e-05	0.000107399
CIMG_05477.2	348.362	0.900165	0.18802	4.78603	1.7011e-06	6.21279e-06
CIMG_00264	234.975	0.900139	0.225221	3.99436	6.48689e-05	0.000190091
CIMG_00392	731.982	0.899964	0.158675	5.67084	1.42099e-08	6.24706e-08
CIMG_01103	740.911	0.89866	0.161956	5.54818	2.88665e-08	1.23676e-07
CIMG_13554	649.567	0.898599	0.160565	5.59565	2.19795e-08	9.49892e-08
CIMG_07013	1011.99	0.898348	0.14323	6.27141	3.57786e-10	1.80713e-09
CIMG_04819	939.219	0.896323	0.169206	5.29651	1.18036e-07	4.79364e-07
CIMG_06489	72.1283	0.895381	0.327328	2.73145	0.00630569	0.0129888
CIMG_04972	596.061	0.895368	0.182754	4.8982	9.67193e-07	3.60357e-06
CIMG_08677	53.79	0.895022	0.375684	2.37797	0.0174082	0.0324042
CIMG_04881	269.759	0.894682	0.200554	4.45937	8.21998e-06	2.74582e-05
CIMG_08077	97.5192	0.893903	0.289655	3.08233	0.0020539	0.00466399
CIMG_07240	306.236	0.893902	0.191121	4.67551	2.9322e-06	1.04028e-05
CIMG_07151	174.712	0.893357	0.238429	3.74418	0.000180986	0.000492981
CIMG_09360	71.6495	0.892583	0.335568	2.65622	0.00790209	0.0159496
CIMG_05750	276.71	0.891414	0.198236	4.49501	6.95671e-06	2.34543e-05
CIMG_06865	160.79	0.891155	0.240325	3.70544	0.000211026	0.000567915
CIMG_06052	911.115	0.890938	0.146263	6.09068	1.1243e-09	5.43978e-09
CIMG_00218	1311.46	0.890884	0.139738	6.37496	1.83008e-10	9.40985e-10
CIMG_01165	222.854	0.890186	0.221178	4.02298	5.74656e-05	0.000169609
CIMG_02602	432.262	0.889511	0.173213	5.13408	2.83526e-07	1.11495e-06
CIMG_10294	271.053	0.889507	0.200277	4.43968	9.00939e-06	2.98939e-05
CIMG_02641	399.327	0.889042	0.176874	5.0251	5.03182e-07	1.9273e-06
CIMG_10772	47.3014	0.88894	0.391359	2.26576	0.0234663	0.0422816
CIMG_10196	155.209	0.888268	0.243924	3.63906	0.000273633	0.000724007
CIMG_04610	264.782	0.885994	0.209435	4.22839	2.35371e-05	7.34706e-05
CIMG_03290	102.654	0.885717	0.283275	3.12315	0.00178927	0.00411632
CIMG_00317	166.083	0.884304	0.239761	3.68596	0.000227844	0.000610042
CIMG_01958	188.211	0.884275	0.229337	3.85331	0.000116533	0.000327243
CIMG_06048	188.62	0.88412	0.230485	3.83367	0.000126248	0.000352499
CIMG_12766	531.832	0.883301	0.16643	5.30621	1.11925e-07	4.5592e-07
CIMG_08889	668.431	0.881416	0.155744	5.65855	1.52659e-08	6.68946e-08
CIMG_08210	208.666	0.88071	0.222791	3.95076	7.79019e-05	0.000225016
CIMG_04392	50.5658	0.880241	0.381773	2.30134	0.0213725	0.0388628
CIMG_03211	211.869	0.879971	0.215913	4.07357	4.62987e-05	0.00013847
CIMG_08957.1	283.428	0.878348	0.196516	4.46788	7.90003e-06	2.64832e-05
CIMG_10997	627.129	0.878114	0.157612	5.57047	2.5406e-08	1.09297e-07
CIMG_03460	682.281	0.877949	0.159341	5.50915	3.60567e-08	1.53644e-07
CIMG_06786	193.978	0.877426	0.228681	3.83512	0.000125503	0.000350664
CIMG_00911	3207.29	0.877288	0.132227	6.63454	3.25506e-11	1.76511e-10
CIMG_09164	634.38	0.877122	0.156995	5.58604	2.32301e-08	1.00256e-07
CIMG_04878	500.388	0.875901	0.166867	5.24806	1.53707e-07	6.18899e-07
CIMG_12700	54.3387	0.875854	0.368352	2.37301	0.0176438	0.0327586
CIMG_02168	77.2995	0.875684	0.332655	2.62772	0.00859603	0.0171676
CIMG_02415	144.078	0.872869	0.253233	3.44407	0.000573035	0.00144678
CIMG_09203	486.12	0.872848	0.168236	5.18721	2.13472e-07	8.48311e-07
CIMG_01439	168.823	0.872747	0.233714	3.73185	0.000190082	0.000516264
CIMG_02453	101.841	0.872441	0.287264	3.03428	0.00241111	0.00539426
CIMG_00094	112.129	0.871611	0.277856	3.13355	0.00172707	0.00398588
CIMG_04246	427.745	0.871588	0.174734	4.98687	6.13639e-07	2.32955e-06
CIMG_06134	232.252	0.871469	0.223516	3.89761	9.71481e-05	0.000276769
CIMG_10791	62.8213	0.87137	0.345626	2.51654	0.0118515	0.0229298
CIMG_08697	247.168	0.870042	0.206481	4.21171	2.53441e-05	7.86427e-05
CIMG_08538	63.5807	0.869918	0.346706	2.50517	0.0122393	0.0236219
CIMG_08881	168.849	0.869058	0.236138	3.67775	0.000235304	0.000628768
CIMG_13378	85.7315	0.868742	0.305045	2.84447	0.00444856	0.00944817
CIMG_08676	117.805	0.868577	0.268136	3.23623	0.00121121	0.00286905
CIMG_00632	540.899	0.868384	0.16308	5.32388	1.01575e-07	4.15375e-07
CIMG_00063	504.96	0.868272	0.165896	5.23277	1.66992e-07	6.701e-07
CIMG_05174	311.753	0.86825	0.19399	4.47437	7.66356e-06	2.57179e-05
CIMG_07203	301.858	0.867623	0.192655	4.50203	6.73059e-06	2.27245e-05
CIMG_09228	1054.41	0.867185	0.144182	6.01394	1.81069e-09	8.62799e-09
CIMG_03358	52.254	0.867118	0.372654	2.32185	0.0202411	0.0370053
CIMG_07854	330.696	0.865064	0.197073	4.38795	1.14423e-05	3.74787e-05
CIMG_05248	60.8097	0.864718	0.355375	2.42954	0.015118	0.0285525
CIMG_07975	221.88	0.86339	0.212757	4.0563	4.98572e-05	0.000148642
CIMG_06006	272.47	0.863317	0.198297	4.35202	1.34888e-05	4.37863e-05
CIMG_02253	493.382	0.862803	0.183449	4.70255	2.56928e-06	9.18435e-06
CIMG_02675	231.653	0.862586	0.212557	4.05612	4.98942e-05	0.000148705
CIMG_02362	259.512	0.862286	0.2034	4.23762	2.25902e-05	7.07257e-05
CIMG_13601	52.3726	0.86196	0.374847	2.29514	0.0217253	0.0394815
CIMG_00758	176.654	0.861497	0.242116	3.55658	0.000375713	0.000975219
CIMG_07322	11182.4	0.859323	0.139597	6.15566	7.47636e-10	3.67758e-09
CIMG_00945	89.0527	0.859067	0.309199	2.77439	0.00553051	0.0115433
CIMG_09681	286.619	0.85885	0.201708	4.25614	2.07991e-05	6.55313e-05
CIMG_10689	183.991	0.858237	0.228567	3.75268	0.000174956	0.000477797
CIMG_04294	938.034	0.857799	0.144911	5.91887	3.24169e-09	1.5081e-08
CIMG_04083	604.885	0.857077	0.158862	5.39421	6.88269e-08	2.86172e-07
CIMG_03453	1051.98	0.856795	0.144209	5.94077	2.8368e-09	1.32891e-08
CIMG_07243	639.27	0.856735	0.163807	5.22923	1.70213e-07	6.82155e-07
CIMG_08912	58.132	0.856524	0.367032	2.33064	0.0197722	0.036303
CIMG_03132	234.139	0.856192	0.209175	4.09128	4.29002e-05	0.000129207
CIMG_03017	61.2597	0.855787	0.351531	2.42969	0.0151117	0.028552
CIMG_02412	130.795	0.855134	0.262044	3.26114	0.00110966	0.00264846
CIMG_05241	48.3441	0.85422	0.385048	2.21364	0.0268535	0.0476801
CIMG_08032	1644.73	0.854039	0.146187	5.84169	5.16745e-09	2.36549e-08
CIMG_01600	275.26	0.853647	0.198628	4.29612	1.73811e-05	5.53756e-05
CIMG_07536	132.325	0.852259	0.25647	3.32057	0.000898352	0.00218337
CIMG_04635	234.737	0.85222	0.210987	4.03729	5.40721e-05	0.000160346
CIMG_08875	245.425	0.851062	0.208837	4.07339	4.63339e-05	0.000138531
CIMG_05607	255.595	0.849787	0.22709	3.7411	0.00018322	0.000498776
CIMG_01337	172.15	0.849528	0.236942	3.58354	0.00033897	0.000885698
CIMG_06560	202.749	0.848753	0.222296	3.81608	0.00013559	0.000376951
CIMG_02741	243.334	0.846899	0.206846	4.09267	4.26444e-05	0.000128478
CIMG_04160	103.72	0.846763	0.281758	3.00224	0.00267999	0.00594083
CIMG_07783	524.648	0.846685	0.167778	5.04545	4.5245e-07	1.74147e-06
CIMG_05018	148.33	0.844417	0.245214	3.44122	0.000579094	0.00146012
CIMG_06796	99.2222	0.844325	0.290677	2.90209	0.00370684	0.00801549
CIMG_06909	383.531	0.842439	0.193012	4.36338	1.28067e-05	4.17304e-05
CIMG_03008	236.036	0.841786	0.207499	4.05512	5.01083e-05	0.000149296
CIMG_07535	164.722	0.841219	0.254348	3.30482	0.000950378	0.00229796
CIMG_05866	108.435	0.839563	0.276074	3.03828	0.00237934	0.00533458
CIMG_01895	283.707	0.839487	0.1975	4.24897	2.14759e-05	6.74835e-05
CIMG_06854	989.107	0.83863	0.146612	5.7196	1.06774e-08	4.74273e-08
CIMG_03900	138.11	0.838552	0.257774	3.25049	0.00115205	0.00274063
CIMG_00923	244.597	0.837403	0.207425	4.03566	5.44494e-05	0.000161312
CIMG_04253	502.572	0.836703	0.16613	5.03546	4.76712e-07	1.83336e-06
CIMG_11696	733.86	0.836644	0.157342	5.3166	1.05725e-07	4.31782e-07
CIMG_10887	98.3864	0.835368	0.288982	2.88747	0.00388356	0.00835545
CIMG_06722	102.596	0.833836	0.286066	2.91228	0.00358804	0.0077782
CIMG_00444	58.6926	0.833799	0.360162	2.31092	0.0208371	0.0379625
CIMG_06119	213.741	0.833435	0.215739	3.86123	0.000112817	0.000318045
CIMG_02624	235.971	0.833262	0.207688	4.01035	6.06295e-05	0.000178222
CIMG_02300	108.944	0.833064	0.281309	2.95841	0.00309232	0.00678943
CIMG_08174	170.332	0.832282	0.253051	3.28661	0.00101401	0.00243993
CIMG_06770	222.616	0.831106	0.21274	3.90501	9.42199e-05	0.000268833
CIMG_03366	257.051	0.829479	0.214439	3.86638	0.000110461	0.000311683
CIMG_12783	114.136	0.829444	0.292273	2.83472	0.00458654	0.00972371
CIMG_08307	472.718	0.829199	0.173486	4.7788	1.76345e-06	6.42307e-06
CIMG_07545	383.881	0.828506	0.17964	4.61081	4.01107e-06	1.39574e-05
CIMG_06033	259.936	0.828188	0.201389	4.11076	3.94357e-05	0.000119192
CIMG_03062	269.686	0.828173	0.20243	4.08955	4.32203e-05	0.000130089
CIMG_04592	457.927	0.828097	0.186501	4.43903	9.03645e-06	2.99633e-05
CIMG_05834	130.052	0.827748	0.258096	3.20485	0.00135132	0.00317226
CIMG_02667	159.925	0.827542	0.244762	3.37859	0.000728596	0.00180427
CIMG_01050	509.91	0.826909	0.193527	4.27177	1.93925e-05	6.13663e-05
CIMG_00478	61.1446	0.826117	0.362009	2.27809	0.0227215	0.0411017
CIMG_03037	544.993	0.825376	0.164024	5.03126	4.87264e-07	1.87089e-06
CIMG_00400	72.1957	0.825092	0.32537	2.53221	0.0113345	0.0220199
CIMG_01634	454.12	0.825056	0.172963	4.76905	1.85101e-06	6.72641e-06
CIMG_04553	124.204	0.82494	0.261584	3.15114	0.00162633	0.00376905
CIMG_00941	6201.54	0.824813	0.120833	6.82597	8.73344e-12	4.95525e-11
CIMG_01286	778.451	0.82447	0.157977	5.21819	1.80679e-07	7.2012e-07
CIMG_11417	66.9235	0.823588	0.338496	2.42957	0.0151169	0.0285525
CIMG_06009	142.572	0.823575	0.258379	3.18571	0.001444	0.00337387
CIMG_06504	279.521	0.823527	0.203772	4.03986	5.34829e-05	0.000158898
CIMG_00277	51.35	0.822926	0.373997	2.19634	0.0280679	0.0496587
CIMG_01089	288.245	0.822651	0.194228	4.23406	2.29508e-05	7.1783e-05
CIMG_01804	663.94	0.822541	0.16226	5.06856	4.00837e-07	1.55286e-06
CIMG_01925	54.3934	0.822457	0.372552	2.20274	0.0276127	0.0489359
CIMG_02736	256.93	0.821931	0.212457	3.86695	0.000110204	0.000311051
CIMG_04307	612.893	0.820897	0.158727	5.17094	2.32915e-07	9.23241e-07
CIMG_06008	140.624	0.820246	0.254152	3.22502	0.00125965	0.00297561
CIMG_00547	344.693	0.81997	0.183775	4.46059	8.17334e-06	2.73314e-05
CIMG_04251	412.353	0.818753	0.175057	4.67595	2.9259e-06	1.03844e-05
CIMG_06811	423.053	0.818743	0.175972	4.65176	3.29121e-06	1.15806e-05
CIMG_07636	94.3993	0.817291	0.293501	2.78142	0.00541211	0.0113137
CIMG_08495	70.6473	0.816933	0.33212	2.45689	0.0140146	0.0266985
CIMG_04236	254.074	0.816922	0.214374	3.80965	0.000139161	0.000386081
CIMG_03575	452.38	0.816726	0.170742	4.78246	1.73163e-06	6.32182e-06
CIMG_04542	320.896	0.816655	0.200485	4.07247	4.65178e-05	0.000139037
CIMG_01133	88.2087	0.815874	0.305146	2.67133	0.00755512	0.0153149
CIMG_09262	343.808	0.812969	0.184755	4.39911	1.08695e-05	3.56644e-05
CIMG_03343	497.971	0.81222	0.171511	4.73495	2.19113e-06	7.87437e-06
CIMG_09794	260.215	0.812053	0.203722	3.98481	6.75347e-05	0.000197535
CIMG_07041	82.5391	0.811763	0.307594	2.63594	0.00839049	0.0168274
CIMG_08180	199.535	0.811644	0.221695	3.65916	0.000253043	0.000673496
CIMG_11484	108.37	0.811519	0.279769	2.89843	0.00375034	0.00809099
CIMG_03800	545.628	0.810241	0.168108	4.81885	1.44391e-06	5.3167e-06
CIMG_09344	251.925	0.808998	0.208977	3.86997	0.00010885	0.000307506
CIMG_04883	314.017	0.808782	0.189938	4.25695	2.07232e-05	6.53142e-05
CIMG_05105	173.775	0.808406	0.231683	3.48748	0.000487587	0.00124504
CIMG_10544	141.041	0.806143	0.250293	3.2185	0.00128862	0.00304096
CIMG_00523	387.096	0.805318	0.18025	4.46678	7.94059e-06	2.66097e-05
CIMG_09241	64.2184	0.8053	0.340755	2.35986	0.0182816	0.0338363
CIMG_01075	71.2115	0.804756	0.326369	2.46249	0.0137976	0.0263489
CIMG_08893	210.989	0.804704	0.219068	3.67146	0.000241168	0.000643706
CIMG_07042	93.4047	0.803076	0.296285	2.7075	0.00677931	0.0138644
CIMG_09537	482.237	0.802421	0.167875	4.77894	1.76221e-06	6.42105e-06
CIMG_01479	93.1638	0.801777	0.296793	2.69832	0.00696901	0.0142123
CIMG_08961.1	479.248	0.800393	0.17745	4.5095	6.49793e-06	2.2002e-05
CIMG_12254	343.781	0.799161	0.185673	4.30307	1.68444e-05	5.38632e-05
CIMG_10182	85.0555	0.798493	0.305695	2.60948	0.00906786	0.0180135
CIMG_05122	333.032	0.798394	0.186552	4.2785	1.88159e-05	5.96218e-05
CIMG_09007	119.391	0.798131	0.266305	2.99482	0.00274609	0.00607438
CIMG_06610	298.706	0.797552	0.192965	4.13191	3.59756e-05	0.000109189
CIMG_11511	193.457	0.797212	0.234696	3.39558	0.000684826	0.00170528
CIMG_06706	645.526	0.797033	0.162521	4.9034	9.41938e-07	3.51364e-06
CIMG_06097	135.241	0.797003	0.253754	3.13879	0.00169646	0.00392387
CIMG_08096	327.883	0.795275	0.191696	4.14764	3.35916e-05	0.000102349
CIMG_00750	203.16	0.795271	0.226807	3.50452	0.000457427	0.00117184
CIMG_07364	201.459	0.795252	0.222236	3.57659	0.000348105	0.000908057
CIMG_05822	163.422	0.79398	0.236537	3.3549	0.000793924	0.00195373
CIMG_04384	416.838	0.793887	0.179184	4.4297	9.43629e-06	3.12006e-05
CIMG_04001	527.262	0.793735	0.164172	4.83401	1.33808e-06	4.93086e-06
CIMG_10309	458.911	0.793078	0.171858	4.61391	3.95168e-06	1.37608e-05
CIMG_06731	98.8757	0.79276	0.286059	2.7686	0.00562974	0.0117322
CIMG_06642	181.897	0.791468	0.230681	3.42952	0.000604659	0.0015184
CIMG_10886	114.502	0.790358	0.281581	2.80403	0.0050469	0.0105996
CIMG_09705	320.897	0.789947	0.192785	4.09624	4.19916e-05	0.000126633
CIMG_04193	219.036	0.78969	0.223492	3.53167	0.000412948	0.00106483
CIMG_08173	113.314	0.789594	0.283228	2.78623	0.00533249	0.0111671
CIMG_00698	266.28	0.789502	0.201226	3.92226	8.77223e-05	0.000251511
CIMG_07090	113.227	0.788412	0.275934	2.85535	0.00429899	0.00916147
CIMG_02089	542.813	0.788212	0.182888	4.3089	1.64069e-05	5.26966e-05
CIMG_07712	118.333	0.785031	0.266665	2.94156	0.00326565	0.00713129
CIMG_01696	314.985	0.784952	0.190326	4.12319	3.73662e-05	0.000113227
CIMG_06900	499.078	0.784472	0.166243	4.71797	2.38204e-06	8.53767e-06
CIMG_07751	326.565	0.784341	0.197099	3.97813	6.94605e-05	0.000202788
CIMG_05059	387.801	0.784143	0.18153	4.31879	1.5689e-05	5.05458e-05
CIMG_04915	361.036	0.783427	0.187801	4.17054	3.03879e-05	9.32503e-05
CIMG_04066	86.8898	0.783205	0.322312	2.42854	0.0151596	0.0286197
CIMG_10845	180.834	0.782808	0.241001	3.2461	0.00116998	0.00278047
CIMG_05492	1276.87	0.782275	0.148544	5.26601	1.39421e-07	5.64507e-07
CIMG_01467	76.5158	0.78067	0.319501	2.44048	0.0146678	0.0278305
CIMG_06067	143.941	0.780097	0.251927	3.0944	0.00197212	0.00449096
CIMG_00252	377.236	0.780096	0.179176	4.35276	1.34433e-05	4.36537e-05
CIMG_04741	675.202	0.779277	0.164849	4.72652	2.28404e-06	8.19267e-06
CIMG_08626	67.4802	0.778791	0.339658	2.29008	0.0220169	0.0399192
CIMG_06231	218.862	0.7784	0.220764	3.52481	0.000423791	0.0010916
CIMG_04496	1454.74	0.77824	0.139707	5.57026	2.54362e-08	1.09377e-07
CIMG_13575	250.628	0.777613	0.213446	3.64157	0.000270978	0.000718136
CIMG_09313	156.84	0.776887	0.250036	3.10581	0.00189758	0.00434431
CIMG_05627	243.276	0.776305	0.216669	3.5813	0.000341885	0.00089282
CIMG_13756	137.806	0.775113	0.25739	3.0097	0.00261506	0.00581331
CIMG_04183	273.343	0.774796	0.199891	3.87474	0.00010674	0.000302089
CIMG_13297	135.715	0.774552	0.279182	2.77341	0.00554728	0.0115756
CIMG_01478	584.23	0.774346	0.161576	4.79171	1.65368e-06	6.05131e-06
CIMG_00651	127.95	0.774297	0.265179	2.91749	0.00352859	0.00765638
CIMG_06958	472.002	0.774181	0.179735	4.30647	1.65877e-05	5.31867e-05
CIMG_02637	64.3734	0.774047	0.350432	2.20671	0.0273344	0.04847
CIMG_00211	63.0875	0.77382	0.342974	2.25277	0.0242738	0.0435589
CIMG_09491	116.669	0.773698	0.268287	2.88147	0.0039582	0.00850053
CIMG_05800	588.746	0.773269	0.165284	4.67765	2.90175e-06	1.03064e-05
CIMG_00617	183.265	0.772783	0.225956	3.4184	0.000629908	0.00157644
CIMG_07606	336.72	0.772242	0.185339	4.16552	3.10637e-05	9.51384e-05
CIMG_03787	337.124	0.771663	0.186864	4.12843	3.65251e-05	0.00011075
CIMG_08178	1703.22	0.77151	0.133827	5.76474	8.17862e-09	3.6796e-08
CIMG_07070	303.598	0.771183	0.203416	3.79038	0.000150418	0.000415479
CIMG_05163	470.338	0.770722	0.168355	4.57711	4.71454e-06	1.62493e-05
CIMG_06769	162.049	0.769887	0.236656	3.25137	0.00114849	0.00273285
CIMG_02533	209.512	0.769209	0.221184	3.47598	0.000508992	0.00129619
CIMG_03920	352.276	0.769137	0.182319	4.21761	2.46909e-05	7.67674e-05
CIMG_03784	132.883	0.768589	0.264726	2.90194	0.00370858	0.0080174
CIMG_12066	117.518	0.768552	0.266484	2.88184	0.00395363	0.0084934
CIMG_01173	191.724	0.767984	0.222995	3.4424	0.000576569	0.00145453
CIMG_08493	468.662	0.766935	0.172137	4.45468	8.402e-06	2.80265e-05
CIMG_04646.1	500.329	0.766841	0.198816	3.85614	0.00011519	0.00032396
CIMG_08745	77.2628	0.766637	0.315239	2.42898	0.0151413	0.0285907
CIMG_00291	378.209	0.766619	0.178669	4.28977	1.78861e-05	5.6924e-05
CIMG_01015	292.238	0.766004	0.194944	3.9281	8.56212e-05	0.000245711
CIMG_02580	4019.24	0.765992	0.170016	4.50528	6.6287e-06	2.23965e-05
CIMG_08645	113.013	0.765614	0.288649	2.6497	0.00805643	0.0162195
CIMG_01841	341.381	0.765547	0.185854	4.11799	3.82192e-05	0.000115626
CIMG_06080	311.468	0.765541	0.198491	3.85591	0.000115298	0.000324169
CIMG_02861	645.369	0.765463	0.180709	4.23516	2.28391e-05	7.14576e-05
CIMG_03111	712.902	0.765303	0.160615	4.76438	1.89432e-06	6.86001e-06
CIMG_01866	781.054	0.765222	0.150186	5.0946	3.49479e-07	1.36125e-06
CIMG_10267	168.887	0.765205	0.260978	2.92993	0.00339037	0.00737853
CIMG_07213	179.318	0.765177	0.229854	3.32717	0.000877335	0.00213504
CIMG_08964	244.226	0.765111	0.209797	3.64542	0.000266959	0.000708934
CIMG_07623	161.734	0.763651	0.237176	3.21804	0.0012907	0.00304358
CIMG_04636	358.813	0.763077	0.195582	3.90088	9.58456e-05	0.000273224
CIMG_07867	150.114	0.762783	0.243006	3.13719	0.00170575	0.00394246
CIMG_00338	73.4109	0.76242	0.322417	2.36198	0.0181775	0.0336633
CIMG_01606	91.7221	0.76174	0.305514	2.49167	0.0127144	0.0244387
CIMG_07689	500.061	0.761478	0.167416	4.54768	5.42405e-06	1.85928e-05
CIMG_05603	168.324	0.761357	0.24574	3.0964	0.00195888	0.00446838
CIMG_05123	371.385	0.76119	0.181218	4.19937	2.67659e-05	8.28907e-05
CIMG_08115	558.803	0.761052	0.163907	4.64252	3.44191e-06	1.20839e-05
CIMG_04450	191.224	0.759823	0.235185	3.22893	0.00124253	0.00293882
CIMG_03598	106.06	0.759409	0.28831	2.63247	0.00847674	0.0169702
CIMG_05497	412.635	0.75882	0.187149	4.05405	5.03381e-05	0.000149886
CIMG_07947	90.7395	0.758644	0.313565	2.41635	0.0156769	0.0295017
CIMG_01589	86.0727	0.757853	0.301635	2.50982	0.0120793	0.0233369
CIMG_09684	339.852	0.757005	0.186273	4.06284	4.84784e-05	0.000144714
CIMG_08732	94.8175	0.756959	0.293987	2.57214	0.0101071	0.0198769
CIMG_09202	248.849	0.756562	0.205817	3.67476	0.00023807	0.000635616
CIMG_06837	137.079	0.756516	0.263549	2.86904	0.00411715	0.0087998
CIMG_05740	277.287	0.754616	0.196351	3.84204	0.000122015	0.000341323
CIMG_04997	817.24	0.754239	0.153188	4.92309	8.519e-07	3.19293e-06
CIMG_00675	341.386	0.754196	0.190893	3.94976	7.823e-05	0.000225806
CIMG_12864	201.309	0.753809	0.220606	3.41539	0.000636896	0.00159098
CIMG_07457	1120.87	0.753677	0.140404	5.36753	7.98239e-08	3.30294e-07
CIMG_06412	388.311	0.7528	0.177839	4.23209	2.3153e-05	7.23676e-05
CIMG_01287	472.205	0.752465	0.170123	4.42238	9.76181e-06	3.22205e-05
CIMG_08469	119.949	0.752367	0.276372	2.72085	0.00651153	0.0133777
CIMG_00938	806.339	0.751493	0.150921	4.97884	6.39668e-07	2.42447e-06
CIMG_07002	335.214	0.75129	0.18573	4.04409	5.25257e-05	0.000156153
CIMG_00518	109.46	0.751038	0.282682	2.6553	0.00792379	0.0159866
CIMG_04274	255.779	0.749156	0.201938	3.70868	0.000208341	0.000561813
CIMG_08539	423.904	0.748973	0.173822	4.30797	1.64763e-05	5.29014e-05
CIMG_01879	403.989	0.748695	0.176414	4.24303	2.20522e-05	6.9087e-05
CIMG_04037	210.718	0.748591	0.217998	3.4327	0.0005976	0.00150196
CIMG_12225	1351.84	0.747495	0.157234	4.75368	1.99743e-06	7.21399e-06
CIMG_02134	323.821	0.74637	0.187489	3.97981	6.89698e-05	0.000201482
CIMG_10419	146.246	0.746077	0.244971	3.04383	0.00233588	0.00524337
CIMG_03338	112.128	0.745629	0.285606	2.60832	0.00909877	0.0180634
CIMG_13463	457.906	0.745201	0.177897	4.18836	2.80973e-05	8.6729e-05
CIMG_02797	321.449	0.744804	0.188348	3.9534	7.70491e-05	0.000223012
CIMG_03753	141.202	0.743993	0.248139	2.99646	0.00273131	0.00604607
CIMG_09278	412.209	0.741688	0.174446	4.25086	2.12955e-05	6.70283e-05
CIMG_09445	144.911	0.741583	0.245831	3.01484	0.00257112	0.00572102
CIMG_11046	531.488	0.740661	0.172345	4.297	1.73126e-05	5.51918e-05
CIMG_12722	99.7129	0.740391	0.28567	2.58954	0.00961046	0.0189754
CIMG_04737	1000.28	0.739037	0.150163	4.92112	8.60484e-07	3.22137e-06
CIMG_02623	94.7397	0.738547	0.297703	2.47882	0.0131816	0.0252499
CIMG_07742	407.31	0.738224	0.180503	4.0889	4.33424e-05	0.000130414
CIMG_09650	660.941	0.737329	0.15543	4.74327	2.10298e-06	7.57489e-06
CIMG_09961	126.74	0.737264	0.262222	2.80996	0.00495469	0.0104404
CIMG_02706	258.943	0.737017	0.202416	3.63988	0.000272763	0.000721908
CIMG_09458	481.222	0.736265	0.186984	3.93675	8.25928e-05	0.000237599
CIMG_04941	450.377	0.736241	0.172257	4.27328	1.92623e-05	6.09745e-05
CIMG_03803	384.618	0.736109	0.182935	4.02319	5.74158e-05	0.000169515
CIMG_07152	468.674	0.735437	0.17838	4.12203	3.75551e-05	0.000113763
CIMG_00977	202.956	0.735088	0.217372	3.38031	0.000724033	0.00179391
CIMG_00939	440.378	0.734654	0.175816	4.17766	2.94518e-05	9.0584e-05
CIMG_13373	292.949	0.734605	0.20008	3.67071	0.000241878	0.000645418
CIMG_03720	117.45	0.734191	0.267231	2.74542	0.00604333	0.0125002
CIMG_06223	143.826	0.733949	0.267654	2.74003	0.00614329	0.0126903
CIMG_05803	136.714	0.733648	0.25532	2.87199	0.00407891	0.00873507
CIMG_09061	589.731	0.733645	0.169365	4.3313	1.4823e-05	4.79031e-05
CIMG_13696	119.89	0.733532	0.28753	2.54869	0.0108127	0.0210758
CIMG_00477	371.488	0.733477	0.183931	3.98681	6.69667e-05	0.000195995
CIMG_08817	134.513	0.732849	0.258615	2.83168	0.00463048	0.00980806
CIMG_05868.1	657.504	0.732146	0.155716	4.70125	2.58571e-06	9.23957e-06
CIMG_05829	693.047	0.732047	0.155813	4.69765	2.63166e-06	9.39666e-06
CIMG_00412	239.701	0.731733	0.207307	3.52864	0.000417706	0.00107651
CIMG_00131	824.112	0.729507	0.151969	4.79988	1.58761e-06	5.82763e-06
CIMG_07183	310.216	0.728734	0.194628	3.74336	0.000181576	0.000494445
CIMG_05403	300.871	0.728367	0.199863	3.64319	0.000269282	0.000714299
CIMG_06887	248.476	0.727314	0.205316	3.54116	0.000398378	0.00102952
CIMG_09625	211.649	0.727227	0.215413	3.37473	0.000738894	0.00182642
CIMG_02200	174.601	0.726518	0.232072	3.12916	0.00175309	0.00403899
CIMG_02249	576.033	0.726195	0.159965	4.5391	5.64945e-06	1.93163e-05
CIMG_06463	162.896	0.726145	0.238246	3.04649	0.00231528	0.00519836
CIMG_06421	510.297	0.725723	0.183073	3.96336	7.39028e-05	0.000214696
CIMG_01124	165.734	0.725249	0.239005	3.03286	0.00242247	0.0054171
CIMG_01062	556.661	0.725108	0.177496	4.08447	4.41775e-05	0.0001328
CIMG_05151	1216.97	0.725088	0.138369	5.23992	1.60646e-07	6.46284e-07
CIMG_03463	282.917	0.724887	0.200668	3.61152	0.000304411	0.000801618
CIMG_10356	290.351	0.724417	0.199893	3.62287	0.000291348	0.000768936
CIMG_03142	108.698	0.723737	0.277369	2.60705	0.00913266	0.0181257
CIMG_03391	1778.9	0.723555	0.151534	4.77474	1.79937e-06	6.54634e-06
CIMG_03204	294.644	0.723365	0.194019	3.72727	0.000193564	0.000525116
CIMG_13626	154.812	0.72309	0.248974	2.90297	0.00369637	0.0079965
CIMG_08540	282.467	0.722504	0.199254	3.62488	0.000289094	0.000763416
CIMG_03586	334.702	0.722268	0.186878	3.86391	0.000111587	0.000314767
CIMG_00271	1097.03	0.721847	0.156739	4.60519	4.12087e-06	1.4313e-05
CIMG_00841	186.841	0.721753	0.223701	3.22501	0.00125967	0.00297561
CIMG_01002	136.427	0.720702	0.268624	2.68192	0.00732015	0.0148673
CIMG_07892	186.961	0.719986	0.225712	3.18835	0.00143086	0.00334565
CIMG_09440	139.014	0.719975	0.258792	2.7809	0.00542083	0.0113269
CIMG_01475	323.6	0.719534	0.190891	3.76844	0.000164271	0.000451363
CIMG_00405	476.51	0.719194	0.173238	4.15069	3.3148e-05	0.000101062
CIMG_00270	164.803	0.71842	0.235496	3.04928	0.00229389	0.00515525
CIMG_07647	226.749	0.716761	0.222669	3.21821	0.00128992	0.00304252
CIMG_08155	222.499	0.715453	0.21934	3.26099	0.00111026	0.00264923
CIMG_01035	356.22	0.714453	0.183967	3.88268	0.00010331	0.000293084
CIMG_03404	305.079	0.71359	0.189987	3.75504	0.000173311	0.000473581
CIMG_12530	208.569	0.713412	0.219551	3.24801	0.00116214	0.00276323
CIMG_01994	1174.68	0.713284	0.139502	5.11276	3.17479e-07	1.24225e-06
CIMG_07480	232.745	0.713125	0.211091	3.37706	0.000732638	0.00181285
CIMG_04030	872.373	0.712675	0.14641	4.86726	1.13158e-06	4.18955e-06
CIMG_07199	370.489	0.711333	0.190822	3.72681	0.000193922	0.000525786
CIMG_05891	98.759	0.711244	0.288879	2.46032	0.0138814	0.0264967
CIMG_01870	80.6322	0.710928	0.314097	2.2616	0.0237221	0.0426582
CIMG_05232	459.128	0.710349	0.169294	4.19524	2.72587e-05	8.43891e-05
CIMG_00604	381.242	0.710087	0.178401	3.97948	6.90653e-05	0.000201699
CIMG_01389	363.984	0.709824	0.182167	3.89578	9.78851e-05	0.000278785
CIMG_01374	272.885	0.70951	0.200038	3.54575	0.000391504	0.00101286
CIMG_11616	111.328	0.709489	0.276162	2.56757	0.0102413	0.020099
CIMG_12644	82.8486	0.709204	0.306106	2.31447	0.0206418	0.0376648
CIMG_05020	229.113	0.70916	0.22526	3.1468	0.00165065	0.00382355
CIMG_01735	298.231	0.708939	0.198737	3.56613	0.000362293	0.000941941
CIMG_00225	393.446	0.70735	0.178231	3.96788	7.25133e-05	0.00021118
CIMG_03892	508.424	0.706768	0.164606	4.29305	1.76235e-05	5.61263e-05
CIMG_03881	98.6438	0.706569	0.294069	2.40035	0.0163795	0.0307015
CIMG_06469	296.763	0.706545	0.201359	3.50777	0.000451879	0.00116015
CIMG_03196	490.571	0.706313	0.18923	3.73226	0.000189772	0.000515572
CIMG_01471	147.203	0.706027	0.244115	2.89071	0.0038437	0.00827347
CIMG_12222	713.344	0.705268	0.159913	4.40996	1.03392e-05	3.4019e-05
CIMG_02525	852.753	0.703748	0.153732	4.5773	4.71021e-06	1.62403e-05
CIMG_04061	294.576	0.703692	0.195992	3.58936	0.000331485	0.000867825
CIMG_08906	89.8736	0.703665	0.302826	2.32125	0.0202733	0.0370569
CIMG_07997	154.041	0.703232	0.251239	2.7981	0.00514041	0.010784
CIMG_03597	161.744	0.702446	0.252125	2.78529	0.00534794	0.011192
CIMG_12006	85.0546	0.702294	0.30343	2.31216	0.0207688	0.0378601
CIMG_00608	319.385	0.701405	0.194439	3.60633	0.00031056	0.000817126
CIMG_08699	260.926	0.701178	0.214239	3.27164	0.00106927	0.0025592
CIMG_10348.1	392.709	0.700364	0.176997	3.95622	7.61438e-05	0.000220527
CIMG_03216	98.8496	0.699939	0.287412	2.43369	0.0149458	0.028284
CIMG_03307	167.183	0.698326	0.233889	2.98423	0.00284293	0.00627988
CIMG_00831	129.302	0.698018	0.261141	2.6711	0.00756023	0.0153219
CIMG_06920	412.064	0.697063	0.176369	3.95168	7.76049e-05	0.000224414
CIMG_09210	112.52	0.696689	0.272656	2.55321	0.0106736	0.0208605
CIMG_08891	316.263	0.696011	0.187988	3.70158	0.00021426	0.000576126
CIMG_04908	353.388	0.695971	0.181757	3.8283	0.000129032	0.000359354
CIMG_02347	481.218	0.695946	0.166927	4.16854	3.06558e-05	9.40111e-05
CIMG_10110	609.133	0.695732	0.162859	4.27139	1.94255e-05	6.145e-05
CIMG_12180	88.1491	0.694958	0.305874	2.26982	0.0232186	0.0419148
CIMG_06835	532.671	0.694636	0.163595	4.2455	2.18109e-05	6.84448e-05
CIMG_06105	567.076	0.694453	0.165937	4.1846	2.85669e-05	8.80058e-05
CIMG_04673	270.391	0.694443	0.201372	3.44749	0.000565824	0.00142934
CIMG_06554	142.167	0.694165	0.255398	2.71619	0.00660385	0.0135438
CIMG_07832.1	663.587	0.693765	0.16141	4.2976	1.72657e-05	5.50797e-05
CIMG_06651	255.58	0.692816	0.210696	3.28703	0.00101252	0.00243696
CIMG_06145	135.05	0.692735	0.25891	2.67433	0.00748798	0.0151853
CIMG_07149	534.575	0.691809	0.165877	4.17001	3.0459e-05	9.34381e-05
CIMG_01263	504.774	0.691283	0.174743	3.95529	7.64412e-05	0.00022132
CIMG_06860	696.951	0.691137	0.153745	4.49487	6.96117e-06	2.3461e-05
CIMG_04390	581.858	0.690618	0.16535	4.17616	2.96473e-05	9.11227e-05
CIMG_08617	147.87	0.690284	0.249348	2.76724	0.00565335	0.0117736
CIMG_00066	108.535	0.689745	0.278944	2.47118	0.0134667	0.0257537
CIMG_02575	154.763	0.689555	0.239833	2.87385	0.00405501	0.00868668
CIMG_05580	239.456	0.688429	0.209227	3.28919	0.00100478	0.00242081
CIMG_08063	811.022	0.688407	0.169692	4.0566	4.97922e-05	0.000148495
CIMG_09289	136.119	0.688223	0.252883	2.71985	0.00653119	0.0134123
CIMG_01758	765.063	0.688154	0.152631	4.50824	6.53683e-06	2.21178e-05
CIMG_13269	87.5651	0.686795	0.306954	2.23602	0.0253506	0.0452758
CIMG_07276	1001.47	0.686714	0.147979	4.64024	3.4801e-06	1.21952e-05
CIMG_01663	504.54	0.685179	0.165916	4.12914	3.64129e-05	0.000110445
CIMG_01732	334.519	0.684896	0.195165	3.50839	0.000450825	0.00115776
CIMG_07572	128.471	0.684871	0.267482	2.55927	0.0104893	0.0205424
CIMG_06368	166.268	0.684777	0.23385	2.92697	0.00342285	0.00743892
CIMG_07946	138.39	0.684304	0.262651	2.60359	0.0092252	0.018276
CIMG_10952	104.802	0.683718	0.280303	2.43748	0.0147902	0.0280288
CIMG_06601	907.038	0.683647	0.145983	4.68268	2.83152e-06	1.00646e-05
CIMG_03035	172.679	0.683391	0.233909	2.92042	0.00349562	0.00758833
CIMG_00524	857.963	0.683338	0.177649	3.84642	0.000119857	0.000335883
CIMG_03103	276.501	0.682964	0.198486	3.44002	0.000581664	0.00146543
CIMG_06190	136.296	0.682043	0.253177	2.69263	0.00708916	0.0144511
CIMG_08041	199.465	0.681761	0.228097	2.98812	0.00280701	0.00620345
[truncated: 3,337 more rows]
