# Supplementary material for: Transcriptional Analysis of Coccidioides immitis Mycelia and Spherules by RNA Sequencing
Source: J Fungi (Basel). 2021 May 7;7(5):366. doi: 10.3390/jof7050366 (PMC8150946; doi:10.3390/jof7050366)
Supplement: Supplementary file 1 [file jof-07-00366-s001.zip › jof-1180561-Supplemental Table S2.xlsx]

## Sheet: Young spherules up-regulated
# Comparison of young and mature spherule differential expression compared to mycelia
	ID	Name	Bgd count	Result count	Result gene list	Pct of bgd	Fold enrichment	Odds ratio	P-value	Benjamini	Bonferroni
Biological Process	GO:0042843	D-xylose catabolic process	7	4	CIMG_01809,CIMG_04373,CIMG_04588,CIMG_10264,	57.1	16.88	38.82	4.1191e-05	0.0066567	0.0136754
	GO:0044282	small molecule catabolic process	55	9	CIMG_01466,CIMG_01809,CIMG_02650,CIMG_04373,CIMG_04558,CIMG_04588,CIMG_09813,CIMG_10264,CIMG_10832,	16.4	4.83	5.8	8.01547e-05	0.0066567	0.0266114
	GO:0042732	D-xylose metabolic process	8	4	CIMG_01809,CIMG_04373,CIMG_04588,CIMG_10264,	50	14.77	29.11	8.02013e-05	0.0066567	0.0266268
	GO:0019323	pentose catabolic process	8	4	CIMG_01809,CIMG_04373,CIMG_04588,CIMG_10264,	50	14.77	29.11	8.02013e-05	0.0066567	0.0266268
	GO:0019321	pentose metabolic process	9	4	CIMG_01809,CIMG_04373,CIMG_04588,CIMG_10264,	44.4	13.13	23.28	0.000140545	0.00933217	0.0466608
	GO:0046365	monosaccharide catabolic process	10	4	CIMG_01809,CIMG_04373,CIMG_04588,CIMG_10264,	40	11.81	19.4	0.000228053	0.0126189	0.0757137
	GO:0055085	transmembrane transport	345	24	CIMG_00142,CIMG_00231,CIMG_00533,CIMG_00535,CIMG_01211,CIMG_01268,CIMG_01273,CIMG_01430,CIMG_01436,CIMG_01562,CIMG_01801,CIMG_03001,CIMG_03083,CIMG_04817,CIMG_06445,CIMG_06852,CIMG_07061,CIMG_08310,CIMG_09753,CIMG_09763,CIMG_09817,CIMG_10037,CIMG_10129,CIMG_12875,	7	2.05	2.29	0.000541895	0.0257013	0.179909
	GO:0055114	oxidation-reduction process	408	25	CIMG_01036,CIMG_01176,CIMG_01257,CIMG_01431,CIMG_01466,CIMG_01569,CIMG_01809,CIMG_02427,CIMG_02650,CIMG_03192,CIMG_03193,CIMG_04373,CIMG_04588,CIMG_07713,CIMG_08907,CIMG_08973,CIMG_09639,CIMG_09641,CIMG_10038,CIMG_10109,CIMG_10264,CIMG_10832,CIMG_11305,CIMG_12068,CIMG_13766,	6.1	1.81	1.99	0.00254637	0.0778485	0.845395
	GO:0006875	cellular metal ion homeostasis	9	3	CIMG_06445,CIMG_09817,CIMG_10037,	33.3	9.84	14.47	0.00276124	0.0778485	0.916732
	GO:0055065	metal ion homeostasis	9	3	CIMG_06445,CIMG_09817,CIMG_10037,	33.3	9.84	14.47	0.00276124	0.0778485	0.916732
	GO:0006878	cellular copper ion homeostasis	3	2	CIMG_09817,CIMG_10037,	66.7	19.69	57.65	0.00334597	0.0778485	1
	GO:0035434	copper ion transmembrane transport	3	2	CIMG_09817,CIMG_10037,	66.7	19.69	57.65	0.00334597	0.0778485	1
	GO:0055070	copper ion homeostasis	3	2	CIMG_09817,CIMG_10037,	66.7	19.69	57.65	0.00334597	0.0778485	1
	GO:0006562	proline catabolic process	3	2	CIMG_04558,CIMG_09813,	66.7	19.69	57.65	0.00334597	0.0778485	1
	GO:0006873	cellular ion homeostasis	10	3	CIMG_06445,CIMG_09817,CIMG_10037,	30	8.86	12.4	0.00384689	0.0778485	1
	GO:0030003	cellular cation homeostasis	10	3	CIMG_06445,CIMG_09817,CIMG_10037,	30	8.86	12.4	0.00384689	0.0778485	1
	GO:0006811	ion transport	149	12	CIMG_00231,CIMG_01273,CIMG_01517,CIMG_01584,CIMG_04662,CIMG_06249,CIMG_06445,CIMG_08103,CIMG_08973,CIMG_09817,CIMG_10037,CIMG_10038,	8.1	2.38	2.6	0.00440695	0.0778485	1
	GO:0046395	carboxylic acid catabolic process	33	5	CIMG_01466,CIMG_02650,CIMG_04558,CIMG_09813,CIMG_10832,	15.2	4.47	5.2	0.00463539	0.0778485	1
	GO:0016054	organic acid catabolic process	33	5	CIMG_01466,CIMG_02650,CIMG_04558,CIMG_09813,CIMG_10832,	15.2	4.47	5.2	0.00463539	0.0778485	1
	GO:0050801	ion homeostasis	11	3	CIMG_06445,CIMG_09817,CIMG_10037,	27.3	8.05	10.85	0.00515864	0.0778485	1
	GO:0098771	inorganic ion homeostasis	11	3	CIMG_06445,CIMG_09817,CIMG_10037,	27.3	8.05	10.85	0.00515864	0.0778485	1
	GO:0055080	cation homeostasis	11	3	CIMG_06445,CIMG_09817,CIMG_10037,	27.3	8.05	10.85	0.00515864	0.0778485	1
	GO:0009065	glutamine family amino acid catabolic process	4	2	CIMG_04558,CIMG_09813,	50	14.77	28.82	0.00654279	0.0835464	1
	GO:0042724	thiamine-containing compound biosynthetic process	4	2	CIMG_01115,CIMG_09722,	50	14.77	28.82	0.00654279	0.0835464	1
	GO:0006825	copper ion transport	4	2	CIMG_09817,CIMG_10037,	50	14.77	28.82	0.00654279	0.0835464	1
	GO:0009228	thiamine biosynthetic process	4	2	CIMG_01115,CIMG_09722,	50	14.77	28.82	0.00654279	0.0835464	1
	GO:0005996	monosaccharide metabolic process	26	4	CIMG_01809,CIMG_04373,CIMG_04588,CIMG_10264,	15.4	4.54	5.28	0.0106205	0.110621	1
	GO:0019725	cellular homeostasis	26	4	CIMG_05828,CIMG_06445,CIMG_09817,CIMG_10037,	15.4	4.54	5.28	0.0106205	0.110621	1
	GO:0006772	thiamine metabolic process	5	2	CIMG_01115,CIMG_09722,	40	11.81	19.21	0.0106623	0.110621	1
	GO:0046916	cellular transition metal ion homeostasis	5	2	CIMG_09817,CIMG_10037,	40	11.81	19.21	0.0106623	0.110621	1
	GO:0055076	transition metal ion homeostasis	5	2	CIMG_09817,CIMG_10037,	40	11.81	19.21	0.0106623	0.110621	1
	GO:0042723	thiamine-containing compound metabolic process	5	2	CIMG_01115,CIMG_09722,	40	11.81	19.21	0.0106623	0.110621	1
	GO:0044281	small molecule metabolic process	411	23	CIMG_00454,CIMG_00534,CIMG_01115,CIMG_01176,CIMG_01466,CIMG_01809,CIMG_01980,CIMG_02065,CIMG_02220,CIMG_02650,CIMG_04373,CIMG_04558,CIMG_04588,CIMG_05728,CIMG_08172,CIMG_08724,CIMG_09477,CIMG_09722,CIMG_09813,CIMG_10020,CIMG_10264,CIMG_10832,CIMG_13766,	5.6	1.65	1.78	0.0111536	0.112212	1
	GO:0030001	metal ion transport	41	5	CIMG_01517,CIMG_04662,CIMG_06445,CIMG_09817,CIMG_10037,	12.2	3.6	4.04	0.0117704	0.114935	1
	GO:0055082	cellular chemical homeostasis	15	3	CIMG_06445,CIMG_09817,CIMG_10037,	20	5.91	7.23	0.0128747	0.122125	1
	GO:0006810	transport	656	32	CIMG_00142,CIMG_00231,CIMG_00533,CIMG_00535,CIMG_01211,CIMG_01268,CIMG_01273,CIMG_01430,CIMG_01436,CIMG_01517,CIMG_01562,CIMG_01584,CIMG_01801,CIMG_03001,CIMG_03083,CIMG_03590,CIMG_04662,CIMG_04817,CIMG_06249,CIMG_06445,CIMG_06852,CIMG_07061,CIMG_08103,CIMG_08310,CIMG_08973,CIMG_09753,CIMG_09763,CIMG_09817,CIMG_10037,CIMG_10038,CIMG_10129,CIMG_12875,	4.9	1.44	1.55	0.0202226	0.185849	1
	GO:0000041	transition metal ion transport	7	2	CIMG_09817,CIMG_10037,	28.6	8.44	11.52	0.0214105	0.185849	1
	GO:0006560	proline metabolic process	7	2	CIMG_04558,CIMG_09813,	28.6	8.44	11.52	0.0214105	0.185849	1
	GO:0009064	glutamine family amino acid metabolic process	32	4	CIMG_04558,CIMG_08172,CIMG_09813,CIMG_10020,	12.5	3.69	4.14	0.0218317	0.185849	1
	GO:0051234	establishment of localization	662	32	CIMG_00142,CIMG_00231,CIMG_00533,CIMG_00535,CIMG_01211,CIMG_01268,CIMG_01273,CIMG_01430,CIMG_01436,CIMG_01517,CIMG_01562,CIMG_01584,CIMG_01801,CIMG_03001,CIMG_03083,CIMG_03590,CIMG_04662,CIMG_04817,CIMG_06249,CIMG_06445,CIMG_06852,CIMG_07061,CIMG_08103,CIMG_08310,CIMG_08973,CIMG_09753,CIMG_09763,CIMG_09817,CIMG_10037,CIMG_10038,CIMG_10129,CIMG_12875,	4.8	1.43	1.54	0.0227582	0.187359	1
	GO:0006082	organic acid metabolic process	253	15	CIMG_00454,CIMG_00534,CIMG_01176,CIMG_01466,CIMG_01980,CIMG_02650,CIMG_04558,CIMG_05728,CIMG_08172,CIMG_08724,CIMG_09477,CIMG_09813,CIMG_10020,CIMG_10832,CIMG_13766,	5.9	1.75	1.86	0.0239205	0.187359	1
	GO:0048878	chemical homeostasis	19	3	CIMG_06445,CIMG_09817,CIMG_10037,	15.8	4.66	5.42	0.0248326	0.187359	1
	GO:0051179	localization	672	32	CIMG_00142,CIMG_00231,CIMG_00533,CIMG_00535,CIMG_01211,CIMG_01268,CIMG_01273,CIMG_01430,CIMG_01436,CIMG_01517,CIMG_01562,CIMG_01584,CIMG_01801,CIMG_03001,CIMG_03083,CIMG_03590,CIMG_04662,CIMG_04817,CIMG_06249,CIMG_06445,CIMG_06852,CIMG_07061,CIMG_08103,CIMG_08310,CIMG_08973,CIMG_09753,CIMG_09763,CIMG_09817,CIMG_10037,CIMG_10038,CIMG_10129,CIMG_12875,	4.8	1.41	1.51	0.0275391	0.187359	1
	GO:0072329	monocarboxylic acid catabolic process	8	2	CIMG_02650,CIMG_10832,	25	7.38	9.6	0.0279181	0.187359	1
	GO:0005975	carbohydrate metabolic process	131	9	CIMG_01809,CIMG_02628,CIMG_03489,CIMG_04373,CIMG_04588,CIMG_05421,CIMG_05911,CIMG_07714,CIMG_10264,	6.9	2.03	2.16	0.0329551	0.187359	1
	GO:0061572	actin filament bundle organization	1	1	CIMG_00965,	100	29.53	inf	0.03386	0.187359	1
	GO:0042183	formate catabolic process	1	1	CIMG_02650,	100	29.53	inf	0.03386	0.187359	1
	GO:0019679	propionate metabolic process, methylcitrate cycle	1	1	CIMG_08724,	100	29.53	inf	0.03386	0.187359	1
	GO:0046484	oxazole or thiazole metabolic process	1	1	CIMG_01115,	100	29.53	inf	0.03386	0.187359	1
	GO:0042438	melanin biosynthetic process	1	1	CIMG_07583,	100	29.53	inf	0.03386	0.187359	1
	GO:0031388	organic acid phosphorylation	1	1	CIMG_00534,	100	29.53	inf	0.03386	0.187359	1
	GO:0030091	protein repair	1	1	CIMG_01257,	100	29.53	inf	0.03386	0.187359	1
	GO:0018131	oxazole or thiazole biosynthetic process	1	1	CIMG_01115,	100	29.53	inf	0.03386	0.187359	1
	GO:0015942	formate metabolic process	1	1	CIMG_02650,	100	29.53	inf	0.03386	0.187359	1
	GO:0009439	cyanate metabolic process	1	1	CIMG_09477,	100	29.53	inf	0.03386	0.187359	1
	GO:0046189	phenol-containing compound biosynthetic process	1	1	CIMG_07583,	100	29.53	inf	0.03386	0.187359	1
	GO:0006582	melanin metabolic process	1	1	CIMG_07583,	100	29.53	inf	0.03386	0.187359	1
	GO:0051017	actin filament bundle assembly	1	1	CIMG_00965,	100	29.53	inf	0.03386	0.187359	1
	GO:0052837	thiazole biosynthetic process	1	1	CIMG_01115,	100	29.53	inf	0.03386	0.187359	1
	GO:0052838	thiazole metabolic process	1	1	CIMG_01115,	100	29.53	inf	0.03386	0.187359	1
	GO:1901606	alpha-amino acid catabolic process	23	3	CIMG_01466,CIMG_04558,CIMG_09813,	13	3.85	4.33	0.041134	0.222944	1
	GO:0042592	homeostatic process	39	4	CIMG_05828,CIMG_06445,CIMG_09817,CIMG_10037,	10.3	3.03	3.31	0.0416341	0.222944	1
	GO:0006631	fatty acid metabolic process	24	3	CIMG_01176,CIMG_08724,CIMG_10832,	12.5	3.69	4.12	0.0458737	0.241747	1
Molecular Function
	GO:0016491	oxidoreductase activity	491	38	CIMG_01036,CIMG_01176,CIMG_01257,CIMG_01431,CIMG_01466,CIMG_01569,CIMG_01809,CIMG_02427,CIMG_02650,CIMG_03188,CIMG_03192,CIMG_03193,CIMG_03351,CIMG_04373,CIMG_04558,CIMG_04588,CIMG_04756,CIMG_05828,CIMG_06594,CIMG_06830,CIMG_07583,CIMG_07713,CIMG_08496,CIMG_08545,CIMG_08907,CIMG_08973,CIMG_09471,CIMG_09639,CIMG_09641,CIMG_09813,CIMG_10038,CIMG_10109,CIMG_10264,CIMG_10832,CIMG_11305,CIMG_11390,CIM…	7.7	2.29	2.73	7.75982e-07	0.000197099	0.000197099
	GO:0022857	transmembrane transporter activity	339	26	CIMG_00142,CIMG_00533,CIMG_00535,CIMG_01211,CIMG_01268,CIMG_01273,CIMG_01430,CIMG_01436,CIMG_01517,CIMG_01562,CIMG_01801,CIMG_03001,CIMG_04662,CIMG_04817,CIMG_06249,CIMG_06445,CIMG_06852,CIMG_07061,CIMG_08103,CIMG_08310,CIMG_09753,CIMG_09763,CIMG_09817,CIMG_10037,CIMG_10129,CIMG_12875,	7.7	2.27	2.58	6.36422e-05	0.00808256	0.0161651
	GO:0005215	transporter activity	349	26	CIMG_00142,CIMG_00533,CIMG_00535,CIMG_01211,CIMG_01268,CIMG_01273,CIMG_01430,CIMG_01436,CIMG_01517,CIMG_01562,CIMG_01801,CIMG_03001,CIMG_04662,CIMG_04817,CIMG_06249,CIMG_06445,CIMG_06852,CIMG_07061,CIMG_08103,CIMG_08310,CIMG_09753,CIMG_09763,CIMG_09817,CIMG_10037,CIMG_10129,CIMG_12875,	7.4	2.2	2.5	0.000103538	0.00876625	0.0262987
	GO:0004657	proline dehydrogenase activity	2	2	CIMG_04558,CIMG_09813,	100	29.53	inf	0.00114082	0.0724421	0.289769
	GO:0005375	copper ion transmembrane transporter activity	3	2	CIMG_09817,CIMG_10037,	66.7	19.69	57.65	0.00334597	0.169975	0.849877
	GO:0046873	metal ion transmembrane transporter activity	34	5	CIMG_01517,CIMG_04662,CIMG_06445,CIMG_09817,CIMG_10037,	14.7	4.34	5.02	0.00528812	0.186966	1
	GO:0003824	catalytic activity	2541	103	CIMG_00272,CIMG_00427,CIMG_00454,CIMG_00533,CIMG_00534,CIMG_00677,CIMG_00712,CIMG_01036,CIMG_01115,CIMG_01176,CIMG_01210,CIMG_01257,CIMG_01377,CIMG_01389,CIMG_01429,CIMG_01430,CIMG_01431,CIMG_01434,CIMG_01466,CIMG_01569,CIMG_01741,CIMG_01809,CIMG_02065,CIMG_02220,CIMG_02232,CIMG_02373,CIMG_02427,CIMG_02628,CIMG_02650,CIMG_02653,CIMG_02972,CIMG_03188,CIMG_03192,CIMG_03193,CIMG_03314,CIMG_03351,CIM…	4.1	1.2	1.44	0.00803828	0.186966	1
	GO:0015075	ion transmembrane transporter activity	124	10	CIMG_00142,CIMG_01273,CIMG_01517,CIMG_04662,CIMG_04817,CIMG_06249,CIMG_06445,CIMG_08103,CIMG_09817,CIMG_10037,	8.1	2.38	2.58	0.00898213	0.186966	1
	GO:0015318	inorganic molecular entity transmembrane transporter activity	96	8	CIMG_01273,CIMG_01517,CIMG_04662,CIMG_06249,CIMG_06445,CIMG_08103,CIMG_09817,CIMG_10037,	8.3	2.46	2.66	0.0155615	0.186966	1
	GO:0042626	ATPase-coupled transmembrane transporter activity	44	5	CIMG_00533,CIMG_01430,CIMG_04662,CIMG_06852,CIMG_09753,	11.4	3.36	3.73	0.0157251	0.186966	1
	GO:0019842	vitamin binding	79	7	CIMG_01429,CIMG_03789,CIMG_05728,CIMG_05911,CIMG_09059,CIMG_09750,CIMG_10020,	8.9	2.62	2.84	0.0169641	0.186966	1
	GO:0015399	primary active transmembrane transporter activity	47	5	CIMG_00533,CIMG_01430,CIMG_04662,CIMG_06852,CIMG_09753,	10.6	3.14	3.46	0.0204807	0.186966	1
	GO:0046915	transition metal ion transmembrane transporter activity	7	2	CIMG_09817,CIMG_10037,	28.6	8.44	11.52	0.0214105	0.186966	1
	GO:0022804	active transmembrane transporter activity	66	6	CIMG_00533,CIMG_01273,CIMG_01430,CIMG_04662,CIMG_06852,CIMG_09753,	9.1	2.68	2.91	0.0235174	0.186966	1
	GO:0051287	NAD binding	33	4	CIMG_01176,CIMG_01569,CIMG_02650,CIMG_03193,	12.1	3.58	4	0.0242036	0.186966	1
	GO:0008410	CoA-transferase activity	8	2	CIMG_03524,CIMG_08724,	25	7.38	9.6	0.0279181	0.186966	1
	GO:0052723	inositol hexakisphosphate 1-kinase activity	1	1	CIMG_08492,	100	29.53	inf	0.03386	0.186966	1
	GO:0016712	oxidoreductase activity, acting on paired donors, with incorporation or reduction of molecular oxygen, reduced flavin or flavoprotein as one donor, and incorporation of one atom of oxygen	1	1	CIMG_11305,	100	29.53	inf	0.03386	0.186966	1
	GO:0102250	linear malto-oligosaccharide phosphorylase activity	1	1	CIMG_05911,	100	29.53	inf	0.03386	0.186966	1
	GO:0000828	inositol hexakisphosphate kinase activity	1	1	CIMG_08492,	100	29.53	inf	0.03386	0.186966	1
	GO:0004781	sulfate adenylyltransferase (ATP) activity	1	1	CIMG_00454,	100	29.53	inf	0.03386	0.186966	1
	GO:0004198	calcium-dependent cysteine-type endopeptidase activity	1	1	CIMG_04818,	100	29.53	inf	0.03386	0.186966	1
	GO:0033743	peptide-methionine (R)-S-oxide reductase activity	1	1	CIMG_01257,	100	29.53	inf	0.03386	0.186966	1
	GO:0033857	diphosphoinositol-pentakisphosphate kinase activity	1	1	CIMG_08492,	100	29.53	inf	0.03386	0.186966	1
	GO:0052724	inositol hexakisphosphate 3-kinase activity	1	1	CIMG_08492,	100	29.53	inf	0.03386	0.186966	1
	GO:0000832	inositol hexakisphosphate 5-kinase activity	1	1	CIMG_08492,	100	29.53	inf	0.03386	0.186966	1
	GO:0008863	formate dehydrogenase (NAD+) activity	1	1	CIMG_02650,	100	29.53	inf	0.03386	0.186966	1
	GO:0000829	inositol heptakisphosphate kinase activity	1	1	CIMG_08492,	100	29.53	inf	0.03386	0.186966	1
	GO:0003955	NAD(P)H dehydrogenase (quinone) activity	1	1	CIMG_04756,	100	29.53	inf	0.03386	0.186966	1
	GO:0004037	allantoicase activity	1	1	CIMG_03428,	100	29.53	inf	0.03386	0.186966	1
	GO:0004645	1,4-alpha-oligoglucan phosphorylase activity	1	1	CIMG_05911,	100	29.53	inf	0.03386	0.186966	1
	GO:0008775	acetate CoA-transferase activity	1	1	CIMG_08724,	100	29.53	inf	0.03386	0.186966	1
	GO:0008887	glycerate kinase activity	1	1	CIMG_00534,	100	29.53	inf	0.03386	0.186966	1
	GO:0003986	acetyl-CoA hydrolase activity	1	1	CIMG_08724,	100	29.53	inf	0.03386	0.186966	1
	GO:0004354	glutamate dehydrogenase (NADP+) activity	1	1	CIMG_13766,	100	29.53	inf	0.03386	0.186966	1
	GO:0004503	monophenol monooxygenase activity	1	1	CIMG_07583,	100	29.53	inf	0.03386	0.186966	1
	GO:0004779	sulfate adenylyltransferase activity	1	1	CIMG_00454,	100	29.53	inf	0.03386	0.186966	1
	GO:0008824	cyanate hydratase activity	1	1	CIMG_09477,	100	29.53	inf	0.03386	0.186966	1
	GO:0015444	magnesium transmembrane transporter activity, phosphorylative mechanism	1	1	CIMG_04662,	100	29.53	inf	0.03386	0.186966	1
	GO:0016716	oxidoreductase activity, acting on paired donors, with incorporation or reduction of molecular oxygen, another compound as one donor, and incorporation of one atom of oxygen	1	1	CIMG_07583,	100	29.53	inf	0.03386	0.186966	1
	GO:0047453	ATP-dependent NAD(P)H-hydrate dehydratase activity	1	1	CIMG_02220,	100	29.53	inf	0.03386	0.186966	1
	GO:0052855	ADP-dependent NAD(P)H-hydrate dehydratase activity	1	1	CIMG_02220,	100	29.53	inf	0.03386	0.186966	1
	GO:0000827	inositol-1,3,4,5,6-pentakisphosphate kinase activity	1	1	CIMG_08492,	100	29.53	inf	0.03386	0.186966	1
	GO:0102092	5-diphosphoinositol pentakisphosphate 3-kinase activity	1	1	CIMG_08492,	100	29.53	inf	0.03386	0.186966	1
	GO:0008184	glycogen phosphorylase activity	1	1	CIMG_05911,	100	29.53	inf	0.03386	0.186966	1
	GO:0102499	SHG alpha-glucan phosphorylase activity	1	1	CIMG_05911,	100	29.53	inf	0.03386	0.186966	1
	GO:0016616	oxidoreductase activity, acting on the CH-OH group of donors, NAD or NADP as acceptor	38	4	CIMG_01176,CIMG_01569,CIMG_02650,CIMG_03193,	10.5	3.11	3.41	0.0383432	0.207217	1
	GO:0008509	anion transmembrane transporter activity	39	4	CIMG_00142,CIMG_01273,CIMG_04817,CIMG_06249,	10.3	3.03	3.31	0.0416341	0.220314	1
Cellular component
	GO:0016021	integral component of membrane	1505	82	CIMG_00142,CIMG_00231,CIMG_00306,CIMG_00364,CIMG_00505,CIMG_00533,CIMG_00534,CIMG_00535,CIMG_01210,CIMG_01211,CIMG_01254,CIMG_01268,CIMG_01273,CIMG_01389,CIMG_01430,CIMG_01436,CIMG_01496,CIMG_01517,CIMG_01562,CIMG_01584,CIMG_01801,CIMG_01910,CIMG_01935,CIMG_02166,CIMG_02232,CIMG_02308,CIMG_02310,CIMG_02651,CIMG_02653,CIMG_02793,CIMG_03001,CIMG_03083,CIMG_03611,CIMG_03648,CIMG_03909,CIMG_03958,CIM…	5.4	1.61	2.11	6.52468e-07	2.81218e-05	4.30629e-05
	GO:0031224	intrinsic component of membrane	1514	82	CIMG_00142,CIMG_00231,CIMG_00306,CIMG_00364,CIMG_00505,CIMG_00533,CIMG_00534,CIMG_00535,CIMG_01210,CIMG_01211,CIMG_01254,CIMG_01268,CIMG_01273,CIMG_01389,CIMG_01430,CIMG_01436,CIMG_01496,CIMG_01517,CIMG_01562,CIMG_01584,CIMG_01801,CIMG_01910,CIMG_01935,CIMG_02166,CIMG_02232,CIMG_02308,CIMG_02310,CIMG_02651,CIMG_02653,CIMG_02793,CIMG_03001,CIMG_03083,CIMG_03611,CIMG_03648,CIMG_03909,CIMG_03958,CIM…	5.4	1.6	2.09	8.52175e-07	2.81218e-05	5.62435e-05
	GO:0016020	membrane	1744	85	CIMG_00142,CIMG_00231,CIMG_00306,CIMG_00364,CIMG_00505,CIMG_00533,CIMG_00534,CIMG_00535,CIMG_01210,CIMG_01211,CIMG_01254,CIMG_01268,CIMG_01273,CIMG_01389,CIMG_01430,CIMG_01436,CIMG_01496,CIMG_01517,CIMG_01562,CIMG_01584,CIMG_01801,CIMG_01873,CIMG_01910,CIMG_01935,CIMG_02166,CIMG_02232,CIMG_02308,CIMG_02310,CIMG_02651,CIMG_02653,CIMG_02793,CIMG_03001,CIMG_03083,CIMG_03314,CIMG_03590,CIMG_03611,CIM…	4.9	1.44	1.82	4.42058e-05	0.000972528	0.00291758
	GO:0005886	plasma membrane	114	11	CIMG_00533,CIMG_01430,CIMG_01801,CIMG_03001,CIMG_04662,CIMG_06249,CIMG_06445,CIMG_06852,CIMG_08310,CIMG_09753,CIMG_13208,	9.6	2.85	3.17	0.00154303	0.0254601	0.10184
	GO:0071944	cell periphery	131	11	CIMG_00533,CIMG_01430,CIMG_01801,CIMG_03001,CIMG_04662,CIMG_06249,CIMG_06445,CIMG_06852,CIMG_08310,CIMG_09753,CIMG_13208,	8.4	2.48	2.71	0.00461629	0.060935	0.304675
	GO:0030906	retromer, cargo-selective complex	1	1	CIMG_03590,	100	29.53	inf	0.03386	0.319252	1
	GO:0009326	formate dehydrogenase complex	1	1	CIMG_02650,	100	29.53	inf	0.03386	0.319252	1

## Sheet: Young spherules down-regulated
# Comparison of young and mature spherule differential expression compared to mycelia
	ID	Name	Bgd count	Result count	Result gene list	Pct of bgd	Fold enrichment	Odds ratio	P-value	Benjamini	Bonferroni
Biological Process	GO:1902222	erythrose 4-phosphate/phosphoenolpyruvate family amino acid catabolic process	4	3	CIMG_01310,CIMG_01312,CIMG_01313,	75	10.09	37.62	0.00154094	0.292225	0.866006
	GO:0006559	L-phenylalanine catabolic process	4	3	CIMG_01310,CIMG_01312,CIMG_01313,	75	10.09	37.62	0.00154094	0.292225	0.866006
	GO:0009074	aromatic amino acid family catabolic process	13	5	CIMG_00126,CIMG_01310,CIMG_01312,CIMG_01313,CIMG_07803,	38.5	5.18	7.86	0.0017274	0.292225	0.970799
	GO:0009063	cellular amino acid catabolic process	26	7	CIMG_00126,CIMG_00981,CIMG_01310,CIMG_01312,CIMG_01313,CIMG_01357,CIMG_07803,	26.9	3.62	4.65	0.00226437	0.292225	1
	GO:0006570	tyrosine metabolic process	5	3	CIMG_01310,CIMG_01312,CIMG_01313,	60	8.07	18.81	0.00363982	0.292225	1
	GO:1902221	erythrose 4-phosphate/phosphoenolpyruvate family amino acid metabolic process	5	3	CIMG_01310,CIMG_01312,CIMG_01313,	60	8.07	18.81	0.00363982	0.292225	1
	GO:0006558	L-phenylalanine metabolic process	5	3	CIMG_01310,CIMG_01312,CIMG_01313,	60	8.07	18.81	0.00363982	0.292225	1
	GO:0032065	maintenance of protein location in cell cortex	2	2	CIMG_00936,CIMG_06141,	100	13.46	inf	0.00551129	0.336614	1
	GO:1901606	alpha-amino acid catabolic process	23	6	CIMG_00126,CIMG_00981,CIMG_01310,CIMG_01312,CIMG_01313,CIMG_07803,	26.1	3.51	4.44	0.00552588	0.336614	1
	GO:0016054	organic acid catabolic process	33	7	CIMG_00126,CIMG_00981,CIMG_01310,CIMG_01312,CIMG_01313,CIMG_01357,CIMG_07803,	21.2	2.85	3.39	0.00935962	0.336614	1
	GO:0046395	carboxylic acid catabolic process	33	7	CIMG_00126,CIMG_00981,CIMG_01310,CIMG_01312,CIMG_01313,CIMG_01357,CIMG_07803,	21.2	2.85	3.39	0.00935962	0.336614	1
	GO:0051171	regulation of nitrogen compound metabolic process	271	31	CIMG_00566,CIMG_00707,CIMG_01382,CIMG_03081,CIMG_03158,CIMG_03328,CIMG_03546,CIMG_03698,CIMG_04172,CIMG_04204,CIMG_04206,CIMG_04403,CIMG_04417,CIMG_04445,CIMG_04570,CIMG_04895,CIMG_05854,CIMG_05876,CIMG_05985,CIMG_06036,CIMG_06369,CIMG_06738,CIMG_07531,CIMG_07584,CIMG_07897,CIMG_07923,CIMG_08341,CIMG_08892,CIMG_09071,CIMG_09377,CIMG_10480,	11.4	1.54	1.66	0.00981078	0.336614	1
	GO:0031323	regulation of cellular metabolic process	271	31	CIMG_00566,CIMG_00707,CIMG_01382,CIMG_03081,CIMG_03158,CIMG_03328,CIMG_03546,CIMG_03698,CIMG_04172,CIMG_04204,CIMG_04206,CIMG_04403,CIMG_04417,CIMG_04445,CIMG_04570,CIMG_04895,CIMG_05854,CIMG_05876,CIMG_05985,CIMG_06036,CIMG_06369,CIMG_06738,CIMG_07531,CIMG_07584,CIMG_07897,CIMG_07923,CIMG_08341,CIMG_08892,CIMG_09071,CIMG_09377,CIMG_10480,	11.4	1.54	1.66	0.00981078	0.336614	1
	GO:0080090	regulation of primary metabolic process	272	31	CIMG_00566,CIMG_00707,CIMG_01382,CIMG_03081,CIMG_03158,CIMG_03328,CIMG_03546,CIMG_03698,CIMG_04172,CIMG_04204,CIMG_04206,CIMG_04403,CIMG_04417,CIMG_04445,CIMG_04570,CIMG_04895,CIMG_05854,CIMG_05876,CIMG_05985,CIMG_06036,CIMG_06369,CIMG_06738,CIMG_07531,CIMG_07584,CIMG_07897,CIMG_07923,CIMG_08341,CIMG_08892,CIMG_09071,CIMG_09377,CIMG_10480,	11.4	1.53	1.65	0.010325	0.336614	1
	GO:0071555	cell wall organization	7	3	CIMG_00925,CIMG_01102,CIMG_05647,	42.9	5.77	9.4	0.0113802	0.336614	1
	GO:0000079	regulation of cyclin-dependent protein serine/threonine kinase activity	7	3	CIMG_03546,CIMG_05876,CIMG_07531,	42.9	5.77	9.4	0.0113802	0.336614	1
	GO:0045229	external encapsulating structure organization	7	3	CIMG_00925,CIMG_01102,CIMG_05647,	42.9	5.77	9.4	0.0113802	0.336614	1
	GO:1904029	regulation of cyclin-dependent protein kinase activity	7	3	CIMG_03546,CIMG_05876,CIMG_07531,	42.9	5.77	9.4	0.0113802	0.336614	1
	GO:0071900	regulation of protein serine/threonine kinase activity	7	3	CIMG_03546,CIMG_05876,CIMG_07531,	42.9	5.77	9.4	0.0113802	0.336614	1
	GO:0051252	regulation of RNA metabolic process	234	27	CIMG_00566,CIMG_00707,CIMG_01382,CIMG_03081,CIMG_03158,CIMG_03328,CIMG_03698,CIMG_04172,CIMG_04204,CIMG_04206,CIMG_04403,CIMG_04417,CIMG_04445,CIMG_04570,CIMG_04895,CIMG_05854,CIMG_05985,CIMG_06036,CIMG_06369,CIMG_07584,CIMG_07897,CIMG_07923,CIMG_08341,CIMG_08892,CIMG_09071,CIMG_09377,CIMG_10480,	11.5	1.55	1.67	0.0138515	0.368068	1
	GO:0019219	regulation of nucleobase-containing compound metabolic process	234	27	CIMG_00566,CIMG_00707,CIMG_01382,CIMG_03081,CIMG_03158,CIMG_03328,CIMG_03698,CIMG_04172,CIMG_04204,CIMG_04206,CIMG_04403,CIMG_04417,CIMG_04445,CIMG_04570,CIMG_04895,CIMG_05854,CIMG_05985,CIMG_06036,CIMG_06369,CIMG_07584,CIMG_07897,CIMG_07923,CIMG_08341,CIMG_08892,CIMG_09071,CIMG_09377,CIMG_10480,	11.5	1.55	1.67	0.0138515	0.368068	1
	GO:0006857	oligopeptide transport	3	2	CIMG_03824,CIMG_06494,	66.7	8.97	25.02	0.0157182	0.368068	1
	GO:0006003	fructose 2,6-bisphosphate metabolic process	3	2	CIMG_11545,CIMG_12675,	66.7	8.97	25.02	0.0157182	0.368068	1
	GO:0006572	tyrosine catabolic process	3	2	CIMG_01310,CIMG_01313,	66.7	8.97	25.02	0.0157182	0.368068	1
	GO:0005975	carbohydrate metabolic process	131	17	CIMG_00348,CIMG_01102,CIMG_01264,CIMG_01363,CIMG_04401,CIMG_04414,CIMG_04562,CIMG_04844,CIMG_04978,CIMG_06461,CIMG_07801,CIMG_07907,CIMG_09421,CIMG_09573,CIMG_09773,CIMG_11545,CIMG_12675,	13	1.75	1.89	0.0163942	0.368542	1
	GO:0045859	regulation of protein kinase activity	8	3	CIMG_03546,CIMG_05876,CIMG_07531,	37.5	5.05	7.52	0.0172155	0.37212	1
	GO:0044282	small molecule catabolic process	55	9	CIMG_00126,CIMG_00981,CIMG_01310,CIMG_01312,CIMG_01313,CIMG_01357,CIMG_01784,CIMG_06461,CIMG_07803,	16.4	2.2	2.47	0.0188639	0.385328	1
	GO:2001141	regulation of RNA biosynthetic process	231	26	CIMG_00566,CIMG_00707,CIMG_01382,CIMG_03081,CIMG_03158,CIMG_03328,CIMG_03698,CIMG_04172,CIMG_04204,CIMG_04206,CIMG_04403,CIMG_04417,CIMG_04445,CIMG_04570,CIMG_05854,CIMG_05985,CIMG_06036,CIMG_06369,CIMG_07584,CIMG_07897,CIMG_07923,CIMG_08341,CIMG_08892,CIMG_09071,CIMG_09377,CIMG_10480,	11.3	1.51	1.62	0.0208118	0.385328	1
	GO:0006355	regulation of transcription, DNA-templated	231	26	CIMG_00566,CIMG_00707,CIMG_01382,CIMG_03081,CIMG_03158,CIMG_03328,CIMG_03698,CIMG_04172,CIMG_04204,CIMG_04206,CIMG_04403,CIMG_04417,CIMG_04445,CIMG_04570,CIMG_05854,CIMG_05985,CIMG_06036,CIMG_06369,CIMG_07584,CIMG_07897,CIMG_07923,CIMG_08341,CIMG_08892,CIMG_09071,CIMG_09377,CIMG_10480,	11.3	1.51	1.62	0.0208118	0.385328	1
	GO:1903506	regulation of nucleic acid-templated transcription	231	26	CIMG_00566,CIMG_00707,CIMG_01382,CIMG_03081,CIMG_03158,CIMG_03328,CIMG_03698,CIMG_04172,CIMG_04204,CIMG_04206,CIMG_04403,CIMG_04417,CIMG_04445,CIMG_04570,CIMG_05854,CIMG_05985,CIMG_06036,CIMG_06369,CIMG_07584,CIMG_07897,CIMG_07923,CIMG_08341,CIMG_08892,CIMG_09071,CIMG_09377,CIMG_10480,	11.3	1.51	1.62	0.0208118	0.385328	1
	GO:0055085	transmembrane transport	345	36	CIMG_00121,CIMG_00640,CIMG_00780,CIMG_00782,CIMG_00822,CIMG_01129,CIMG_01142,CIMG_01171,CIMG_03051,CIMG_03136,CIMG_03146,CIMG_03164,CIMG_03330,CIMG_03397,CIMG_03824,CIMG_04188,CIMG_04220,CIMG_04501,CIMG_05106,CIMG_05401,CIMG_05527,CIMG_05703,CIMG_05949,CIMG_05978,CIMG_06288,CIMG_06408,CIMG_06409,CIMG_06494,CIMG_07658,CIMG_07709,CIMG_07960,CIMG_08833,CIMG_09207,CIMG_09911,CIMG_10017,CIMG_10536,	10.4	1.4	1.49	0.0220719	0.385328	1
	GO:0050794	regulation of cellular process	405	41	CIMG_00189,CIMG_00566,CIMG_00707,CIMG_00928,CIMG_01382,CIMG_03081,CIMG_03158,CIMG_03328,CIMG_03408,CIMG_03546,CIMG_03698,CIMG_04163,CIMG_04172,CIMG_04204,CIMG_04206,CIMG_04403,CIMG_04417,CIMG_04445,CIMG_04570,CIMG_04675,CIMG_04871,CIMG_04895,CIMG_05107,CIMG_05854,CIMG_05876,CIMG_05985,CIMG_06036,CIMG_06369,CIMG_06738,CIMG_07531,CIMG_07584,CIMG_07897,CIMG_07923,CIMG_08341,CIMG_08665,CIMG_08892,CIM…	10.1	1.36	1.45	0.0239264	0.385328	1
	GO:0001932	regulation of protein phosphorylation	9	3	CIMG_03546,CIMG_05876,CIMG_07531,	33.3	4.49	6.26	0.024421	0.385328	1
	GO:0043549	regulation of kinase activity	9	3	CIMG_03546,CIMG_05876,CIMG_07531,	33.3	4.49	6.26	0.024421	0.385328	1
	GO:0009072	aromatic amino acid family metabolic process	32	6	CIMG_00126,CIMG_01310,CIMG_01312,CIMG_01313,CIMG_01314,CIMG_07803,	18.8	2.52	2.9	0.0281626	0.385328	1
	GO:0045185	maintenance of protein location	4	2	CIMG_00936,CIMG_06141,	50	6.73	12.51	0.0298955	0.385328	1
	GO:0006000	fructose metabolic process	4	2	CIMG_11545,CIMG_12675,	50	6.73	12.51	0.0298955	0.385328	1
	GO:0051651	maintenance of location in cell	4	2	CIMG_00936,CIMG_06141,	50	6.73	12.51	0.0298955	0.385328	1
	GO:0032507	maintenance of protein location in cell	4	2	CIMG_00936,CIMG_06141,	50	6.73	12.51	0.0298955	0.385328	1
	GO:2000112	regulation of cellular macromolecule biosynthetic process	251	27	CIMG_00566,CIMG_00707,CIMG_01382,CIMG_03081,CIMG_03158,CIMG_03328,CIMG_03698,CIMG_04172,CIMG_04204,CIMG_04206,CIMG_04403,CIMG_04417,CIMG_04445,CIMG_04570,CIMG_05854,CIMG_05985,CIMG_06036,CIMG_06369,CIMG_06738,CIMG_07584,CIMG_07897,CIMG_07923,CIMG_08341,CIMG_08892,CIMG_09071,CIMG_09377,CIMG_10480,	10.8	1.45	1.54	0.031511	0.385328	1
	GO:0010556	regulation of macromolecule biosynthetic process	251	27	CIMG_00566,CIMG_00707,CIMG_01382,CIMG_03081,CIMG_03158,CIMG_03328,CIMG_03698,CIMG_04172,CIMG_04204,CIMG_04206,CIMG_04403,CIMG_04417,CIMG_04445,CIMG_04570,CIMG_05854,CIMG_05985,CIMG_06036,CIMG_06369,CIMG_06738,CIMG_07584,CIMG_07897,CIMG_07923,CIMG_08341,CIMG_08892,CIMG_09071,CIMG_09377,CIMG_10480,	10.8	1.45	1.54	0.031511	0.385328	1
	GO:0060255	regulation of macromolecule metabolic process	297	31	CIMG_00566,CIMG_00707,CIMG_01382,CIMG_03081,CIMG_03158,CIMG_03328,CIMG_03546,CIMG_03698,CIMG_04172,CIMG_04204,CIMG_04206,CIMG_04403,CIMG_04417,CIMG_04445,CIMG_04570,CIMG_04895,CIMG_05854,CIMG_05876,CIMG_05985,CIMG_06036,CIMG_06369,CIMG_06738,CIMG_07531,CIMG_07584,CIMG_07897,CIMG_07923,CIMG_08341,CIMG_08892,CIMG_09071,CIMG_09377,CIMG_10480,	10.4	1.4	1.49	0.0321621	0.385328	1
	GO:0031326	regulation of cellular biosynthetic process	252	27	CIMG_00566,CIMG_00707,CIMG_01382,CIMG_03081,CIMG_03158,CIMG_03328,CIMG_03698,CIMG_04172,CIMG_04204,CIMG_04206,CIMG_04403,CIMG_04417,CIMG_04445,CIMG_04570,CIMG_05854,CIMG_05985,CIMG_06036,CIMG_06369,CIMG_06738,CIMG_07584,CIMG_07897,CIMG_07923,CIMG_08341,CIMG_08892,CIMG_09071,CIMG_09377,CIMG_10480,	10.7	1.44	1.53	0.0329278	0.385328	1
	GO:0009889	regulation of biosynthetic process	252	27	CIMG_00566,CIMG_00707,CIMG_01382,CIMG_03081,CIMG_03158,CIMG_03328,CIMG_03698,CIMG_04172,CIMG_04204,CIMG_04206,CIMG_04403,CIMG_04417,CIMG_04445,CIMG_04570,CIMG_05854,CIMG_05985,CIMG_06036,CIMG_06369,CIMG_06738,CIMG_07584,CIMG_07897,CIMG_07923,CIMG_08341,CIMG_08892,CIMG_09071,CIMG_09377,CIMG_10480,	10.7	1.44	1.53	0.0329278	0.385328	1
	GO:0019318	hexose metabolic process	17	4	CIMG_01264,CIMG_09573,CIMG_11545,CIMG_12675,	23.5	3.17	3.86	0.0329498	0.385328	1
	GO:0016126	sterol biosynthetic process	10	3	CIMG_02468,CIMG_06139,CIMG_06149,	30	4.04	5.37	0.0330004	0.385328	1
	GO:0042325	regulation of phosphorylation	10	3	CIMG_03546,CIMG_05876,CIMG_07531,	30	4.04	5.37	0.0330004	0.385328	1
	GO:0019222	regulation of metabolic process	298	31	CIMG_00566,CIMG_00707,CIMG_01382,CIMG_03081,CIMG_03158,CIMG_03328,CIMG_03546,CIMG_03698,CIMG_04172,CIMG_04204,CIMG_04206,CIMG_04403,CIMG_04417,CIMG_04445,CIMG_04570,CIMG_04895,CIMG_05854,CIMG_05876,CIMG_05985,CIMG_06036,CIMG_06369,CIMG_06738,CIMG_07531,CIMG_07584,CIMG_07897,CIMG_07923,CIMG_08341,CIMG_08892,CIMG_09071,CIMG_09377,CIMG_10480,	10.4	1.4	1.48	0.0334814	0.385328	1
	GO:0065007	biological regulation	474	46	CIMG_00189,CIMG_00566,CIMG_00707,CIMG_00826,CIMG_00928,CIMG_00936,CIMG_01382,CIMG_03081,CIMG_03158,CIMG_03328,CIMG_03408,CIMG_03546,CIMG_03698,CIMG_04163,CIMG_04172,CIMG_04204,CIMG_04206,CIMG_04401,CIMG_04403,CIMG_04417,CIMG_04445,CIMG_04536,CIMG_04570,CIMG_04675,CIMG_04871,CIMG_04895,CIMG_05107,CIMG_05854,CIMG_05876,CIMG_05985,CIMG_06036,CIMG_06141,CIMG_06369,CIMG_06738,CIMG_07531,CIMG_07584,CIM…	9.7	1.31	1.38	0.0335962	0.385328	1
	GO:0065009	regulation of molecular function	26	5	CIMG_00826,CIMG_03546,CIMG_04536,CIMG_05876,CIMG_07531,	19.2	2.59	2.99	0.0397007	0.429072	1
	GO:0005996	monosaccharide metabolic process	26	5	CIMG_01264,CIMG_06461,CIMG_09573,CIMG_11545,CIMG_12675,	19.2	2.59	2.99	0.0397007	0.429072	1
	GO:0050790	regulation of catalytic activity	26	5	CIMG_00826,CIMG_03546,CIMG_04536,CIMG_05876,CIMG_07531,	19.2	2.59	2.99	0.0397007	0.429072	1
	GO:0071554	cell wall organization or biogenesis	11	3	CIMG_00925,CIMG_01102,CIMG_05647,	27.3	3.67	4.7	0.0429319	0.44433	1
	GO:0006536	glutamate metabolic process	5	2	CIMG_00981,CIMG_02821,	40	5.38	8.34	0.0473993	0.44433	1
	GO:0006468	protein phosphorylation	171	19	CIMG_00940,CIMG_01236,CIMG_02410,CIMG_02613,CIMG_03267,CIMG_03286,CIMG_03287,CIMG_03602,CIMG_04027,CIMG_04103,CIMG_04514,CIMG_04631,CIMG_05093,CIMG_07157,CIMG_08011,CIMG_08012,CIMG_08253,CIMG_09053,CIMG_13010,	11.1	1.5	1.58	0.0491685	0.44433	1
Molecular Function
	GO:0020037	heme binding	64	17	CIMG_00083,CIMG_00126,CIMG_00573,CIMG_01401,CIMG_02277,CIMG_02364,CIMG_02812,CIMG_03099,CIMG_03163,CIMG_03873,CIMG_04922,CIMG_05009,CIMG_06137,CIMG_07017,CIMG_07803,CIMG_08653,CIMG_09899,	26.6	3.57	4.65	2.47215e-06	0.000674751	0.000850418
	GO:0046906	tetrapyrrole binding	66	17	CIMG_00083,CIMG_00126,CIMG_00573,CIMG_01401,CIMG_02277,CIMG_02364,CIMG_02812,CIMG_03099,CIMG_03163,CIMG_03873,CIMG_04922,CIMG_05009,CIMG_06137,CIMG_07017,CIMG_07803,CIMG_08653,CIMG_09899,	25.8	3.47	4.46	3.92297e-06	0.000674751	0.0013495
	GO:0005506	iron ion binding	73	16	CIMG_00083,CIMG_00573,CIMG_01401,CIMG_02277,CIMG_02364,CIMG_02812,CIMG_03099,CIMG_03163,CIMG_03912,CIMG_04922,CIMG_05009,CIMG_06137,CIMG_07017,CIMG_08508,CIMG_09899,CIMG_10100,	21.9	2.95	3.59	6.62625e-05	0.0075981	0.0227943
	GO:0016705	oxidoreductase activity, acting on paired donors, with incorporation or reduction of molecular oxygen	69	15	CIMG_00083,CIMG_00573,CIMG_01401,CIMG_02277,CIMG_02364,CIMG_02812,CIMG_03163,CIMG_03166,CIMG_04922,CIMG_05009,CIMG_05875,CIMG_06137,CIMG_06149,CIMG_07017,CIMG_09899,	21.7	2.93	3.55	0.0001233	0.0106038	0.0424151
	GO:0004497	monooxygenase activity	65	13	CIMG_00083,CIMG_00573,CIMG_01401,CIMG_02277,CIMG_02364,CIMG_02812,CIMG_03163,CIMG_03166,CIMG_04922,CIMG_05009,CIMG_05875,CIMG_06149,CIMG_09899,	20	2.69	3.18	0.000811162	0.0558079	0.27904
	GO:0003700	DNA-binding transcription factor activity	158	23	CIMG_00566,CIMG_00707,CIMG_01382,CIMG_03081,CIMG_03158,CIMG_03698,CIMG_04172,CIMG_04204,CIMG_04206,CIMG_04403,CIMG_04417,CIMG_04445,CIMG_04570,CIMG_05854,CIMG_05985,CIMG_06036,CIMG_06369,CIMG_07584,CIMG_07923,CIMG_08341,CIMG_08892,CIMG_09071,CIMG_09377,	14.6	1.96	2.19	0.00129454	0.0742202	0.445321
	GO:0004553	hydrolase activity, hydrolyzing O-glycosyl compounds	53	10	CIMG_00348,CIMG_01102,CIMG_01363,CIMG_04562,CIMG_04844,CIMG_04978,CIMG_04988,CIMG_07801,CIMG_09421,CIMG_09773,	18.9	2.54	2.94	0.00496553	0.189588	1
	GO:0140110	transcription regulator activity	186	24	CIMG_00566,CIMG_00707,CIMG_01382,CIMG_03081,CIMG_03158,CIMG_03698,CIMG_04172,CIMG_04204,CIMG_04206,CIMG_04403,CIMG_04417,CIMG_04445,CIMG_04570,CIMG_05854,CIMG_05985,CIMG_06036,CIMG_06369,CIMG_07584,CIMG_07923,CIMG_08341,CIMG_08707,CIMG_08892,CIMG_09071,CIMG_09377,	12.9	1.74	1.9	0.00522021	0.189588	1
	GO:0019825	oxygen binding	2	2	CIMG_03873,CIMG_08653,	100	13.46	inf	0.00551129	0.189588	1
	GO:0005199	structural constituent of cell wall	2	2	CIMG_00925,CIMG_06615,	100	13.46	inf	0.00551129	0.189588	1
	GO:0004364	glutathione transferase activity	6	3	CIMG_00933,CIMG_01314,CIMG_02455,	50	6.73	12.54	0.00687957	0.215143	1
	GO:0019200	carbohydrate kinase activity	13	4	CIMG_04401,CIMG_06461,CIMG_11545,CIMG_12675,	30.8	4.14	5.58	0.0125341	0.304352	1
	GO:0098772	molecular function regulator	255	29	CIMG_00566,CIMG_00707,CIMG_01366,CIMG_01382,CIMG_03081,CIMG_03158,CIMG_03408,CIMG_03698,CIMG_04163,CIMG_04172,CIMG_04204,CIMG_04206,CIMG_04403,CIMG_04417,CIMG_04445,CIMG_04536,CIMG_04570,CIMG_05854,CIMG_05985,CIMG_06036,CIMG_06369,CIMG_07584,CIMG_07923,CIMG_08341,CIMG_08707,CIMG_08892,CIMG_09071,CIMG_09377,CIMG_11186,	11.4	1.53	1.64	0.0132586	0.304352	1
	GO:0004177	aminopeptidase activity	20	5	CIMG_03282,CIMG_06179,CIMG_06320,CIMG_07629,CIMG_08650,	25	3.36	4.19	0.0134931	0.304352	1
	GO:0016798	hydrolase activity, acting on glycosyl bonds	61	10	CIMG_00348,CIMG_01102,CIMG_01363,CIMG_04562,CIMG_04844,CIMG_04978,CIMG_04988,CIMG_07801,CIMG_09421,CIMG_09773,	16.4	2.21	2.48	0.0135002	0.304352	1
	GO:0003873	6-phosphofructo-2-kinase activity	3	2	CIMG_11545,CIMG_12675,	66.7	8.97	25.02	0.0157182	0.304352	1
	GO:0043167	ion binding	1566	136	CIMG_00083,CIMG_00126,CIMG_00189,CIMG_00215,CIMG_00315,CIMG_00366,CIMG_00367,CIMG_00566,CIMG_00573,CIMG_00638,CIMG_00707,CIMG_00780,CIMG_00874,CIMG_00928,CIMG_00936,CIMG_00940,CIMG_01236,CIMG_01264,CIMG_01310,CIMG_01313,CIMG_01316,CIMG_01401,CIMG_01443,CIMG_01450,CIMG_01576,CIMG_01969,CIMG_02277,CIMG_02364,CIMG_02410,CIMG_02494,CIMG_02549,CIMG_02613,CIMG_02812,CIMG_02821,CIMG_03013,CIMG_03014,CIM…	8.7	1.17	1.27	0.0164104	0.304352	1
	GO:0019901	protein kinase binding	8	3	CIMG_03546,CIMG_05876,CIMG_07531,	37.5	5.05	7.52	0.0172155	0.304352	1
	GO:0019900	kinase binding	8	3	CIMG_03546,CIMG_05876,CIMG_07531,	37.5	5.05	7.52	0.0172155	0.304352	1
	GO:0016301	kinase activity	285	31	CIMG_00940,CIMG_01236,CIMG_01264,CIMG_02031,CIMG_02410,CIMG_02613,CIMG_03267,CIMG_03286,CIMG_03287,CIMG_03602,CIMG_04027,CIMG_04103,CIMG_04401,CIMG_04514,CIMG_04631,CIMG_05093,CIMG_06461,CIMG_07157,CIMG_07531,CIMG_07752,CIMG_07872,CIMG_08011,CIMG_08012,CIMG_08253,CIMG_08657,CIMG_09053,CIMG_09533,CIMG_10480,CIMG_11545,CIMG_12675,CIMG_13010,	10.9	1.46	1.56	0.0192591	0.304352	1
	GO:0046914	transition metal ion binding	355	37	CIMG_00083,CIMG_00566,CIMG_00573,CIMG_00638,CIMG_00707,CIMG_01401,CIMG_02277,CIMG_02364,CIMG_02812,CIMG_03081,CIMG_03099,CIMG_03163,CIMG_03282,CIMG_03450,CIMG_03585,CIMG_03912,CIMG_04206,CIMG_04417,CIMG_04445,CIMG_04922,CIMG_05009,CIMG_05854,CIMG_06036,CIMG_06137,CIMG_06320,CIMG_06868,CIMG_07017,CIMG_07584,CIMG_07923,CIMG_08508,CIMG_08647,CIMG_08654,CIMG_09377,CIMG_09396,CIMG_09899,CIMG_10100,CIM…	10.4	1.4	1.49	0.0208013	0.304352	1
	GO:0019829	ATPase-coupled cation transmembrane transporter activity	16	4	CIMG_03450,CIMG_06288,CIMG_07318,CIMG_10292,	25	3.36	4.18	0.0267214	0.304352	1
	GO:0042625	ATPase-coupled ion transmembrane transporter activity	16	4	CIMG_03450,CIMG_06288,CIMG_07318,CIMG_10292,	25	3.36	4.18	0.0267214	0.304352	1
	GO:0008443	phosphofructokinase activity	4	2	CIMG_11545,CIMG_12675,	50	6.73	12.51	0.0298955	0.304352	1
	GO:0051213	dioxygenase activity	33	6	CIMG_00126,CIMG_01310,CIMG_01312,CIMG_03912,CIMG_07803,CIMG_08400,	18.2	2.45	2.79	0.0323411	0.304352	1
	GO:0016702	oxidoreductase activity, acting on single donors with incorporation of molecular oxygen, incorporation of two atoms of oxygen	10	3	CIMG_01310,CIMG_01312,CIMG_03912,	30	4.04	5.37	0.0330004	0.304352	1
	GO:0046872	metal ion binding	755	69	CIMG_00083,CIMG_00126,CIMG_00189,CIMG_00215,CIMG_00315,CIMG_00366,CIMG_00566,CIMG_00573,CIMG_00638,CIMG_00707,CIMG_00874,CIMG_01310,CIMG_01313,CIMG_01316,CIMG_01401,CIMG_01443,CIMG_02277,CIMG_02364,CIMG_02812,CIMG_03013,CIMG_03081,CIMG_03099,CIMG_03163,CIMG_03171,CIMG_03201,CIMG_03282,CIMG_03450,CIMG_03585,CIMG_03707,CIMG_03887,CIMG_03912,CIMG_04206,CIMG_04414,CIMG_04417,CIMG_04445,CIMG_04446,CIM…	9.1	1.23	1.3	0.0350888	0.304352	1
	GO:0043169	cation binding	758	69	CIMG_00083,CIMG_00126,CIMG_00189,CIMG_00215,CIMG_00315,CIMG_00366,CIMG_00566,CIMG_00573,CIMG_00638,CIMG_00707,CIMG_00874,CIMG_01310,CIMG_01313,CIMG_01316,CIMG_01401,CIMG_01443,CIMG_02277,CIMG_02364,CIMG_02812,CIMG_03013,CIMG_03081,CIMG_03099,CIMG_03163,CIMG_03171,CIMG_03201,CIMG_03282,CIMG_03450,CIMG_03585,CIMG_03707,CIMG_03887,CIMG_03912,CIMG_04206,CIMG_04414,CIMG_04417,CIMG_04445,CIMG_04446,CIM…	9.1	1.22	1.29	0.0378307	0.304352	1
	GO:0005215	transporter activity	349	35	CIMG_00121,CIMG_00640,CIMG_00780,CIMG_00782,CIMG_00822,CIMG_01129,CIMG_01171,CIMG_03136,CIMG_03146,CIMG_03164,CIMG_03330,CIMG_03450,CIMG_03824,CIMG_04188,CIMG_04220,CIMG_04501,CIMG_05106,CIMG_05401,CIMG_05703,CIMG_05949,CIMG_05978,CIMG_06288,CIMG_06408,CIMG_06409,CIMG_06494,CIMG_06582,CIMG_07318,CIMG_07658,CIMG_07960,CIMG_08833,CIMG_09074,CIMG_09207,CIMG_10017,CIMG_10292,CIMG_10536,	10	1.35	1.42	0.0398256	0.304352	1
	GO:0042626	ATPase-coupled transmembrane transporter activity	44	7	CIMG_00780,CIMG_03450,CIMG_06288,CIMG_07318,CIMG_07960,CIMG_08833,CIMG_10292,	15.9	2.14	2.38	0.0416533	0.304352	1
	GO:0008238	exopeptidase activity	54	8	CIMG_01443,CIMG_02284,CIMG_03282,CIMG_04414,CIMG_06179,CIMG_06320,CIMG_07629,CIMG_08650,	14.8	1.99	2.19	0.0442816	0.304352	1
	GO:0140096	catalytic activity, acting on a protein	508	48	CIMG_00440,CIMG_00940,CIMG_01236,CIMG_01366,CIMG_01443,CIMG_01906,CIMG_02284,CIMG_02410,CIMG_02613,CIMG_03162,CIMG_03267,CIMG_03282,CIMG_03286,CIMG_03287,CIMG_03403,CIMG_03602,CIMG_03707,CIMG_03887,CIMG_04010,CIMG_04027,CIMG_04103,CIMG_04414,CIMG_04514,CIMG_04631,CIMG_05093,CIMG_05557,CIMG_06179,CIMG_06320,CIMG_06782,CIMG_06892,CIMG_06894,CIMG_07157,CIMG_07629,CIMG_07934,CIMG_08011,CIMG_08012,CIM…	9.4	1.27	1.34	0.0454561	0.304352	1
	GO:0008483	transaminase activity	27	5	CIMG_01969,CIMG_04628,CIMG_07862,CIMG_07962,CIMG_11468,	18.5	2.49	2.85	0.0458632	0.304352	1
	GO:0008233	peptidase activity	192	21	CIMG_01443,CIMG_01906,CIMG_02284,CIMG_03162,CIMG_03282,CIMG_03403,CIMG_03887,CIMG_04010,CIMG_04414,CIMG_05557,CIMG_06179,CIMG_06320,CIMG_06782,CIMG_06892,CIMG_07629,CIMG_08613,CIMG_08650,CIMG_09304,CIMG_09521,CIMG_10191,CIMG_11835,	10.9	1.47	1.56	0.0462282	0.304352	1
	GO:0015662	ion transmembrane transporter activity, phosphorylative mechanism	5	2	CIMG_06288,CIMG_07318,	40	5.38	8.34	0.0473993	0.304352	1
Cellular component
	GO:0005618	cell wall	12	8	CIMG_01102,CIMG_02860,CIMG_03472,CIMG_06615,CIMG_07308,CIMG_09304,CIMG_09560,CIMG_09696,	66.7	8.97	25.37	3.3147e-07	1.57448e-05	3.14896e-05
	GO:0030312	external encapsulating structure	12	8	CIMG_01102,CIMG_02860,CIMG_03472,CIMG_06615,CIMG_07308,CIMG_09304,CIMG_09560,CIMG_09696,	66.7	8.97	25.37	3.3147e-07	1.57448e-05	3.14896e-05
	GO:0071944	cell periphery	131	24	CIMG_00121,CIMG_00640,CIMG_00780,CIMG_00928,CIMG_00936,CIMG_01102,CIMG_01171,CIMG_02860,CIMG_03472,CIMG_05647,CIMG_05949,CIMG_06141,CIMG_06288,CIMG_06408,CIMG_06615,CIMG_07308,CIMG_07960,CIMG_08039,CIMG_08665,CIMG_08833,CIMG_09304,CIMG_09560,CIMG_09696,CIMG_09801,	18.3	2.47	2.9	2.69545e-05	0.000853558	0.00256067
	GO:0005576	extracellular region	46	12	CIMG_01181,CIMG_03403,CIMG_03887,CIMG_05557,CIMG_06615,CIMG_06782,CIMG_06892,CIMG_06897,CIMG_08613,CIMG_09304,CIMG_09773,CIMG_10191,	26.1	3.51	4.49	9.22472e-05	0.00219087	0.00876348
	GO:0031225	anchored component of membrane	13	6	CIMG_02860,CIMG_03472,CIMG_07308,CIMG_09560,CIMG_09696,CIMG_09801,	46.2	6.21	10.81	0.000177955	0.00338115	0.0169057
	GO:0005886	plasma membrane	114	19	CIMG_00121,CIMG_00640,CIMG_00780,CIMG_00928,CIMG_01171,CIMG_02860,CIMG_03472,CIMG_05647,CIMG_05949,CIMG_06288,CIMG_06408,CIMG_07308,CIMG_07960,CIMG_08039,CIMG_08665,CIMG_08833,CIMG_09560,CIMG_09696,CIMG_09801,	16.7	2.24	2.56	0.000647699	0.0102552	0.0615314
	GO:0031224	intrinsic component of membrane	1514	140	CIMG_00067,CIMG_00083,CIMG_00121,CIMG_00171,CIMG_00440,CIMG_00447,CIMG_00573,CIMG_00640,CIMG_00689,CIMG_00780,CIMG_00782,CIMG_00822,CIMG_00975,CIMG_01129,CIMG_01142,CIMG_01171,CIMG_01401,CIMG_01450,CIMG_01483,CIMG_01642,CIMG_01645,CIMG_01706,CIMG_01963,CIMG_02186,CIMG_02191,CIMG_02275,CIMG_02277,CIMG_02550,CIMG_02632,CIMG_02812,CIMG_02860,CIMG_03051,CIMG_03066,CIMG_03099,CIMG_03136,CIMG_03146,CIM…	9.2	1.24	1.4	0.00125474	0.0170286	0.1192
	GO:0016021	integral component of membrane	1505	134	CIMG_00067,CIMG_00083,CIMG_00121,CIMG_00171,CIMG_00440,CIMG_00447,CIMG_00573,CIMG_00640,CIMG_00689,CIMG_00780,CIMG_00782,CIMG_00822,CIMG_00975,CIMG_01129,CIMG_01142,CIMG_01171,CIMG_01401,CIMG_01450,CIMG_01483,CIMG_01642,CIMG_01645,CIMG_01706,CIMG_01963,CIMG_02186,CIMG_02191,CIMG_02275,CIMG_02277,CIMG_02550,CIMG_02632,CIMG_02812,CIMG_03051,CIMG_03066,CIMG_03099,CIMG_03136,CIMG_03146,CIMG_03163,CIM…	8.9	1.2	1.32	0.00734276	0.0871953	0.697563
	GO:0016020	membrane	1744	147	CIMG_00067,CIMG_00083,CIMG_00121,CIMG_00171,CIMG_00440,CIMG_00447,CIMG_00573,CIMG_00640,CIMG_00689,CIMG_00780,CIMG_00782,CIMG_00822,CIMG_00881,CIMG_00928,CIMG_00975,CIMG_01102,CIMG_01129,CIMG_01142,CIMG_01171,CIMG_01401,CIMG_01450,CIMG_01483,CIMG_01642,CIMG_01645,CIMG_01706,CIMG_01963,CIMG_02186,CIMG_02191,CIMG_02275,CIMG_02277,CIMG_02468,CIMG_02550,CIMG_02632,CIMG_02812,CIMG_02860,CIMG_03051,CIM…	8.4	1.13	1.22	0.0333949	0.352502	1
	GO:0005615	extracellular space	5	2	CIMG_03887,CIMG_10191,	40	5.38	8.34	0.0473993	0.375244	1
	GO:0005887	integral component of plasma membrane	5	2	CIMG_01171,CIMG_08665,	40	5.38	8.34	0.0473993	0.375244	1
	GO:0031226	intrinsic component of plasma membrane	5	2	CIMG_01171,CIMG_08665,	40	5.38	8.34	0.0473993	0.375244	1

## Sheet: Mature spherules up-regulated
# Comparison of young and mature spherule differential expression compared to mycelia
	ID	Name	Bgd count	Result count	Result gene list	Pct of bgd	Fold enrichment	Odds ratio	P-value	Benjamini	Bonferroni
Biological Process	GO:0044282	small molecule catabolic process	55	11	CIMG_01466,CIMG_01809,CIMG_02650,CIMG_04344,CIMG_04373,CIMG_04374,CIMG_04558,CIMG_04588,CIMG_04713,CIMG_09296,CIMG_10264,	20	3.32	3.99	0.000352049	0.0954318	0.179897
	GO:0042843	D-xylose catabolic process	7	4	CIMG_01809,CIMG_04373,CIMG_04588,CIMG_10264,	57.1	9.48	21.03	0.000392095	0.0954318	0.20036
	GO:0042732	D-xylose metabolic process	8	4	CIMG_01809,CIMG_04373,CIMG_04588,CIMG_10264,	50	8.3	15.77	0.00074702	0.0954318	0.381727
	GO:0019323	pentose catabolic process	8	4	CIMG_01809,CIMG_04373,CIMG_04588,CIMG_10264,	50	8.3	15.77	0.00074702	0.0954318	0.381727
	GO:0019321	pentose metabolic process	9	4	CIMG_01809,CIMG_04373,CIMG_04588,CIMG_10264,	44.4	7.38	12.61	0.00128103	0.121413	0.654606
	GO:0055085	transmembrane transport	345	35	CIMG_00142,CIMG_00231,CIMG_00533,CIMG_00535,CIMG_00883,CIMG_01211,CIMG_01273,CIMG_01430,CIMG_01436,CIMG_01562,CIMG_01742,CIMG_01801,CIMG_02601,CIMG_02643,CIMG_03001,CIMG_03083,CIMG_04426,CIMG_04817,CIMG_05733,CIMG_06071,CIMG_06445,CIMG_06558,CIMG_06852,CIMG_06881,CIMG_07061,CIMG_08221,CIMG_08310,CIMG_09753,CIMG_09763,CIMG_09764,CIMG_09817,CIMG_10037,CIMG_10129,CIMG_12781,CIMG_12813,	10.1	1.68	1.85	0.0014256	0.121413	0.728481
	GO:0046365	monosaccharide catabolic process	10	4	CIMG_01809,CIMG_04373,CIMG_04588,CIMG_10264,	40	6.64	10.51	0.00203426	0.148501	1
	GO:0055114	oxidation-reduction process	408	39	CIMG_01036,CIMG_01176,CIMG_01209,CIMG_01257,CIMG_01431,CIMG_01466,CIMG_01495,CIMG_01569,CIMG_01809,CIMG_02427,CIMG_02650,CIMG_03096,CIMG_03106,CIMG_03192,CIMG_03193,CIMG_04344,CIMG_04373,CIMG_04374,CIMG_04588,CIMG_04678,CIMG_05641,CIMG_05759,CIMG_07517,CIMG_08017,CIMG_08463,CIMG_08973,CIMG_09241,CIMG_09296,CIMG_09635,CIMG_09641,CIMG_09681,CIMG_10038,CIMG_10109,CIMG_10230,CIMG_10264,CIMG_11305,CIM…	9.6	1.59	1.73	0.00233201	0.148957	1
	GO:0000256	allantoin catabolic process	2	2	CIMG_02178,CIMG_03428,	100	16.6	inf	0.00362065	0.185015	1
	GO:0000255	allantoin metabolic process	2	2	CIMG_02178,CIMG_03428,	100	16.6	inf	0.00362065	0.185015	1
	GO:0006144	purine nucleobase metabolic process	7	3	CIMG_02178,CIMG_04344,CIMG_07189,	42.9	7.11	11.79	0.00632677	0.293907	1
	GO:0009056	catabolic process	240	24	CIMG_00461,CIMG_01466,CIMG_01584,CIMG_01704,CIMG_01809,CIMG_02085,CIMG_02178,CIMG_02650,CIMG_03055,CIMG_03428,CIMG_04344,CIMG_04373,CIMG_04374,CIMG_04558,CIMG_04588,CIMG_04713,CIMG_05269,CIMG_06595,CIMG_06645,CIMG_07166,CIMG_08346,CIMG_09296,CIMG_10264,CIMG_10876,	10	1.66	1.79	0.00934382	0.333044	1
	GO:0043605	cellular amide catabolic process	3	2	CIMG_02178,CIMG_03428,	66.7	11.06	31.37	0.010428	0.333044	1
	GO:0035434	copper ion transmembrane transport	3	2	CIMG_09817,CIMG_10037,	66.7	11.06	31.37	0.010428	0.333044	1
	GO:0055070	copper ion homeostasis	3	2	CIMG_09817,CIMG_10037,	66.7	11.06	31.37	0.010428	0.333044	1
	GO:0006878	cellular copper ion homeostasis	3	2	CIMG_09817,CIMG_10037,	66.7	11.06	31.37	0.010428	0.333044	1
	GO:0055065	metal ion homeostasis	9	3	CIMG_06445,CIMG_09817,CIMG_10037,	33.3	5.53	7.86	0.0138714	0.392042	1
	GO:0006875	cellular metal ion homeostasis	9	3	CIMG_06445,CIMG_09817,CIMG_10037,	33.3	5.53	7.86	0.0138714	0.392042	1
	GO:0006873	cellular ion homeostasis	10	3	CIMG_06445,CIMG_09817,CIMG_10037,	30	4.98	6.73	0.0189445	0.392042	1
	GO:0030003	cellular cation homeostasis	10	3	CIMG_06445,CIMG_09817,CIMG_10037,	30	4.98	6.73	0.0189445	0.392042	1
	GO:1901575	organic substance catabolic process	216	21	CIMG_00461,CIMG_01466,CIMG_01704,CIMG_01809,CIMG_02085,CIMG_02178,CIMG_02650,CIMG_03055,CIMG_03428,CIMG_04344,CIMG_04373,CIMG_04374,CIMG_04558,CIMG_04588,CIMG_04713,CIMG_06595,CIMG_06645,CIMG_07166,CIMG_08346,CIMG_09296,CIMG_10264,	9.7	1.61	1.72	0.0194644	0.392042	1
	GO:0009228	thiamine biosynthetic process	4	2	CIMG_01115,CIMG_09722,	50	8.3	15.68	0.020027	0.392042	1
	GO:0042724	thiamine-containing compound biosynthetic process	4	2	CIMG_01115,CIMG_09722,	50	8.3	15.68	0.020027	0.392042	1
	GO:0006825	copper ion transport	4	2	CIMG_09817,CIMG_10037,	50	8.3	15.68	0.020027	0.392042	1
	GO:0050801	ion homeostasis	11	3	CIMG_06445,CIMG_09817,CIMG_10037,	27.3	4.53	5.89	0.0249064	0.392042	1
	GO:0055080	cation homeostasis	11	3	CIMG_06445,CIMG_09817,CIMG_10037,	27.3	4.53	5.89	0.0249064	0.392042	1
	GO:0098771	inorganic ion homeostasis	11	3	CIMG_06445,CIMG_09817,CIMG_10037,	27.3	4.53	5.89	0.0249064	0.392042	1
	GO:0016052	carbohydrate catabolic process	49	7	CIMG_01809,CIMG_04373,CIMG_04374,CIMG_04588,CIMG_06595,CIMG_09296,CIMG_10264,	14.3	2.37	2.63	0.0261492	0.392042	1
	GO:0006772	thiamine metabolic process	5	2	CIMG_01115,CIMG_09722,	40	6.64	10.45	0.0320584	0.392042	1
	GO:0097354	prenylation	5	2	CIMG_04192,CIMG_05727,	40	6.64	10.45	0.0320584	0.392042	1
	GO:0046916	cellular transition metal ion homeostasis	5	2	CIMG_09817,CIMG_10037,	40	6.64	10.45	0.0320584	0.392042	1
	GO:0018342	protein prenylation	5	2	CIMG_04192,CIMG_05727,	40	6.64	10.45	0.0320584	0.392042	1
	GO:0042723	thiamine-containing compound metabolic process	5	2	CIMG_01115,CIMG_09722,	40	6.64	10.45	0.0320584	0.392042	1
	GO:0055076	transition metal ion homeostasis	5	2	CIMG_09817,CIMG_10037,	40	6.64	10.45	0.0320584	0.392042	1
	GO:0044248	cellular catabolic process	175	17	CIMG_00461,CIMG_01466,CIMG_01584,CIMG_01704,CIMG_02085,CIMG_02178,CIMG_02650,CIMG_03055,CIMG_03428,CIMG_04344,CIMG_04374,CIMG_04558,CIMG_04713,CIMG_05269,CIMG_06645,CIMG_09296,CIMG_10876,	9.7	1.61	1.71	0.0337452	0.392042	1
	GO:0030001	metal ion transport	41	6	CIMG_01517,CIMG_04662,CIMG_06445,CIMG_07187,CIMG_09817,CIMG_10037,	14.6	2.43	2.7	0.0344916	0.392042	1
	GO:1901361	organic cyclic compound catabolic process	52	7	CIMG_00461,CIMG_01466,CIMG_02178,CIMG_03428,CIMG_04344,CIMG_04558,CIMG_06645,	13.5	2.23	2.46	0.0349537	0.392042	1
	GO:0009112	nucleobase metabolic process	13	3	CIMG_02178,CIMG_04344,CIMG_07189,	23.1	3.83	4.71	0.0394858	0.392042	1
Molecular Function
	GO:0022857	transmembrane transporter activity	339	39	CIMG_00110,CIMG_00142,CIMG_00533,CIMG_00535,CIMG_00883,CIMG_01211,CIMG_01273,CIMG_01430,CIMG_01436,CIMG_01517,CIMG_01562,CIMG_01742,CIMG_01801,CIMG_02601,CIMG_02643,CIMG_03001,CIMG_04426,CIMG_04662,CIMG_04817,CIMG_05733,CIMG_06071,CIMG_06249,CIMG_06445,CIMG_06558,CIMG_06852,CIMG_06881,CIMG_07061,CIMG_08103,CIMG_08221,CIMG_08310,CIMG_09322,CIMG_09753,CIMG_09763,CIMG_09764,CIMG_09817,CIMG_10037,CIM…	11.5	1.91	2.16	5.40488e-05	0.0163513	0.0171875
	GO:0005215	transporter activity	349	39	CIMG_00110,CIMG_00142,CIMG_00533,CIMG_00535,CIMG_00883,CIMG_01211,CIMG_01273,CIMG_01430,CIMG_01436,CIMG_01517,CIMG_01562,CIMG_01742,CIMG_01801,CIMG_02601,CIMG_02643,CIMG_03001,CIMG_04426,CIMG_04662,CIMG_04817,CIMG_05733,CIMG_06071,CIMG_06249,CIMG_06445,CIMG_06558,CIMG_06852,CIMG_06881,CIMG_07061,CIMG_08103,CIMG_08221,CIMG_08310,CIMG_09322,CIMG_09753,CIMG_09763,CIMG_09764,CIMG_09817,CIMG_10037,CIM…	11.2	1.85	2.08	0.000102838	0.0163513	0.0327026
	GO:0016491	oxidoreductase activity	491	49	CIMG_00943,CIMG_01036,CIMG_01176,CIMG_01209,CIMG_01257,CIMG_01431,CIMG_01466,CIMG_01495,CIMG_01569,CIMG_01809,CIMG_02427,CIMG_02650,CIMG_03096,CIMG_03106,CIMG_03188,CIMG_03191,CIMG_03192,CIMG_03193,CIMG_04344,CIMG_04373,CIMG_04374,CIMG_04558,CIMG_04588,CIMG_04678,CIMG_04756,CIMG_05641,CIMG_05759,CIMG_05828,CIMG_06594,CIMG_06830,CIMG_07382,CIMG_07517,CIMG_08017,CIMG_08463,CIMG_08545,CIMG_08973,CIM…	10	1.66	1.85	0.000229461	0.0243229	0.0729686
	GO:0016614	oxidoreductase activity, acting on CH-OH group of donors	46	8	CIMG_01176,CIMG_01569,CIMG_02650,CIMG_03106,CIMG_03193,CIMG_05641,CIMG_09681,CIMG_10230,	17.4	2.89	3.34	0.00556561	0.365957	1
	GO:0005375	copper ion transmembrane transporter activity	3	2	CIMG_09817,CIMG_10037,	66.7	11.06	31.37	0.010428	0.365957	1
	GO:0016661	oxidoreductase activity, acting on other nitrogenous compounds as donors	3	2	CIMG_04344,CIMG_08017,	66.7	11.06	31.37	0.010428	0.365957	1
	GO:0009987	cellular process	4	2	CIMG_00110,CIMG_08103,	50	8.3	15.68	0.020027	0.365957	1
	GO:0016616	oxidoreductase activity, acting on the CH-OH group of donors, NAD or NADP as acceptor	38	6	CIMG_01176,CIMG_01569,CIMG_02650,CIMG_03106,CIMG_03193,CIMG_05641,	15.8	2.62	2.96	0.0246095	0.365957	1
	GO:0008318	protein prenyltransferase activity	5	2	CIMG_04192,CIMG_05727,	40	6.64	10.45	0.0320584	0.365957	1
	GO:0003824	catalytic activity	2541	170	CIMG_00272,CIMG_00422,CIMG_00427,CIMG_00461,CIMG_00533,CIMG_00534,CIMG_00677,CIMG_00712,CIMG_00835,CIMG_00943,CIMG_00963,CIMG_01036,CIMG_01115,CIMG_01176,CIMG_01209,CIMG_01210,CIMG_01257,CIMG_01272,CIMG_01389,CIMG_01429,CIMG_01430,CIMG_01431,CIMG_01434,CIMG_01466,CIMG_01495,CIMG_01569,CIMG_01704,CIMG_01741,CIMG_01809,CIMG_02043,CIMG_02065,CIMG_02085,CIMG_02089,CIMG_02178,CIMG_02373,CIMG_02377,CIM…	6.7	1.11	1.23	0.033999	0.365957	1
	GO:0046982	protein heterodimerization activity	43	6	CIMG_08958,CIMG_12971,CIMG_13094,CIMG_13115,CIMG_13156,CIMG_13211,	14	2.32	2.56	0.0423253	0.365957	1
	GO:0022804	active transmembrane transporter activity	66	8	CIMG_00533,CIMG_01273,CIMG_01430,CIMG_04662,CIMG_06852,CIMG_09753,CIMG_09764,CIMG_12781,	12.1	2.01	2.18	0.0433584	0.365957	1
	GO:0051287	NAD binding	33	5	CIMG_01176,CIMG_01569,CIMG_02650,CIMG_03106,CIMG_03193,	15.2	2.51	2.81	0.0455489	0.365957	1
	GO:0016813	hydrolase activity, acting on carbon-nitrogen (but not peptide) bonds, in linear amidines	6	2	CIMG_02178,CIMG_03428,	33.3	5.53	7.84	0.046196	0.365957	1
	GO:0042626	ATPase-coupled transmembrane transporter activity	44	6	CIMG_00533,CIMG_01430,CIMG_04662,CIMG_06852,CIMG_09753,CIMG_09764,	13.6	2.26	2.49	0.0466291	0.365957	1
Cellular Component
	GO:0016021	integral component of membrane	1505	125	CIMG_00110,CIMG_00142,CIMG_00231,CIMG_00277,CIMG_00306,CIMG_00505,CIMG_00533,CIMG_00534,CIMG_00535,CIMG_00883,CIMG_01042,CIMG_01056,CIMG_01209,CIMG_01210,CIMG_01211,CIMG_01273,CIMG_01389,CIMG_01430,CIMG_01436,CIMG_01496,CIMG_01517,CIMG_01562,CIMG_01584,CIMG_01742,CIMG_01801,CIMG_01910,CIMG_01935,CIMG_02075,CIMG_02077,CIMG_02166,CIMG_02175,CIMG_02308,CIMG_02310,CIMG_02601,CIMG_02643,CIMG_02651,CIM…	8.3	1.38	1.65	1.75442e-05	0.00118066	0.00173688
	GO:0031224	intrinsic component of membrane	1514	125	CIMG_00110,CIMG_00142,CIMG_00231,CIMG_00277,CIMG_00306,CIMG_00505,CIMG_00533,CIMG_00534,CIMG_00535,CIMG_00883,CIMG_01042,CIMG_01056,CIMG_01209,CIMG_01210,CIMG_01211,CIMG_01273,CIMG_01389,CIMG_01430,CIMG_01436,CIMG_01496,CIMG_01517,CIMG_01562,CIMG_01584,CIMG_01742,CIMG_01801,CIMG_01910,CIMG_01935,CIMG_02075,CIMG_02077,CIMG_02166,CIMG_02175,CIMG_02308,CIMG_02310,CIMG_02601,CIMG_02643,CIMG_02651,CIM…	8.3	1.37	1.63	2.38518e-05	0.00118066	0.00236133
	GO:0016020	membrane	1744	131	CIMG_00110,CIMG_00142,CIMG_00231,CIMG_00277,CIMG_00306,CIMG_00505,CIMG_00533,CIMG_00534,CIMG_00535,CIMG_00883,CIMG_01042,CIMG_01056,CIMG_01209,CIMG_01210,CIMG_01211,CIMG_01273,CIMG_01389,CIMG_01430,CIMG_01436,CIMG_01496,CIMG_01517,CIMG_01562,CIMG_01584,CIMG_01742,CIMG_01801,CIMG_01873,CIMG_01889,CIMG_01910,CIMG_01935,CIMG_02075,CIMG_02077,CIMG_02166,CIMG_02175,CIMG_02308,CIMG_02310,CIMG_02601,CIM…	7.5	1.25	1.43	0.00129299	0.0426688	0.128006
	GO:0005886	plasma membrane	114	15	CIMG_00533,CIMG_00883,CIMG_01430,CIMG_01801,CIMG_02175,CIMG_03001,CIMG_04662,CIMG_06249,CIMG_06445,CIMG_06852,CIMG_08310,CIMG_09511,CIMG_09753,CIMG_09764,CIMG_13208,	13.2	2.18	2.42	0.00325622	0.0716889	0.322366
	GO:0032777	Piccolo NuA4 histone acetyltransferase complex	2	2	CIMG_02705,CIMG_04267,	100	16.6	inf	0.00362065	0.0716889	0.358445
	GO:0071944	cell periphery	131	15	CIMG_00533,CIMG_00883,CIMG_01430,CIMG_01801,CIMG_02175,CIMG_03001,CIMG_04662,CIMG_06249,CIMG_06445,CIMG_06852,CIMG_08310,CIMG_09511,CIMG_09753,CIMG_09764,CIMG_13208,	11.5	1.9	2.06	0.0117786	0.194346	1
	GO:0000786	nucleosome	19	4	CIMG_12971,CIMG_13115,CIMG_13156,CIMG_13211,	21.1	3.49	4.2	0.0244143	0.345288	1
	GO:0044815	DNA packaging complex	21	4	CIMG_12971,CIMG_13115,CIMG_13156,CIMG_13211,	19	3.16	3.7	0.0343018	0.410148	1
	GO:0032993	protein-DNA complex	22	4	CIMG_12971,CIMG_13115,CIMG_13156,CIMG_13211,	18.2	3.02	3.49	0.039998	0.410148	1
	GO:0035267	NuA4 histone acetyltransferase complex	6	2	CIMG_02705,CIMG_04267,	33.3	5.53	7.84	0.046196	0.410148	1

## Sheet: Mature spherule down-regulated
# Comparison of young and mature spherule differential expression compared to mycelia
	ID	Name	Bgd count	Result count	Result gene list	Pct of bgd	Fold enrichment	Odds ratio	P-value	Benjamini	Bonferroni
Biological Process	GO:0007017	microtubule-based process	29	13	CIMG_01422,CIMG_01713,CIMG_02386,CIMG_03831,CIMG_04424,CIMG_04554,CIMG_05502,CIMG_06928,CIMG_09183,CIMG_09507,CIMG_11124,CIMG_12417,CIMG_13268,	44.8	4.23	6.97	2.58146e-06	0.00214262	0.00214262
	GO:0006928	movement of cell or subcellular component	13	8	CIMG_01713,CIMG_02386,CIMG_04554,CIMG_05502,CIMG_09183,CIMG_11124,CIMG_12417,CIMG_13268,	61.5	5.8	13.65	1.21711e-05	0.00336733	0.010102
	GO:0007018	microtubule-based movement	13	8	CIMG_01713,CIMG_02386,CIMG_04554,CIMG_05502,CIMG_09183,CIMG_11124,CIMG_12417,CIMG_13268,	61.5	5.8	13.65	1.21711e-05	0.00336733	0.010102
	GO:0046395	carboxylic acid catabolic process	33	11	CIMG_00035,CIMG_00126,CIMG_00981,CIMG_01310,CIMG_01312,CIMG_01313,CIMG_01357,CIMG_06927,CIMG_07803,CIMG_10136,CIMG_13106,	33.3	3.14	4.27	0.000380403	0.0631469	0.315735
	GO:0016054	organic acid catabolic process	33	11	CIMG_00035,CIMG_00126,CIMG_00981,CIMG_01310,CIMG_01312,CIMG_01313,CIMG_01357,CIMG_06927,CIMG_07803,CIMG_10136,CIMG_13106,	33.3	3.14	4.27	0.000380403	0.0631469	0.315735
	GO:0050794	regulation of cellular process	405	64	CIMG_00189,CIMG_00254,CIMG_00566,CIMG_00643,CIMG_00707,CIMG_00917,CIMG_00928,CIMG_01137,CIMG_01946,CIMG_02369,CIMG_03032,CIMG_03081,CIMG_03158,CIMG_03219,CIMG_03257,CIMG_03328,CIMG_03408,CIMG_03546,CIMG_03698,CIMG_04163,CIMG_04172,CIMG_04403,CIMG_04417,CIMG_04445,CIMG_04495,CIMG_04567,CIMG_04675,CIMG_04871,CIMG_04895,CIMG_05107,CIMG_05439,CIMG_05551,CIMG_05854,CIMG_05876,CIMG_05985,CIMG_06036,CIM…	15.8	1.49	1.65	0.000542245	0.0750106	0.450064
	GO:0023052	signaling	82	19	CIMG_00254,CIMG_00928,CIMG_01946,CIMG_02369,CIMG_03408,CIMG_04163,CIMG_04495,CIMG_04675,CIMG_04871,CIMG_05107,CIMG_07266,CIMG_07524,CIMG_07534,CIMG_08665,CIMG_09206,CIMG_09482,CIMG_09533,CIMG_11186,CIMG_11421,	23.2	2.18	2.59	0.00073777	0.0765436	0.612349
	GO:0007165	signal transduction	82	19	CIMG_00254,CIMG_00928,CIMG_01946,CIMG_02369,CIMG_03408,CIMG_04163,CIMG_04495,CIMG_04675,CIMG_04871,CIMG_05107,CIMG_07266,CIMG_07524,CIMG_07534,CIMG_08665,CIMG_09206,CIMG_09482,CIMG_09533,CIMG_11186,CIMG_11421,	23.2	2.18	2.59	0.00073777	0.0765436	0.612349
	GO:0009063	cellular amino acid catabolic process	26	9	CIMG_00035,CIMG_00126,CIMG_00981,CIMG_01310,CIMG_01312,CIMG_01313,CIMG_01357,CIMG_06927,CIMG_07803,	34.6	3.26	4.51	0.000951535	0.0837593	0.789774
	GO:0007154	cell communication	84	19	CIMG_00254,CIMG_00928,CIMG_01946,CIMG_02369,CIMG_03408,CIMG_04163,CIMG_04495,CIMG_04675,CIMG_04871,CIMG_05107,CIMG_07266,CIMG_07524,CIMG_07534,CIMG_08665,CIMG_09206,CIMG_09482,CIMG_09533,CIMG_11186,CIMG_11421,	22.6	2.13	2.51	0.00100915	0.0837593	0.837593
	GO:0065007	biological regulation	474	71	CIMG_00189,CIMG_00254,CIMG_00566,CIMG_00643,CIMG_00707,CIMG_00826,CIMG_00917,CIMG_00928,CIMG_00936,CIMG_01137,CIMG_01151,CIMG_01946,CIMG_02369,CIMG_03032,CIMG_03081,CIMG_03158,CIMG_03219,CIMG_03257,CIMG_03328,CIMG_03408,CIMG_03546,CIMG_03698,CIMG_04163,CIMG_04172,CIMG_04401,CIMG_04403,CIMG_04417,CIMG_04445,CIMG_04495,CIMG_04567,CIMG_04675,CIMG_04871,CIMG_04895,CIMG_05107,CIMG_05439,CIMG_05551,CIM…	15	1.41	1.55	0.00127153	0.095943	1
	GO:1901606	alpha-amino acid catabolic process	23	8	CIMG_00035,CIMG_00126,CIMG_00981,CIMG_01310,CIMG_01312,CIMG_01313,CIMG_06927,CIMG_07803,	34.8	3.28	4.54	0.00176433	0.122033	1
	GO:0016126	sterol biosynthetic process	10	5	CIMG_02468,CIMG_02517,CIMG_06139,CIMG_06149,CIMG_11269,	50	4.71	8.49	0.00211419	0.128959	1
	GO:0050789	regulation of biological process	435	65	CIMG_00189,CIMG_00254,CIMG_00566,CIMG_00643,CIMG_00707,CIMG_00917,CIMG_00928,CIMG_01137,CIMG_01946,CIMG_02369,CIMG_03032,CIMG_03081,CIMG_03158,CIMG_03219,CIMG_03257,CIMG_03328,CIMG_03408,CIMG_03546,CIMG_03698,CIMG_04163,CIMG_04172,CIMG_04403,CIMG_04417,CIMG_04445,CIMG_04495,CIMG_04567,CIMG_04675,CIMG_04871,CIMG_04895,CIMG_05107,CIMG_05439,CIMG_05551,CIMG_05854,CIMG_05876,CIMG_05985,CIMG_06036,CIM…	14.9	1.41	1.54	0.00217521	0.128959	1
	GO:0071900	regulation of protein serine/threonine kinase activity	7	4	CIMG_03546,CIMG_05876,CIMG_07531,CIMG_09044,	57.1	5.39	11.3	0.00337768	0.16491	1
	GO:1904029	regulation of cyclin-dependent protein kinase activity	7	4	CIMG_03546,CIMG_05876,CIMG_07531,CIMG_09044,	57.1	5.39	11.3	0.00337768	0.16491	1
	GO:0000079	regulation of cyclin-dependent protein serine/threonine kinase activity	7	4	CIMG_03546,CIMG_05876,CIMG_07531,CIMG_09044,	57.1	5.39	11.3	0.00337768	0.16491	1
	GO:0065009	regulation of molecular function	26	8	CIMG_00826,CIMG_01946,CIMG_03257,CIMG_03546,CIMG_04495,CIMG_05876,CIMG_07531,CIMG_09044,	30.8	2.9	3.78	0.00421888	0.17308	1
	GO:0050790	regulation of catalytic activity	26	8	CIMG_00826,CIMG_01946,CIMG_03257,CIMG_03546,CIMG_04495,CIMG_05876,CIMG_07531,CIMG_09044,	30.8	2.9	3.78	0.00421888	0.17308	1
	GO:0006559	L-phenylalanine catabolic process	4	3	CIMG_01310,CIMG_01312,CIMG_01313,	75	7.07	25.4	0.00437914	0.17308	1
	GO:1902222	erythrose 4-phosphate/phosphoenolpyruvate family amino acid catabolic process	4	3	CIMG_01310,CIMG_01312,CIMG_01313,	75	7.07	25.4	0.00437914	0.17308	1
	GO:0055085	transmembrane transport	345	52	CIMG_00121,CIMG_00234,CIMG_00352,CIMG_00780,CIMG_00822,CIMG_01129,CIMG_01142,CIMG_01171,CIMG_01418,CIMG_01420,CIMG_03051,CIMG_03136,CIMG_03146,CIMG_03164,CIMG_03205,CIMG_03330,CIMG_03397,CIMG_03715,CIMG_03824,CIMG_03931,CIMG_04122,CIMG_04188,CIMG_04220,CIMG_04426,CIMG_04501,CIMG_04716,CIMG_05106,CIMG_05401,CIMG_05527,CIMG_05535,CIMG_05703,CIMG_05949,CIMG_05978,CIMG_06288,CIMG_06408,CIMG_06409,CIM…	15.1	1.42	1.54	0.00498228	0.183543	1
	GO:0051338	regulation of transferase activity	12	5	CIMG_03257,CIMG_03546,CIMG_05876,CIMG_07531,CIMG_09044,	41.7	3.93	6.06	0.00554541	0.183543	1
	GO:0016125	sterol metabolic process	12	5	CIMG_02468,CIMG_02517,CIMG_06139,CIMG_06149,CIMG_11269,	41.7	3.93	6.06	0.00554541	0.183543	1
	GO:0048856	anatomical structure development	17	6	CIMG_00904,CIMG_03286,CIMG_05523,CIMG_08657,CIMG_09143,CIMG_09240,	35.3	3.33	4.63	0.00617615	0.183543	1
	GO:0032502	developmental process	17	6	CIMG_00904,CIMG_03286,CIMG_05523,CIMG_08657,CIMG_09143,CIMG_09240,	35.3	3.33	4.63	0.00617615	0.183543	1
	GO:0009653	anatomical structure morphogenesis	17	6	CIMG_00904,CIMG_03286,CIMG_05523,CIMG_08657,CIMG_09143,CIMG_09240,	35.3	3.33	4.63	0.00617615	0.183543	1
	GO:0045859	regulation of protein kinase activity	8	4	CIMG_03546,CIMG_05876,CIMG_07531,CIMG_09044,	50	4.71	8.47	0.00619181	0.183543	1
	GO:0009074	aromatic amino acid family catabolic process	13	5	CIMG_00126,CIMG_01310,CIMG_01312,CIMG_01313,CIMG_07803,	38.5	3.63	5.3	0.00823574	0.222117	1
	GO:1902221	erythrose 4-phosphate/phosphoenolpyruvate family amino acid metabolic process	5	3	CIMG_01310,CIMG_01312,CIMG_01313,	60	5.66	12.7	0.0100854	0.222117	1
	GO:0006558	L-phenylalanine metabolic process	5	3	CIMG_01310,CIMG_01312,CIMG_01313,	60	5.66	12.7	0.0100854	0.222117	1
	GO:0006570	tyrosine metabolic process	5	3	CIMG_01310,CIMG_01312,CIMG_01313,	60	5.66	12.7	0.0100854	0.222117	1
	GO:0001932	regulation of protein phosphorylation	9	4	CIMG_03546,CIMG_05876,CIMG_07531,CIMG_09044,	44.4	4.19	6.78	0.0102192	0.222117	1
	GO:0043549	regulation of kinase activity	9	4	CIMG_03546,CIMG_05876,CIMG_07531,CIMG_09044,	44.4	4.19	6.78	0.0102192	0.222117	1
	GO:0044282	small molecule catabolic process	55	12	CIMG_00035,CIMG_00126,CIMG_00981,CIMG_01310,CIMG_01312,CIMG_01313,CIMG_01357,CIMG_01784,CIMG_06927,CIMG_07803,CIMG_10136,CIMG_13106,	21.8	2.06	2.38	0.0110878	0.222117	1
	GO:0030243	cellulose metabolic process	2	2	CIMG_01363,CIMG_03888,	100	9.43	inf	0.0112396	0.222117	1
	GO:0009102	biotin biosynthetic process	2	2	CIMG_01316,CIMG_01317,	100	9.43	inf	0.0112396	0.222117	1
	GO:0140115	export across plasma membrane	2	2	CIMG_01418,CIMG_06288,	100	9.43	inf	0.0112396	0.222117	1
	GO:0032065	maintenance of protein location in cell cortex	2	2	CIMG_00936,CIMG_06141,	100	9.43	inf	0.0112396	0.222117	1
	GO:0051275	beta-glucan catabolic process	2	2	CIMG_01363,CIMG_03888,	100	9.43	inf	0.0112396	0.222117	1
	GO:0006768	biotin metabolic process	2	2	CIMG_01316,CIMG_01317,	100	9.43	inf	0.0112396	0.222117	1
	GO:0030245	cellulose catabolic process	2	2	CIMG_01363,CIMG_03888,	100	9.43	inf	0.0112396	0.222117	1
	GO:0035556	intracellular signal transduction	49	11	CIMG_00254,CIMG_02369,CIMG_03408,CIMG_04163,CIMG_05107,CIMG_07524,CIMG_07534,CIMG_09206,CIMG_09482,CIMG_09533,CIMG_11186,	22.4	2.12	2.47	0.0119021	0.229738	1
	GO:0042325	regulation of phosphorylation	10	4	CIMG_03546,CIMG_05876,CIMG_07531,CIMG_09044,	40	3.77	5.65	0.0156225	0.294697	1
	GO:0006694	steroid biosynthetic process	15	5	CIMG_02468,CIMG_02517,CIMG_06139,CIMG_06149,CIMG_11269,	33.3	3.14	4.24	0.0160652	0.296314	1
	GO:0051273	beta-glucan metabolic process	6	3	CIMG_01363,CIMG_01753,CIMG_03888,	50	4.71	8.46	0.0185909	0.335444	1
	GO:0006468	protein phosphorylation	171	27	CIMG_00940,CIMG_01204,CIMG_01236,CIMG_02369,CIMG_02613,CIMG_03267,CIMG_03286,CIMG_03432,CIMG_03541,CIMG_03602,CIMG_04027,CIMG_04103,CIMG_04514,CIMG_04631,CIMG_05093,CIMG_05539,CIMG_07157,CIMG_07202,CIMG_07588,CIMG_08253,CIMG_09053,CIMG_09206,CIMG_10051,CIMG_11749,CIMG_12815,CIMG_13010,CIMG_13165,	15.8	1.49	1.61	0.0217138	0.377	1
	GO:0071554	cell wall organization or biogenesis	11	4	CIMG_00925,CIMG_01102,CIMG_05647,CIMG_09206,	36.4	3.43	4.84	0.0225265	0.377	1
	GO:0055114	oxidation-reduction process	408	56	CIMG_00035,CIMG_00614,CIMG_00699,CIMG_00874,CIMG_00981,CIMG_01197,CIMG_01310,CIMG_01312,CIMG_01401,CIMG_01597,CIMG_01729,CIMG_02277,CIMG_02468,CIMG_02510,CIMG_02517,CIMG_02610,CIMG_02812,CIMG_03014,CIMG_03099,CIMG_03163,CIMG_03166,CIMG_03167,CIMG_03252,CIMG_03271,CIMG_03559,CIMG_03912,CIMG_03996,CIMG_04413,CIMG_04633,CIMG_04922,CIMG_05009,CIMG_05233,CIMG_05551,CIMG_05597,CIMG_05754,CIMG_05875,CIM…	13.7	1.29	1.37	0.0235689	0.377	1
	GO:0031399	regulation of protein modification process	17	5	CIMG_03257,CIMG_03546,CIMG_05876,CIMG_07531,CIMG_09044,	29.4	2.77	3.53	0.0277083	0.377	1
	GO:0008202	steroid metabolic process	17	5	CIMG_02468,CIMG_02517,CIMG_06139,CIMG_06149,CIMG_11269,	29.4	2.77	3.53	0.0277083	0.377	1
	GO:0051171	regulation of nitrogen compound metabolic process	271	39	CIMG_00566,CIMG_00643,CIMG_00707,CIMG_00917,CIMG_03032,CIMG_03081,CIMG_03158,CIMG_03219,CIMG_03257,CIMG_03328,CIMG_03546,CIMG_03698,CIMG_04172,CIMG_04403,CIMG_04417,CIMG_04445,CIMG_04895,CIMG_05439,CIMG_05854,CIMG_05876,CIMG_05985,CIMG_06036,CIMG_06043,CIMG_06050,CIMG_06369,CIMG_06738,CIMG_07531,CIMG_07584,CIMG_07821,CIMG_07897,CIMG_07923,CIMG_08341,CIMG_08892,CIMG_09044,CIMG_09071,CIMG_09294,CIM…	14.4	1.36	1.44	0.0280199	0.377	1
	GO:0031323	regulation of cellular metabolic process	271	39	CIMG_00566,CIMG_00643,CIMG_00707,CIMG_00917,CIMG_03032,CIMG_03081,CIMG_03158,CIMG_03219,CIMG_03257,CIMG_03328,CIMG_03546,CIMG_03698,CIMG_04172,CIMG_04403,CIMG_04417,CIMG_04445,CIMG_04895,CIMG_05439,CIMG_05854,CIMG_05876,CIMG_05985,CIMG_06036,CIMG_06043,CIMG_06050,CIMG_06369,CIMG_06738,CIMG_07531,CIMG_07584,CIMG_07821,CIMG_07897,CIMG_07923,CIMG_08341,CIMG_08892,CIMG_09044,CIMG_09071,CIMG_09294,CIM…	14.4	1.36	1.44	0.0280199	0.377	1
	GO:0080090	regulation of primary metabolic process	272	39	CIMG_00566,CIMG_00643,CIMG_00707,CIMG_00917,CIMG_03032,CIMG_03081,CIMG_03158,CIMG_03219,CIMG_03257,CIMG_03328,CIMG_03546,CIMG_03698,CIMG_04172,CIMG_04403,CIMG_04417,CIMG_04445,CIMG_04895,CIMG_05439,CIMG_05854,CIMG_05876,CIMG_05985,CIMG_06036,CIMG_06043,CIMG_06050,CIMG_06369,CIMG_06738,CIMG_07531,CIMG_07584,CIMG_07821,CIMG_07897,CIMG_07923,CIMG_08341,CIMG_08892,CIMG_09044,CIMG_09071,CIMG_09294,CIM…	14.3	1.35	1.44	0.0295179	0.377	1
	GO:0071555	cell wall organization	7	3	CIMG_00925,CIMG_01102,CIMG_05647,	42.9	4.04	6.35	0.0300008	0.377	1
	GO:0045229	external encapsulating structure organization	7	3	CIMG_00925,CIMG_01102,CIMG_05647,	42.9	4.04	6.35	0.0300008	0.377	1
	GO:0030154	cell differentiation	12	4	CIMG_00904,CIMG_03286,CIMG_09143,CIMG_09240,	33.3	3.14	4.23	0.0310171	0.377	1
	GO:0048869	cellular developmental process	12	4	CIMG_00904,CIMG_03286,CIMG_09143,CIMG_09240,	33.3	3.14	4.23	0.0310171	0.377	1
	GO:0043934	sporulation	12	4	CIMG_00904,CIMG_03286,CIMG_09143,CIMG_09240,	33.3	3.14	4.23	0.0310171	0.377	1
	GO:0030435	sporulation resulting in formation of a cellular spore	12	4	CIMG_00904,CIMG_03286,CIMG_09143,CIMG_09240,	33.3	3.14	4.23	0.0310171	0.377	1
	GO:0048646	anatomical structure formation involved in morphogenesis	12	4	CIMG_00904,CIMG_03286,CIMG_09143,CIMG_09240,	33.3	3.14	4.23	0.0310171	0.377	1
	GO:0006857	oligopeptide transport	3	2	CIMG_03824,CIMG_06494,	66.7	6.28	16.9	0.031341	0.377	1
	GO:0006003	fructose 2,6-bisphosphate metabolic process	3	2	CIMG_11545,CIMG_12675,	66.7	6.28	16.9	0.031341	0.377	1
	GO:0009251	glucan catabolic process	3	2	CIMG_01363,CIMG_03888,	66.7	6.28	16.9	0.031341	0.377	1
	GO:0006572	tyrosine catabolic process	3	2	CIMG_01310,CIMG_01313,	66.7	6.28	16.9	0.031341	0.377	1
	GO:0044247	cellular polysaccharide catabolic process	3	2	CIMG_01363,CIMG_03888,	66.7	6.28	16.9	0.031341	0.377	1
	GO:0009083	branched-chain amino acid catabolic process	3	2	CIMG_00035,CIMG_01357,	66.7	6.28	16.9	0.031341	0.377	1
	GO:0019236	response to pheromone	3	2	CIMG_01236,CIMG_11421,	66.7	6.28	16.9	0.031341	0.377	1
	GO:0006493	protein O-linked glycosylation	3	2	CIMG_02201,CIMG_02550,	66.7	6.28	16.9	0.031341	0.377	1
	GO:0016310	phosphorylation	209	31	CIMG_00940,CIMG_01151,CIMG_01204,CIMG_01236,CIMG_02369,CIMG_02613,CIMG_03267,CIMG_03286,CIMG_03432,CIMG_03541,CIMG_03602,CIMG_04027,CIMG_04103,CIMG_04401,CIMG_04514,CIMG_04631,CIMG_05093,CIMG_05539,CIMG_07157,CIMG_07202,CIMG_07588,CIMG_08253,CIMG_09053,CIMG_09206,CIMG_09533,CIMG_10051,CIMG_11727,CIMG_11749,CIMG_12815,CIMG_13010,CIMG_13165,	14.8	1.4	1.49	0.0326151	0.386722	1
	GO:0051726	regulation of cell cycle	30	7	CIMG_01137,CIMG_03546,CIMG_05876,CIMG_07531,CIMG_07588,CIMG_09044,CIMG_09628,	23.3	2.2	2.58	0.0339671	0.39708	1
	GO:0006470	protein dephosphorylation	19	5	CIMG_01137,CIMG_04022,CIMG_08522,CIMG_09628,CIMG_11575,	26.3	2.48	3.03	0.0436345	0.446998	1
	GO:0009064	glutamine family amino acid metabolic process	32	7	CIMG_00981,CIMG_01371,CIMG_06927,CIMG_07962,CIMG_09122,CIMG_09582,CIMG_09796,	21.9	2.06	2.37	0.0467148	0.446998	1
Molecular Function
	GO:0008017	microtubule binding	14	10	CIMG_01713,CIMG_02386,CIMG_04554,CIMG_05502,CIMG_08326,CIMG_09507,CIMG_10168,CIMG_11124,CIMG_12417,CIMG_13268,	71.4	6.73	21.4	1.1359e-07	5.47505e-05	5.47505e-05
	GO:0015631	tubulin binding	22	11	CIMG_01713,CIMG_02386,CIMG_03831,CIMG_04554,CIMG_05502,CIMG_08326,CIMG_09507,CIMG_10168,CIMG_11124,CIMG_12417,CIMG_13268,	50	4.71	8.56	4.13988e-06	0.000628427	0.00199542
	GO:0003777	microtubule motor activity	12	8	CIMG_01713,CIMG_02386,CIMG_04554,CIMG_05502,CIMG_09183,CIMG_11124,CIMG_12417,CIMG_13268,	66.7	6.28	17.06	5.15985e-06	0.000628427	0.00248705
	GO:0020037	heme binding	64	20	CIMG_00126,CIMG_01197,CIMG_01401,CIMG_02277,CIMG_02812,CIMG_03099,CIMG_03163,CIMG_03873,CIMG_04922,CIMG_05009,CIMG_05096,CIMG_06137,CIMG_07017,CIMG_07469,CIMG_07803,CIMG_08209,CIMG_08653,CIMG_09823,CIMG_09899,CIMG_09976,	31.3	2.95	3.93	5.21516e-06	0.000628427	0.00251371
	GO:0046906	tetrapyrrole binding	66	20	CIMG_00126,CIMG_01197,CIMG_01401,CIMG_02277,CIMG_02812,CIMG_03099,CIMG_03163,CIMG_03873,CIMG_04922,CIMG_05009,CIMG_05096,CIMG_06137,CIMG_07017,CIMG_07469,CIMG_07803,CIMG_08209,CIMG_08653,CIMG_09823,CIMG_09899,CIMG_09976,	30.3	2.86	3.75	8.80451e-06	0.000848755	0.00424377
	GO:0043167	ion binding	1566	209	CIMG_00126,CIMG_00189,CIMG_00215,CIMG_00254,CIMG_00315,CIMG_00366,CIMG_00367,CIMG_00566,CIMG_00638,CIMG_00643,CIMG_00699,CIMG_00707,CIMG_00780,CIMG_00874,CIMG_00917,CIMG_00928,CIMG_00936,CIMG_00940,CIMG_00948,CIMG_00956,CIMG_01151,CIMG_01197,CIMG_01204,CIMG_01229,CIMG_01236,CIMG_01264,CIMG_01266,CIMG_01310,CIMG_01313,CIMG_01316,CIMG_01317,CIMG_01401,CIMG_01418,CIMG_01420,CIMG_01422,CIMG_01443,CIM…	13.3	1.26	1.45	3.23157e-05	0.00259603	0.0155762
	GO:0003774	motor activity	19	9	CIMG_01713,CIMG_02386,CIMG_04554,CIMG_05502,CIMG_09183,CIMG_11124,CIMG_11829,CIMG_12417,CIMG_13268,	47.4	4.46	7.68	5.57102e-05	0.00383604	0.0268523
	GO:0051540	metal cluster binding	43	13	CIMG_00315,CIMG_00699,CIMG_01316,CIMG_01472,CIMG_01627,CIMG_01729,CIMG_03559,CIMG_03996,CIMG_05754,CIMG_07771,CIMG_10136,CIMG_11727,CIMG_13558,	30.2	2.85	3.71	0.000340785	0.018251	0.164259
	GO:0051536	iron-sulfur cluster binding	43	13	CIMG_00315,CIMG_00699,CIMG_01316,CIMG_01472,CIMG_01627,CIMG_01729,CIMG_03559,CIMG_03996,CIMG_05754,CIMG_07771,CIMG_10136,CIMG_11727,CIMG_13558,	30.2	2.85	3.71	0.000340785	0.018251	0.164259
	GO:0043168	anion binding	908	125	CIMG_00254,CIMG_00315,CIMG_00366,CIMG_00367,CIMG_00780,CIMG_00928,CIMG_00936,CIMG_00940,CIMG_00956,CIMG_01151,CIMG_01204,CIMG_01229,CIMG_01236,CIMG_01264,CIMG_01266,CIMG_01317,CIMG_01418,CIMG_01422,CIMG_01510,CIMG_01543,CIMG_01576,CIMG_01578,CIMG_01597,CIMG_01713,CIMG_01969,CIMG_02231,CIMG_02269,CIMG_02369,CIMG_02386,CIMG_02434,CIMG_02494,CIMG_02549,CIMG_02613,CIMG_02836,CIMG_03014,CIMG_03166,CIM…	13.8	1.3	1.43	0.000651946	0.0314238	0.314238
	GO:0008483	transaminase activity	27	9	CIMG_01266,CIMG_01317,CIMG_01969,CIMG_04203,CIMG_04628,CIMG_07862,CIMG_07962,CIMG_09913,CIMG_11468,	33.3	3.14	4.26	0.0012952	0.0510984	0.624285
	GO:0005506	iron ion binding	73	17	CIMG_01197,CIMG_01401,CIMG_02277,CIMG_02610,CIMG_02812,CIMG_03099,CIMG_03163,CIMG_03912,CIMG_04922,CIMG_05009,CIMG_06137,CIMG_07017,CIMG_07469,CIMG_08508,CIMG_09823,CIMG_09899,CIMG_10100,	23.3	2.19	2.6	0.00130248	0.0510984	0.627796
	GO:0008092	cytoskeletal protein binding	55	14	CIMG_01518,CIMG_01713,CIMG_02291,CIMG_02386,CIMG_03831,CIMG_04554,CIMG_05502,CIMG_08326,CIMG_09507,CIMG_10168,CIMG_11124,CIMG_11829,CIMG_12417,CIMG_13268,	25.5	2.4	2.92	0.00137817	0.0510984	0.66428
	GO:0016769	transferase activity, transferring nitrogenous groups	28	9	CIMG_01266,CIMG_01317,CIMG_01969,CIMG_04203,CIMG_04628,CIMG_07862,CIMG_07962,CIMG_09913,CIMG_11468,	32.1	3.03	4.04	0.00173227	0.0596395	0.834953
	GO:0051539	4 iron, 4 sulfur cluster binding	29	9	CIMG_00315,CIMG_01316,CIMG_01627,CIMG_01729,CIMG_03559,CIMG_03996,CIMG_05754,CIMG_11727,CIMG_13558,	31	2.93	3.83	0.00227989	0.0706329	1
	GO:0036094	small molecule binding	938	125	CIMG_00035,CIMG_00254,CIMG_00315,CIMG_00367,CIMG_00780,CIMG_00874,CIMG_00928,CIMG_00940,CIMG_00956,CIMG_01151,CIMG_01204,CIMG_01229,CIMG_01236,CIMG_01264,CIMG_01266,CIMG_01317,CIMG_01418,CIMG_01422,CIMG_01510,CIMG_01543,CIMG_01576,CIMG_01578,CIMG_01597,CIMG_01713,CIMG_01969,CIMG_02231,CIMG_02269,CIMG_02369,CIMG_02386,CIMG_02434,CIMG_02494,CIMG_02549,CIMG_02613,CIMG_02836,CIMG_03014,CIMG_03166,CIM…	13.3	1.26	1.37	0.00234466	0.0706329	1
	GO:0004553	hydrolase activity, hydrolyzing O-glycosyl compounds	53	13	CIMG_00348,CIMG_01102,CIMG_01205,CIMG_01363,CIMG_03888,CIMG_04562,CIMG_04844,CIMG_04978,CIMG_04988,CIMG_07801,CIMG_09291,CIMG_09421,CIMG_09773,	24.5	2.31	2.78	0.00289354	0.0820404	1
	GO:0004177	aminopeptidase activity	20	7	CIMG_00948,CIMG_04442,CIMG_06179,CIMG_06320,CIMG_07629,CIMG_08288,CIMG_08650,	35	3.3	4.58	0.00328919	0.0880771	1
	GO:0051537	2 iron, 2 sulfur cluster binding	11	5	CIMG_00699,CIMG_01316,CIMG_05754,CIMG_07771,CIMG_10136,	45.5	4.28	7.07	0.00354044	0.0898154	1
	GO:0016705	oxidoreductase activity, acting on paired donors, with incorporation or reduction of molecular oxygen	69	15	CIMG_01197,CIMG_01401,CIMG_02277,CIMG_02812,CIMG_03163,CIMG_03166,CIMG_04922,CIMG_05009,CIMG_05875,CIMG_06137,CIMG_06149,CIMG_07017,CIMG_07469,CIMG_09823,CIMG_09899,	21.7	2.05	2.37	0.00496779	0.117573	1
	GO:0019900	kinase binding	8	4	CIMG_03546,CIMG_05876,CIMG_07531,CIMG_09044,	50	4.71	8.47	0.00619181	0.117573	1
	GO:0019901	protein kinase binding	8	4	CIMG_03546,CIMG_05876,CIMG_07531,CIMG_09044,	50	4.71	8.47	0.00619181	0.117573	1
	GO:0005524	ATP binding	604	83	CIMG_00315,CIMG_00780,CIMG_00940,CIMG_01151,CIMG_01204,CIMG_01229,CIMG_01236,CIMG_01264,CIMG_01317,CIMG_01418,CIMG_01510,CIMG_01578,CIMG_01713,CIMG_02269,CIMG_02369,CIMG_02386,CIMG_02434,CIMG_02494,CIMG_02613,CIMG_02836,CIMG_03171,CIMG_03214,CIMG_03223,CIMG_03267,CIMG_03286,CIMG_03301,CIMG_03432,CIMG_03450,CIMG_03541,CIMG_03602,CIMG_04027,CIMG_04103,CIMG_04401,CIMG_04444,CIMG_04514,CIMG_04554,CIM…	13.7	1.3	1.4	0.00619825	0.117573	1
	GO:0043169	cation binding	758	101	CIMG_00126,CIMG_00189,CIMG_00215,CIMG_00315,CIMG_00366,CIMG_00566,CIMG_00638,CIMG_00643,CIMG_00699,CIMG_00707,CIMG_00874,CIMG_00917,CIMG_00948,CIMG_01197,CIMG_01310,CIMG_01313,CIMG_01316,CIMG_01317,CIMG_01401,CIMG_01420,CIMG_01443,CIMG_01510,CIMG_01543,CIMG_01597,CIMG_01627,CIMG_01729,CIMG_02045,CIMG_02277,CIMG_02610,CIMG_02812,CIMG_02836,CIMG_03013,CIMG_03032,CIMG_03081,CIMG_03099,CIMG_03137,CIM…	13.3	1.26	1.35	0.00653466	0.117573	1
	GO:0005488	binding	2654	311	CIMG_00035,CIMG_00124,CIMG_00126,CIMG_00189,CIMG_00215,CIMG_00254,CIMG_00315,CIMG_00366,CIMG_00367,CIMG_00513,CIMG_00566,CIMG_00638,CIMG_00643,CIMG_00695,CIMG_00699,CIMG_00703,CIMG_00707,CIMG_00771,CIMG_00780,CIMG_00874,CIMG_00904,CIMG_00917,CIMG_00928,CIMG_00936,CIMG_00940,CIMG_00948,CIMG_00956,CIMG_01004,CIMG_01151,CIMG_01197,CIMG_01204,CIMG_01224,CIMG_01229,CIMG_01236,CIMG_01264,CIMG_01266,CIM…	11.7	1.1	1.24	0.00657319	0.117573	1
	GO:0035639	purine ribonucleoside triphosphate binding	707	95	CIMG_00254,CIMG_00315,CIMG_00367,CIMG_00780,CIMG_00928,CIMG_00940,CIMG_00956,CIMG_01151,CIMG_01204,CIMG_01229,CIMG_01236,CIMG_01264,CIMG_01317,CIMG_01418,CIMG_01422,CIMG_01510,CIMG_01576,CIMG_01578,CIMG_01713,CIMG_02269,CIMG_02369,CIMG_02386,CIMG_02434,CIMG_02494,CIMG_02549,CIMG_02613,CIMG_02836,CIMG_03171,CIMG_03214,CIMG_03223,CIMG_03267,CIMG_03286,CIMG_03301,CIMG_03432,CIMG_03450,CIMG_03541,CIM…	13.4	1.27	1.36	0.00659187	0.117573	1
	GO:0004497	monooxygenase activity	65	14	CIMG_01197,CIMG_01401,CIMG_02277,CIMG_02812,CIMG_03163,CIMG_03166,CIMG_04922,CIMG_05009,CIMG_05875,CIMG_06149,CIMG_07469,CIMG_09823,CIMG_09899,CIMG_10045,	21.5	2.03	2.34	0.00712882	0.117573	1
	GO:0032559	adenyl ribonucleotide binding	609	83	CIMG_00315,CIMG_00780,CIMG_00940,CIMG_01151,CIMG_01204,CIMG_01229,CIMG_01236,CIMG_01264,CIMG_01317,CIMG_01418,CIMG_01510,CIMG_01578,CIMG_01713,CIMG_02269,CIMG_02369,CIMG_02386,CIMG_02434,CIMG_02494,CIMG_02613,CIMG_02836,CIMG_03171,CIMG_03214,CIMG_03223,CIMG_03267,CIMG_03286,CIMG_03301,CIMG_03432,CIMG_03450,CIMG_03541,CIMG_03602,CIMG_04027,CIMG_04103,CIMG_04401,CIMG_04444,CIMG_04514,CIMG_04554,CIM…	13.6	1.28	1.38	0.00769615	0.117573	1
	GO:0000166	nucleotide binding	857	112	CIMG_00035,CIMG_00254,CIMG_00315,CIMG_00367,CIMG_00780,CIMG_00874,CIMG_00928,CIMG_00940,CIMG_00956,CIMG_01151,CIMG_01204,CIMG_01229,CIMG_01236,CIMG_01264,CIMG_01317,CIMG_01418,CIMG_01422,CIMG_01510,CIMG_01576,CIMG_01578,CIMG_01713,CIMG_02269,CIMG_02369,CIMG_02386,CIMG_02434,CIMG_02494,CIMG_02549,CIMG_02613,CIMG_02836,CIMG_03166,CIMG_03167,CIMG_03171,CIMG_03214,CIMG_03223,CIMG_03267,CIMG_03271,CIM…	13.1	1.23	1.33	0.00769954	0.117573	1
	GO:1901265	nucleoside phosphate binding	857	112	CIMG_00035,CIMG_00254,CIMG_00315,CIMG_00367,CIMG_00780,CIMG_00874,CIMG_00928,CIMG_00940,CIMG_00956,CIMG_01151,CIMG_01204,CIMG_01229,CIMG_01236,CIMG_01264,CIMG_01317,CIMG_01418,CIMG_01422,CIMG_01510,CIMG_01576,CIMG_01578,CIMG_01713,CIMG_02269,CIMG_02369,CIMG_02386,CIMG_02434,CIMG_02494,CIMG_02549,CIMG_02613,CIMG_02836,CIMG_03166,CIMG_03167,CIMG_03171,CIMG_03214,CIMG_03223,CIMG_03267,CIMG_03271,CIM…	13.1	1.23	1.33	0.00769954	0.117573	1
	GO:0003700	DNA-binding transcription factor activity	158	27	CIMG_00566,CIMG_00643,CIMG_00707,CIMG_00917,CIMG_03032,CIMG_03081,CIMG_03158,CIMG_03219,CIMG_03698,CIMG_04172,CIMG_04403,CIMG_04417,CIMG_04445,CIMG_05439,CIMG_05854,CIMG_05985,CIMG_06036,CIMG_06050,CIMG_06369,CIMG_07584,CIMG_07821,CIMG_07923,CIMG_08341,CIMG_08892,CIMG_09071,CIMG_09377,CIMG_09634,	17.1	1.61	1.77	0.00799072	0.117573	1
	GO:0030554	adenyl nucleotide binding	610	83	CIMG_00315,CIMG_00780,CIMG_00940,CIMG_01151,CIMG_01204,CIMG_01229,CIMG_01236,CIMG_01264,CIMG_01317,CIMG_01418,CIMG_01510,CIMG_01578,CIMG_01713,CIMG_02269,CIMG_02369,CIMG_02386,CIMG_02434,CIMG_02494,CIMG_02613,CIMG_02836,CIMG_03171,CIMG_03214,CIMG_03223,CIMG_03267,CIMG_03286,CIMG_03301,CIMG_03432,CIMG_03450,CIMG_03541,CIMG_03602,CIMG_04027,CIMG_04103,CIMG_04401,CIMG_04444,CIMG_04514,CIMG_04554,CIM…	13.6	1.28	1.38	0.00803026	0.117573	1
	GO:0032555	purine ribonucleotide binding	712	95	CIMG_00254,CIMG_00315,CIMG_00367,CIMG_00780,CIMG_00928,CIMG_00940,CIMG_00956,CIMG_01151,CIMG_01204,CIMG_01229,CIMG_01236,CIMG_01264,CIMG_01317,CIMG_01418,CIMG_01422,CIMG_01510,CIMG_01576,CIMG_01578,CIMG_01713,CIMG_02269,CIMG_02369,CIMG_02386,CIMG_02434,CIMG_02494,CIMG_02549,CIMG_02613,CIMG_02836,CIMG_03171,CIMG_03214,CIMG_03223,CIMG_03267,CIMG_03286,CIMG_03301,CIMG_03432,CIMG_03450,CIMG_03541,CIM…	13.3	1.26	1.35	0.00804961	0.117573	1
	GO:0017076	purine nucleotide binding	713	95	CIMG_00254,CIMG_00315,CIMG_00367,CIMG_00780,CIMG_00928,CIMG_00940,CIMG_00956,CIMG_01151,CIMG_01204,CIMG_01229,CIMG_01236,CIMG_01264,CIMG_01317,CIMG_01418,CIMG_01422,CIMG_01510,CIMG_01576,CIMG_01578,CIMG_01713,CIMG_02269,CIMG_02369,CIMG_02386,CIMG_02434,CIMG_02494,CIMG_02549,CIMG_02613,CIMG_02836,CIMG_03171,CIMG_03214,CIMG_03223,CIMG_03267,CIMG_03286,CIMG_03301,CIMG_03432,CIMG_03450,CIMG_03541,CIM…	13.3	1.26	1.35	0.00837214	0.118687	1
	GO:0032553	ribonucleotide binding	725	96	CIMG_00254,CIMG_00315,CIMG_00367,CIMG_00780,CIMG_00928,CIMG_00940,CIMG_00956,CIMG_01151,CIMG_01204,CIMG_01229,CIMG_01236,CIMG_01264,CIMG_01317,CIMG_01418,CIMG_01422,CIMG_01510,CIMG_01576,CIMG_01578,CIMG_01713,CIMG_02269,CIMG_02369,CIMG_02386,CIMG_02434,CIMG_02494,CIMG_02549,CIMG_02613,CIMG_02836,CIMG_03167,CIMG_03171,CIMG_03214,CIMG_03223,CIMG_03267,CIMG_03286,CIMG_03301,CIMG_03432,CIMG_03450,CIM…	13.2	1.25	1.34	0.00956355	0.125988	1
	GO:0005215	transporter activity	349	51	CIMG_00121,CIMG_00234,CIMG_00352,CIMG_00780,CIMG_00822,CIMG_01129,CIMG_01171,CIMG_01418,CIMG_03136,CIMG_03146,CIMG_03164,CIMG_03205,CIMG_03330,CIMG_03450,CIMG_03715,CIMG_03824,CIMG_03931,CIMG_04122,CIMG_04188,CIMG_04220,CIMG_04426,CIMG_04501,CIMG_04716,CIMG_05106,CIMG_05401,CIMG_05535,CIMG_05703,CIMG_05949,CIMG_05978,CIMG_06276,CIMG_06288,CIMG_06408,CIMG_06409,CIMG_06494,CIMG_06582,CIMG_06624,CIM…	14.6	1.38	1.48	0.00988207	0.125988	1
	GO:0016798	hydrolase activity, acting on glycosyl bonds	61	13	CIMG_00348,CIMG_01102,CIMG_01205,CIMG_01363,CIMG_03888,CIMG_04562,CIMG_04844,CIMG_04978,CIMG_04988,CIMG_07801,CIMG_09291,CIMG_09421,CIMG_09773,	21.3	2.01	2.31	0.0102336	0.125988	1
	GO:0046872	metal ion binding	755	99	CIMG_00126,CIMG_00189,CIMG_00215,CIMG_00315,CIMG_00366,CIMG_00566,CIMG_00638,CIMG_00643,CIMG_00699,CIMG_00707,CIMG_00874,CIMG_00917,CIMG_00948,CIMG_01197,CIMG_01310,CIMG_01313,CIMG_01316,CIMG_01317,CIMG_01401,CIMG_01420,CIMG_01443,CIMG_01543,CIMG_01627,CIMG_01729,CIMG_02045,CIMG_02277,CIMG_02610,CIMG_02812,CIMG_02836,CIMG_03013,CIMG_03032,CIMG_03081,CIMG_03099,CIMG_03137,CIMG_03163,CIMG_03171,CIM…	13.1	1.24	1.32	0.0111981	0.125988	1
	GO:0019825	oxygen binding	2	2	CIMG_03873,CIMG_08653,	100	9.43	inf	0.0112396	0.125988	1
	GO:0102483	scopolin beta-glucosidase activity	2	2	CIMG_01363,CIMG_03888,	100	9.43	inf	0.0112396	0.125988	1
	GO:0008422	beta-glucosidase activity	2	2	CIMG_01363,CIMG_03888,	100	9.43	inf	0.0112396	0.125988	1
	GO:0004084	branched-chain-amino-acid transaminase activity	2	2	CIMG_04203,CIMG_09913,	100	9.43	inf	0.0112396	0.125988	1
	GO:0005199	structural constituent of cell wall	2	2	CIMG_00925,CIMG_06615,	100	9.43	inf	0.0112396	0.125988	1
	GO:0140110	transcription regulator activity	186	30	CIMG_00566,CIMG_00643,CIMG_00707,CIMG_00917,CIMG_03032,CIMG_03081,CIMG_03158,CIMG_03219,CIMG_03698,CIMG_04172,CIMG_04403,CIMG_04417,CIMG_04445,CIMG_05439,CIMG_05854,CIMG_05985,CIMG_06036,CIMG_06050,CIMG_06369,CIMG_07584,CIMG_07821,CIMG_07923,CIMG_08341,CIMG_08707,CIMG_08892,CIMG_09071,CIMG_09377,CIMG_09634,CIMG_12431,CIMG_13173,	16.1	1.52	1.65	0.0121228	0.13018	1
	GO:0097367	carbohydrate derivative binding	740	97	CIMG_00254,CIMG_00315,CIMG_00367,CIMG_00780,CIMG_00928,CIMG_00940,CIMG_00956,CIMG_01151,CIMG_01204,CIMG_01229,CIMG_01236,CIMG_01264,CIMG_01317,CIMG_01418,CIMG_01422,CIMG_01510,CIMG_01576,CIMG_01578,CIMG_01713,CIMG_02269,CIMG_02369,CIMG_02386,CIMG_02434,CIMG_02494,CIMG_02549,CIMG_02613,CIMG_02836,CIMG_03167,CIMG_03171,CIMG_03214,CIMG_03223,CIMG_03267,CIMG_03286,CIMG_03301,CIMG_03432,CIMG_03450,CIM…	13.1	1.24	1.32	0.0121537	0.13018	1
	GO:0022857	transmembrane transporter activity	339	49	CIMG_00121,CIMG_00234,CIMG_00352,CIMG_00780,CIMG_00822,CIMG_01129,CIMG_01171,CIMG_01418,CIMG_03136,CIMG_03146,CIMG_03164,CIMG_03205,CIMG_03330,CIMG_03450,CIMG_03715,CIMG_03824,CIMG_03931,CIMG_04122,CIMG_04188,CIMG_04220,CIMG_04426,CIMG_04501,CIMG_04716,CIMG_05106,CIMG_05401,CIMG_05535,CIMG_05703,CIMG_05949,CIMG_05978,CIMG_06276,CIMG_06288,CIMG_06408,CIMG_06409,CIMG_06494,CIMG_06624,CIMG_07032,CIM…	14.5	1.36	1.46	0.0137976	0.144575	1
	GO:0016491	oxidoreductase activity	491	67	CIMG_00035,CIMG_00126,CIMG_00614,CIMG_00699,CIMG_00874,CIMG_00981,CIMG_01197,CIMG_01310,CIMG_01312,CIMG_01357,CIMG_01401,CIMG_01597,CIMG_02277,CIMG_02468,CIMG_02510,CIMG_02517,CIMG_02610,CIMG_02812,CIMG_03014,CIMG_03099,CIMG_03163,CIMG_03166,CIMG_03167,CIMG_03201,CIMG_03252,CIMG_03271,CIMG_03559,CIMG_03912,CIMG_03996,CIMG_04413,CIMG_04633,CIMG_04922,CIMG_04968,CIMG_05009,CIMG_05096,CIMG_05233,CIM…	13.6	1.29	1.37	0.0157532	0.159697	1
	GO:0009055	electron transfer activity	26	7	CIMG_00699,CIMG_03559,CIMG_05096,CIMG_05754,CIMG_06276,CIMG_09976,CIMG_11727,	26.9	2.54	3.13	0.0159034	0.159697	1
	GO:0019899	enzyme binding	46	10	CIMG_01518,CIMG_03408,CIMG_03546,CIMG_04163,CIMG_05876,CIMG_07531,CIMG_07534,CIMG_09044,CIMG_09196,CIMG_11186,	21.7	2.05	2.36	0.0200816	0.197537	1
	GO:0008289	lipid binding	34	8	CIMG_00366,CIMG_00936,CIMG_02430,CIMG_04470,CIMG_06141,CIMG_07169,CIMG_07266,CIMG_08657,	23.5	2.22	2.61	0.0229705	0.221436	1
	GO:0098772	molecular function regulator	255	37	CIMG_00566,CIMG_00643,CIMG_00707,CIMG_00917,CIMG_03032,CIMG_03081,CIMG_03158,CIMG_03219,CIMG_03257,CIMG_03408,CIMG_03698,CIMG_04163,CIMG_04172,CIMG_04403,CIMG_04417,CIMG_04445,CIMG_05439,CIMG_05854,CIMG_05985,CIMG_06036,CIMG_06050,CIMG_06369,CIMG_07534,CIMG_07584,CIMG_07821,CIMG_07827,CIMG_07923,CIMG_08341,CIMG_08707,CIMG_08892,CIMG_09071,CIMG_09196,CIMG_09377,CIMG_09634,CIMG_11186,CIMG_12431,CIM…	14.5	1.37	1.46	0.028436	0.25604	1
	GO:0004672	protein kinase activity	183	28	CIMG_00940,CIMG_01204,CIMG_01236,CIMG_02369,CIMG_02613,CIMG_03267,CIMG_03286,CIMG_03432,CIMG_03541,CIMG_03602,CIMG_04027,CIMG_04103,CIMG_04514,CIMG_04631,CIMG_05093,CIMG_05539,CIMG_07157,CIMG_07202,CIMG_07588,CIMG_08253,CIMG_09053,CIMG_09206,CIMG_09533,CIMG_10051,CIMG_11749,CIMG_12815,CIMG_13010,CIMG_13165,	15.3	1.44	1.55	0.0286756	0.25604	1
	GO:0005543	phospholipid binding	23	6	CIMG_00366,CIMG_00936,CIMG_06141,CIMG_07169,CIMG_07266,CIMG_08657,	26.1	2.46	2.99	0.0290843	0.25604	1
	GO:0004100	chitin synthase activity	7	3	CIMG_05647,CIMG_06862,CIMG_08766,	42.9	4.04	6.35	0.0300008	0.25604	1
	GO:0003995	acyl-CoA dehydrogenase activity	3	2	CIMG_03271,CIMG_06724,	66.7	6.28	16.9	0.031341	0.25604	1
	GO:0003993	acid phosphatase activity	3	2	CIMG_00215,CIMG_11575,	66.7	6.28	16.9	0.031341	0.25604	1
	GO:0003873	6-phosphofructo-2-kinase activity	3	2	CIMG_11545,CIMG_12675,	66.7	6.28	16.9	0.031341	0.25604	1
	GO:0004169	dolichyl-phosphate-mannose-protein mannosyltransferase activity	3	2	CIMG_02201,CIMG_02550,	66.7	6.28	16.9	0.031341	0.25604	1
	GO:0005200	structural constituent of cytoskeleton	3	2	CIMG_01422,CIMG_06928,	66.7	6.28	16.9	0.031341	0.25604	1
	GO:0016773	phosphotransferase activity, alcohol group as acceptor	233	34	CIMG_00940,CIMG_01151,CIMG_01204,CIMG_01236,CIMG_02369,CIMG_02434,CIMG_02613,CIMG_03267,CIMG_03286,CIMG_03432,CIMG_03541,CIMG_03602,CIMG_04027,CIMG_04103,CIMG_04401,CIMG_04514,CIMG_04631,CIMG_05093,CIMG_05539,CIMG_07157,CIMG_07202,CIMG_07588,CIMG_08253,CIMG_09053,CIMG_09206,CIMG_09533,CIMG_10051,CIMG_11545,CIMG_11749,CIMG_12675,CIMG_12815,CIMG_13010,CIMG_13165,CIMG_13275,	14.6	1.38	1.47	0.0322767	0.25929	1
	GO:0005085	guanyl-nucleotide exchange factor activity	18	5	CIMG_03408,CIMG_04163,CIMG_07534,CIMG_09196,CIMG_11186,	27.8	2.62	3.26	0.0351158	0.277473	1
	GO:0016757	transferase activity, transferring glycosyl groups	95	16	CIMG_00847,CIMG_01361,CIMG_01753,CIMG_02201,CIMG_02386,CIMG_02550,CIMG_04880,CIMG_05647,CIMG_05954,CIMG_06862,CIMG_07037,CIMG_07266,CIMG_07963,CIMG_08766,CIMG_10029,CIMG_11667,	16.8	1.59	1.73	0.0405615	0.309852	1
	GO:0008375	acetylglucosaminyltransferase activity	13	4	CIMG_05647,CIMG_06862,CIMG_08766,CIMG_10029,	30.8	2.9	3.76	0.0411421	0.309852	1
	GO:0019200	carbohydrate kinase activity	13	4	CIMG_01151,CIMG_04401,CIMG_11545,CIMG_12675,	30.8	2.9	3.76	0.0411421	0.309852	1
	GO:0016903	oxidoreductase activity, acting on the aldehyde or oxo group of donors	25	6	CIMG_00614,CIMG_01357,CIMG_01597,CIMG_03252,CIMG_06927,CIMG_09805,	24	2.26	2.68	0.0425729	0.315665	1
Cellular Component
	GO:0005618	cell wall	12	9	CIMG_00693,CIMG_01102,CIMG_02860,CIMG_03472,CIMG_06615,CIMG_07308,CIMG_09304,CIMG_09560,CIMG_09696,	75	7.07	25.64	2.64155e-07	1.80946e-05	3.61893e-05
	GO:0030312	external encapsulating structure	12	9	CIMG_00693,CIMG_01102,CIMG_02860,CIMG_03472,CIMG_06615,CIMG_07308,CIMG_09304,CIMG_09560,CIMG_09696,	75	7.07	25.64	2.64155e-07	1.80946e-05	3.61893e-05
	GO:0071944	cell periphery	131	29	CIMG_00121,CIMG_00693,CIMG_00780,CIMG_00928,CIMG_00936,CIMG_01102,CIMG_01171,CIMG_01418,CIMG_01753,CIMG_02860,CIMG_03472,CIMG_05647,CIMG_05652,CIMG_05949,CIMG_06141,CIMG_06288,CIMG_06408,CIMG_06615,CIMG_06862,CIMG_07308,CIMG_07960,CIMG_08039,CIMG_08665,CIMG_08766,CIMG_08833,CIMG_09304,CIMG_09560,CIMG_09696,CIMG_09801,	22.1	2.09	2.47	7.96081e-05	0.00363544	0.0109063
	GO:0031225	anchored component of membrane	13	7	CIMG_00693,CIMG_02860,CIMG_03472,CIMG_07308,CIMG_09560,CIMG_09696,CIMG_09801,	53.8	5.08	9.93	0.000141521	0.00484709	0.0193884
	GO:0005576	extracellular region	46	13	CIMG_01181,CIMG_03175,CIMG_03403,CIMG_03887,CIMG_05557,CIMG_06615,CIMG_06782,CIMG_06892,CIMG_06897,CIMG_08613,CIMG_09304,CIMG_09773,CIMG_10191,	28.3	2.66	3.37	0.00070256	0.0161339	0.0962507
	GO:0005886	plasma membrane	114	24	CIMG_00121,CIMG_00693,CIMG_00780,CIMG_00928,CIMG_01171,CIMG_01418,CIMG_01753,CIMG_02860,CIMG_03472,CIMG_05647,CIMG_05652,CIMG_05949,CIMG_06288,CIMG_06408,CIMG_06862,CIMG_07308,CIMG_07960,CIMG_08039,CIMG_08665,CIMG_08766,CIMG_08833,CIMG_09560,CIMG_09696,CIMG_09801,	21.1	1.98	2.3	0.000706595	0.0161339	0.0968035
	GO:0044430	obsolete cytoskeletal part	3	3	CIMG_02829,CIMG_06848,CIMG_12815,	100	9.43	inf	0.00118898	0.02327	0.16289
	GO:0015630	microtubule cytoskeleton	45	11	CIMG_00826,CIMG_01422,CIMG_01588,CIMG_01890,CIMG_02829,CIMG_03831,CIMG_04554,CIMG_06848,CIMG_06928,CIMG_09183,CIMG_12815,	24.4	2.3	2.76	0.00612569	0.104902	0.839219
	GO:0031224	intrinsic component of membrane	1514	186	CIMG_00067,CIMG_00121,CIMG_00234,CIMG_00352,CIMG_00440,CIMG_00689,CIMG_00693,CIMG_00695,CIMG_00699,CIMG_00778,CIMG_00780,CIMG_00822,CIMG_00956,CIMG_00975,CIMG_01129,CIMG_01142,CIMG_01171,CIMG_01197,CIMG_01205,CIMG_01401,CIMG_01418,CIMG_01420,CIMG_01483,CIMG_01578,CIMG_01642,CIMG_01645,CIMG_01706,CIMG_01753,CIMG_01827,CIMG_01963,CIMG_02186,CIMG_02191,CIMG_02201,CIMG_02275,CIMG_02277,CIMG_02430,CIM…	12.3	1.16	1.26	0.00840513	0.127945	1
	GO:0016021	integral component of membrane	1505	179	CIMG_00067,CIMG_00121,CIMG_00234,CIMG_00352,CIMG_00440,CIMG_00689,CIMG_00695,CIMG_00699,CIMG_00778,CIMG_00780,CIMG_00822,CIMG_00956,CIMG_00975,CIMG_01129,CIMG_01142,CIMG_01171,CIMG_01197,CIMG_01205,CIMG_01401,CIMG_01418,CIMG_01420,CIMG_01483,CIMG_01578,CIMG_01642,CIMG_01645,CIMG_01706,CIMG_01753,CIMG_01827,CIMG_01963,CIMG_02186,CIMG_02191,CIMG_02201,CIMG_02275,CIMG_02277,CIMG_02430,CIMG_02517,CIM…	11.9	1.12	1.19	0.034367	0.391534	1
	GO:0099081	supramolecular polymer	31	7	CIMG_00826,CIMG_01422,CIMG_03831,CIMG_04554,CIMG_06848,CIMG_06928,CIMG_09183,	22.6	2.13	2.47	0.0400108	0.391534	1
	GO:0099512	supramolecular fiber	31	7	CIMG_00826,CIMG_01422,CIMG_03831,CIMG_04554,CIMG_06848,CIMG_06928,CIMG_09183,	22.6	2.13	2.47	0.0400108	0.391534	1
	GO:0005874	microtubule	31	7	CIMG_00826,CIMG_01422,CIMG_03831,CIMG_04554,CIMG_06848,CIMG_06928,CIMG_09183,	22.6	2.13	2.47	0.0400108	0.391534	1
	GO:0099513	polymeric cytoskeletal fiber	31	7	CIMG_00826,CIMG_01422,CIMG_03831,CIMG_04554,CIMG_06848,CIMG_06928,CIMG_09183,	22.6	2.13	2.47	0.0400108	0.391534	1
	GO:0005856	cytoskeleton	67	12	CIMG_00826,CIMG_01422,CIMG_01588,CIMG_01890,CIMG_02829,CIMG_03831,CIMG_04554,CIMG_06848,CIMG_06928,CIMG_09183,CIMG_11829,CIMG_12815,	17.9	1.69	1.86	0.0471468	0.430607	1
