# Supplementary material for: Transcriptional Analysis of Coccidioides immitis Mycelia and Spherules by RNA Sequencing
Source: J Fungi (Basel). 2021 May 7;7(5):366. doi: 10.3390/jof7050366 (PMC8150946; doi:10.3390/jof7050366)
Supplement: Supplementary file 1 [file jof-07-00366-s001.zip › jof-1180561-Supplemental Table S3.xlsx]

## Sheet: hiddenPathwaysEnrichmentResult
ID	Name	Bgd count	Result count	Result gene list	Pct of bgd	Fold enrichment	Odds ratio	P-value	Benjamini
#Enriched pathways of up-regulated genes( young spherule/mycelia > 2log2)
ec00040__PK__KEGG	Pentose and glucuronate interconversions	52	10	CIMG_01773,CIMG_01809,CIMG_02232,CIMG_03192,CIMG_03840,CIMG_04373,CIMG_04588,CIMG_07166,CIMG_10109,CIMG_10264,	19.2	4.59	5.78	4.23636e-05	0.0437616
PWY-5257__PK__MetaCyc	superpathway of pentose and pentitol degradation	47	8	CIMG_01773,CIMG_02232,CIMG_03193,CIMG_03840,CIMG_06594,CIMG_07166,CIMG_07815,CIMG_11390,	17	4.07	4.91	0.00061066	0.180775
ec00640__PK__KEGG	Propanoate metabolism	84	11	CIMG_01176,CIMG_01773,CIMG_02232,CIMG_03524,CIMG_03840,CIMG_06559,CIMG_06594,CIMG_07166,CIMG_07815,CIMG_11390,CIMG_13092,	13.1	3.13	3.65	0.000631811	0.180775
PWY-7660__PK__MetaCyc	tryptoquialanine biosynthesis	85	11	CIMG_01435,CIMG_01773,CIMG_02232,CIMG_03840,CIMG_03853,CIMG_06594,CIMG_06851,CIMG_07166,CIMG_07815,CIMG_10132,CIMG_11390,	12.9	3.09	3.6	0.000699999	0.180775
ec00365__PK__KEGG	Furfural degradation	40	7	CIMG_01773,CIMG_02232,CIMG_03840,CIMG_06594,CIMG_07166,CIMG_07815,CIMG_11390,	17.5	4.18	5.05	0.00113683	0.234869
ec00830__PK__KEGG	Retinol metabolism	67	9	CIMG_01773,CIMG_02232,CIMG_03840,CIMG_06594,CIMG_07166,CIMG_07815,CIMG_08324,CIMG_11305,CIMG_11390,	13.4	3.21	3.72	0.00165145	0.284325
ec00362__PK__KEGG	Benzoate degradation	58	8	CIMG_01176,CIMG_03853,CIMG_06594,CIMG_07815,CIMG_07999,CIMG_09504,CIMG_10719,CIMG_11390,	13.8	3.3	3.82	0.0025203	0.299502
PWY-7352__PK__MetaCyc	daunorubicin biosynthesis	108	11	CIMG_01435,CIMG_01773,CIMG_02232,CIMG_03840,CIMG_05600,CIMG_06594,CIMG_06851,CIMG_07166,CIMG_07815,CIMG_07999,CIMG_11390,	10.2	2.43	2.72	0.00494225	0.299502
PWY-5433__PK__MetaCyc	superpathway of lipoxygenase	39	6	CIMG_01176,CIMG_03853,CIMG_06594,CIMG_07815,CIMG_10832,CIMG_11390,	15.4	3.68	4.3	0.00504593	0.299502
PWY0-1544__PK__MetaCyc	proline to cytochrome <i>bo</i> oxidase electron transfer	3	2	CIMG_04558,CIMG_09813,	66.7	15.93	46.4	0.00507782	0.299502
PWY-5737__PK__MetaCyc	(5<i>R</i>)-carbapenem carboxylate biosynthesis	3	2	CIMG_04558,CIMG_09813,	66.7	15.93	46.4	0.00507782	0.299502
PWY-7294__PK__MetaCyc	xylose degradation IV	28	5	CIMG_01773,CIMG_02232,CIMG_03193,CIMG_03840,CIMG_07166,	17.9	4.27	5.12	0.00540665	0.299502
ec00363__PK__KEGG	Bisphenol degradation	68	8	CIMG_01773,CIMG_02232,CIMG_03840,CIMG_06594,CIMG_07166,CIMG_07815,CIMG_07999,CIMG_11390,	11.8	2.81	3.17	0.0068284	0.299502
PWY-7610__PK__MetaCyc	GDP-6-deoxy-D-<i>altro</i>-heptose biosynthesis	20	4	CIMG_06594,CIMG_07815,CIMG_07999,CIMG_11390,	20	4.78	5.85	0.00845252	0.299502
PWY-7403__PK__MetaCyc	tetramethylpyrazine degradation	20	4	CIMG_01210,CIMG_06594,CIMG_07815,CIMG_11390,	20	4.78	5.85	0.00845252	0.299502
PWY-7757__PK__MetaCyc	bisphenol A degradation	20	4	CIMG_06594,CIMG_07815,CIMG_07999,CIMG_11390,	20	4.78	5.85	0.00845252	0.299502
PWY-7130__PK__MetaCyc	L-glucose degradation	20	4	CIMG_06594,CIMG_07815,CIMG_07999,CIMG_11390,	20	4.78	5.85	0.00845252	0.299502
PWY-7342__PK__MetaCyc	superpathway of nicotine biosynthesis	20	4	CIMG_02065,CIMG_06594,CIMG_07815,CIMG_11390,	20	4.78	5.85	0.00845252	0.299502
PWY-6883__PK__MetaCyc	pyruvate fermentation to butanol II (engineered)	20	4	CIMG_01176,CIMG_06594,CIMG_07815,CIMG_11390,	20	4.78	5.85	0.00845252	0.299502
ec01056__PK__KEGG	Biosynthesis of type II polyketide backbone	20	4	CIMG_06594,CIMG_07815,CIMG_07999,CIMG_11390,	20	4.78	5.85	0.00845252	0.299502
PWY-5316__PK__MetaCyc	nicotine biosynthesis	20	4	CIMG_02065,CIMG_06594,CIMG_07815,CIMG_11390,	20	4.78	5.85	0.00845252	0.299502
PWY-7613__PK__MetaCyc	GDP-6-deoxy-D-<i>manno</i>-heptose biosynthesis	20	4	CIMG_06594,CIMG_07815,CIMG_07999,CIMG_11390,	20	4.78	5.85	0.00845252	0.299502
PROUT-PWY__PK__MetaCyc	L-proline degradation	4	2	CIMG_04558,CIMG_09813,	50	11.95	23.19	0.00987689	0.299502
PWY-6481__PK__MetaCyc	L-dopachrome biosynthesis	4	2	CIMG_07583,CIMG_09471,	50	11.95	23.19	0.00987689	0.299502
#Enriched pathways of down-regulated genes ( young spherule/mycelia < - 2log2)
PWY-7112__PK__MetaCyc	4-hydroxy-2-nonenal detoxification	17	8	CIMG_00124,CIMG_00771,CIMG_00933,CIMG_01314,CIMG_02455,CIMG_03767,CIMG_03806,CIMG_06715,	47.1	6.48	11.69	9.47732e-06	0.00979007
PWY-4061__PK__MetaCyc	glutathione-mediated detoxification I	19	8	CIMG_00124,CIMG_00771,CIMG_00933,CIMG_01314,CIMG_02455,CIMG_03767,CIMG_03806,CIMG_06715,	42.1	5.8	9.56	2.59095e-05	0.0133823
ec00130__PK__KEGG	Ubiquinone and other terpenoid-quinone biosynthesis	67	15	CIMG_00080,CIMG_00083,CIMG_01310,CIMG_01401,CIMG_01864,CIMG_02812,CIMG_03172,CIMG_04922,CIMG_05254,CIMG_06122,CIMG_06137,CIMG_08071,CIMG_09898,CIMG_09899,CIMG_13167,	22.4	3.08	3.85	6.0831e-05	0.0209462
TYRFUMCAT-PWY__PK__MetaCyc	L-tyrosine degradation I	8	5	CIMG_01310,CIMG_01312,CIMG_01313,CIMG_01314,CIMG_04628,	62.5	8.61	21.69	9.06898e-05	0.0217244
PWY-6842__PK__MetaCyc	glutathione-mediated detoxification II	55	13	CIMG_00089,CIMG_00124,CIMG_00771,CIMG_00933,CIMG_01314,CIMG_01483,CIMG_01632,CIMG_02455,CIMG_03162,CIMG_03767,CIMG_03806,CIMG_04963,CIMG_06715,	23.6	3.26	4.11	0.000105152	0.0217244
ec00982__PK__KEGG	Drug metabolism - cytochrome P450	48	11	CIMG_00124,CIMG_00771,CIMG_00933,CIMG_01314,CIMG_01645,CIMG_02455,CIMG_03767,CIMG_03806,CIMG_04468,CIMG_06715,CIMG_07017,	22.9	3.16	3.92	0.000480075	0.082653
ec00980__PK__KEGG	Metabolism of xenobiotics by cytochrome P450	49	11	CIMG_00124,CIMG_00771,CIMG_00933,CIMG_01314,CIMG_01645,CIMG_02455,CIMG_03767,CIMG_03806,CIMG_04468,CIMG_06715,CIMG_07017,	22.4	3.09	3.82	0.000579957	0.085585
ec00981__PK__KEGG	Insect hormone biosynthesis	110	18	CIMG_00083,CIMG_01401,CIMG_01450,CIMG_01961,CIMG_02364,CIMG_02436,CIMG_02812,CIMG_03099,CIMG_03163,CIMG_03166,CIMG_03252,CIMG_04922,CIMG_05036,CIMG_05570,CIMG_05875,CIMG_06137,CIMG_06649,CIMG_09899,	16.4	2.25	2.61	0.000780542	0.100787
ec00053__PK__KEGG	Ascorbate and aldarate metabolism	78	14	CIMG_00083,CIMG_00118,CIMG_01401,CIMG_01645,CIMG_01961,CIMG_02436,CIMG_02455,CIMG_02812,CIMG_03252,CIMG_04922,CIMG_05036,CIMG_06137,CIMG_07360,CIMG_09899,	17.9	2.47	2.9	0.00119242	0.132662
ec00625__PK__KEGG	Chloroalkane and chloroalkene degradation	62	12	CIMG_00083,CIMG_01401,CIMG_01961,CIMG_02436,CIMG_02812,CIMG_03252,CIMG_04468,CIMG_04922,CIMG_05036,CIMG_06137,CIMG_09899,CIMG_11877,	19.4	2.67	3.17	0.0013488	0.132662
ec00520__PK__KEGG	Amino sugar and nucleotide sugar metabolism	125	19	CIMG_00348,CIMG_01550,CIMG_01576,CIMG_01961,CIMG_02436,CIMG_03287,CIMG_04027,CIMG_04358,CIMG_04401,CIMG_04414,CIMG_04978,CIMG_05036,CIMG_05093,CIMG_05647,CIMG_09053,CIMG_09773,CIMG_10473,CIMG_10536,CIMG_11442,	15.2	2.09	2.39	0.00141267	0.132662
ec00680__PK__KEGG	Methane metabolism	121	18	CIMG_00089,CIMG_01483,CIMG_01632,CIMG_01961,CIMG_02436,CIMG_03162,CIMG_03287,CIMG_04027,CIMG_04401,CIMG_04446,CIMG_04560,CIMG_04963,CIMG_05036,CIMG_05093,CIMG_06078,CIMG_07103,CIMG_09053,CIMG_12186,	14.9	2.05	2.33	0.0024084	0.207323
PWY-6626__PK__MetaCyc	cytidine-5'-diphosphate-glycerol biosynthesis	43	9	CIMG_01961,CIMG_02436,CIMG_03287,CIMG_04027,CIMG_04401,CIMG_05036,CIMG_05093,CIMG_09053,CIMG_11442,	20.9	2.88	3.47	0.00306852	0.22282
ERGOSTEROL-SYN-PWY__PK__MetaCyc	superpathway of ergosterol biosynthesis I	28	7	CIMG_00573,CIMG_02468,CIMG_02874,CIMG_05597,CIMG_06139,CIMG_06149,CIMG_10100,	25	3.44	4.35	0.00308482	0.22282
PWY-7769__PK__MetaCyc	phosalacine biosynthesis	116	17	CIMG_00089,CIMG_00118,CIMG_01483,CIMG_01632,CIMG_01961,CIMG_02436,CIMG_03162,CIMG_03287,CIMG_04027,CIMG_04401,CIMG_04963,CIMG_05036,CIMG_05093,CIMG_05565,CIMG_07360,CIMG_09053,CIMG_11442,	14.7	2.02	2.28	0.00371163	0.22282
PWY-6322__PK__MetaCyc	phosphinothricin tripeptide biosynthesis	116	17	CIMG_00089,CIMG_00118,CIMG_01483,CIMG_01632,CIMG_01961,CIMG_02436,CIMG_03162,CIMG_03287,CIMG_04027,CIMG_04401,CIMG_04963,CIMG_05036,CIMG_05093,CIMG_05565,CIMG_07360,CIMG_09053,CIMG_11442,	14.7	2.02	2.28	0.00371163	0.22282
PWY-7077__PK__MetaCyc	<i>N</i>-acetyl-D-galactosamine degradation	22	6	CIMG_03287,CIMG_04027,CIMG_04401,CIMG_04414,CIMG_05093,CIMG_09053,	27.3	3.76	4.88	0.00382333	0.22282
ec00903__PK__KEGG	Limonene and pinene degradation	88	14	CIMG_00083,CIMG_00089,CIMG_01401,CIMG_01483,CIMG_01632,CIMG_02812,CIMG_03162,CIMG_03252,CIMG_04922,CIMG_04963,CIMG_05565,CIMG_06137,CIMG_06460,CIMG_09899,	15.9	2.19	2.5	0.00388263	0.22282
PWY-5634__PK__MetaCyc	superpathway of penicillin, cephalosporin and cephamycin biosynthesis	2	2	CIMG_09406,CIMG_11468,	100	13.77	inf	0.00525277	0.25497
PWY-6633__PK__MetaCyc	caffeine degradation V (bacteria, via trimethylurate)	2	2	CIMG_05402,CIMG_10019,	100	13.77	inf	0.00525277	0.25497
PWY-5631__PK__MetaCyc	deacetylcephalosporin C biosynthesis	2	2	CIMG_09406,CIMG_11468,	100	13.77	inf	0.00525277	0.25497
ec00905__PK__KEGG	Brassinosteroid biosynthesis	24	6	CIMG_00083,CIMG_01401,CIMG_02812,CIMG_04922,CIMG_06137,CIMG_09899,	25	3.44	4.34	0.0060991	0.25497
ec00904__PK__KEGG	Diterpenoid biosynthesis	65	11	CIMG_00083,CIMG_00089,CIMG_01401,CIMG_01483,CIMG_01632,CIMG_02812,CIMG_03162,CIMG_04922,CIMG_04963,CIMG_06137,CIMG_09899,	16.9	2.33	2.67	0.00630256	0.25497
PWY-5754__PK__MetaCyc	4-hydroxybenzoate biosynthesis I (eukaryotes)	6	3	CIMG_03172,CIMG_04628,CIMG_06122,	50	6.89	12.91	0.00641745	0.25497
PWY-6075__PK__MetaCyc	ergosterol biosynthesis I	6	3	CIMG_02468,CIMG_06139,CIMG_10100,	50	6.89	12.91	0.00641745	0.25497
PWY3O-1109__PK__MetaCyc	superpathway of 4-hydroxybenzoate biosynthesis (yeast)	6	3	CIMG_03172,CIMG_04628,CIMG_06122,	50	6.89	12.91	0.00641745	0.25497
ec00073__PK__KEGG	Cutin, suberine and wax biosynthesis	25	6	CIMG_00083,CIMG_01401,CIMG_02812,CIMG_04922,CIMG_06137,CIMG_09899,	24	3.31	4.11	0.00754771	0.285997
PWY-2541__PK__MetaCyc	plant sterol biosynthesis	33	7	CIMG_00573,CIMG_01961,CIMG_02436,CIMG_05036,CIMG_06139,CIMG_06149,CIMG_10100,	21.2	2.92	3.51	0.00814443	0.285997
ec00363__PK__KEGG	Bisphenol degradation	68	11	CIMG_00083,CIMG_00118,CIMG_01401,CIMG_01961,CIMG_02436,CIMG_02812,CIMG_04922,CIMG_05036,CIMG_06137,CIMG_07360,CIMG_09899,	16.2	2.23	2.53	0.00889296	0.285997
ec00983__PK__KEGG	Drug metabolism - other enzymes	78	12	CIMG_00124,CIMG_00771,CIMG_00904,CIMG_00933,CIMG_01314,CIMG_01645,CIMG_02455,CIMG_03767,CIMG_03806,CIMG_06715,CIMG_07017,CIMG_09582,	15.4	2.12	2.39	0.00956664	0.285997
PWY-6673__PK__MetaCyc	caffeoylglucarate biosynthesis	34	7	CIMG_00089,CIMG_01483,CIMG_01632,CIMG_03162,CIMG_03172,CIMG_04963,CIMG_06122,	20.6	2.84	3.38	0.00963712	0.285997
PWY-6320__PK__MetaCyc	phaselate biosynthesis	34	7	CIMG_00089,CIMG_01483,CIMG_01632,CIMG_03162,CIMG_03172,CIMG_04963,CIMG_06122,	20.6	2.84	3.38	0.00963712	0.285997
PWY-1801__PK__MetaCyc	formaldehyde oxidation II (glutathione-dependent)	19	5	CIMG_04446,CIMG_04560,CIMG_06078,CIMG_07103,CIMG_12186,	26.3	3.62	4.63	0.00969011	0.285997
ec00100__PK__KEGG	Steroid biosynthesis	19	5	CIMG_02468,CIMG_06139,CIMG_06149,CIMG_08508,CIMG_10100,	26.3	3.62	4.63	0.00969011	0.285997
PWY-1882__PK__MetaCyc	superpathway of C1 compounds oxidation to CO<sub>2</sub>	19	5	CIMG_04446,CIMG_04560,CIMG_06078,CIMG_07103,CIMG_12186,	26.3	3.62	4.63	0.00969011	0.285997
