# Supplementary material for: Transcriptional Analysis of Coccidioides immitis Mycelia and Spherules by RNA Sequencing
Source: J Fungi (Basel). 2021 May 7;7(5):366. doi: 10.3390/jof7050366 (PMC8150946; doi:10.3390/jof7050366)
Supplement: Supplementary file 1 [file jof-07-00366-s001.zip › jof-1180561-Supplemental Table S4.xlsx]

## Sheet: Sheet1
# Mature spherules/mycelia
Gene_ID	baseMean	log2FoldChange	lfcSE	stat	pvalue	padj
CIMG_04613	18799.5	8.24873	0.19442	42.2597	0	0
CIMG_10264	3448.6	8.09824	0.26305	30.0384	3.09e-198	1.39e-195
CIMG_11522	2390.65	8.01009	0.291864	26.529	4.48e-155	1.08e-152
CIMG_02628	645.451	7.93226	0.470003	14.6317	1.76e-48	5.05e-47
CIMG_13230	277.36	7.75682	0.628842	8.63833	5.7e-18	4.91e-17
CIMG_08103	5156.2	7.7249	0.212893	35.8883	4.65e-282	7.67e-279
CIMG_09753	8142.98	7.56526	0.198235	37.9536	0	0
CIMG_10013	636.235	7.53796	0.422518	16.1479	1.18e-58	4.48e-57
CIMG_10007	1605.88	7.47129	0.29747	24.3172	1.29e-130	2.13e-128
CIMG_10037	2903.53	7.44608	0.238072	30.7688	6.86e-208	3.58e-205
CIMG_04662	1160.3	7.21177	0.314763	22.0949	3.54e-108	3.99e-106
CIMG_12808	73.1859	6.75753	0.802858	6.40689	1.49e-10	7.83e-10
CIMG_02166	2596.57	6.68846	0.223328	29.6836	1.25e-193	4.59e-191
CIMG_13004	146.846	6.63941	0.613728	8.56824	1.05e-17	8.87e-17
CIMG_12484	169.39	6.60528	0.570552	9.59603	8.31e-22	8.91e-21
CIMG_13657	63.0953	6.56947	0.811238	6.24494	4.24e-10	2.15e-09
CIMG_01324	266.203	6.55742	0.469416	12.5827	2.63e-36	5.02e-35
CIMG_10032	5613.5	6.546	0.192494	33.8976	7.22e-252	5.5e-249
CIMG_13511	150.873	6.43141	0.580225	9.2559	2.12e-20	2.1e-19
CIMG_01809	259.978	6.40316	0.460419	12.693	6.46e-37	1.25e-35
CIMG_06250	2317.2	6.40105	0.217389	29.218	1.15e-187	3.92e-185
CIMG_09583	1508.12	6.39161	0.23824	26.4917	1.21e-154	2.85e-152
CIMG_12625	122.342	6.3787	0.617205	8.26514	1.4e-16	1.1e-15
CIMG_00534	2450.11	6.36433	0.211706	29.851	8.51e-196	3.51e-193
CIMG_05758	2397.64	6.20501	0.201341	30.6252	5.66e-206	2.8e-203
CIMG_12595	65.5312	6.17236	0.741083	5.80165	6.57e-09	2.99e-08
CIMG_09483	157.716	6.0711	0.536333	10.0634	8.02e-24	9.55e-23
CIMG_08364	57.1714	5.99458	0.748232	5.64194	1.68e-08	7.41e-08
CIMG_09484	5625.55	5.9808	0.17276	34.5522	1.32e-261	1.09e-258
CIMG_13661	134.241	5.91429	0.540841	9.71185	2.68e-22	2.95e-21
CIMG_12615	37.5195	5.90112	0.843875	5.65841	1.53e-08	6.76e-08
CIMG_10877	52.7918	5.88134	0.754586	5.5364	3.09e-08	1.32e-07
CIMG_13499	52.345	5.86982	0.755146	5.52585	3.28e-08	1.4e-07
CIMG_06683	1459.69	5.78791	0.216175	26.578	1.22e-155	3.01e-153
CIMG_13245	102.735	5.70898	0.565933	8.82931	1.05e-18	9.45e-18
CIMG_13162	480.549	5.69537	0.31738	17.5416	6.9e-69	3.43e-67
CIMG_08727	57.9654	5.64798	0.700346	6.21004	5.3e-10	2.66e-09
CIMG_12573	29.2891	5.57388	0.861665	5.36415	8.13e-08	3.29e-07
CIMG_13084	80.8958	5.54519	0.604177	7.88784	3.07e-15	2.22e-14
CIMG_07738	1844.16	5.5403	0.209834	26.2897	2.51e-152	5.79e-150
CIMG_13332	28.3954	5.53281	0.863958	5.32693	9.99e-08	4.01e-07
CIMG_09750	38201.4	5.52417	0.159434	34.6428	5.73e-263	5.16e-260
CIMG_12153	28.1194	5.52066	0.864604	5.31597	1.06e-07	4.24e-07
CIMG_03781	505.277	5.47788	0.523442	10.2993	7.1e-25	8.78e-24
CIMG_12548	75.5106	5.47524	0.609038	7.72965	1.08e-14	7.58e-14
CIMG_12602	147.621	5.46752	0.467326	10.9269	8.57e-28	1.21e-26
CIMG_12629	50.2302	5.43057	0.702523	6.02633	1.68e-09	8.08e-09
CIMG_13129	109.091	5.42497	0.518929	9.52412	1.66e-21	1.76e-20
CIMG_09765	358.214	5.42307	0.330455	16.0159	9.9e-58	3.7e-56
CIMG_03730	83.2119	5.42059	0.58685	8.15478	3.5e-16	2.7e-15
CIMG_13184	51.4471	5.40562	0.703061	6.04183	1.52e-09	7.38e-09
CIMG_13652	61.0663	5.40446	0.655837	6.85684	7.04e-12	4.12e-11
CIMG_05158	37.1681	5.39869	0.780377	5.08955	3.59e-07	1.37e-06
CIMG_11264	371.747	5.36812	0.331998	15.8217	2.2e-56	8.02e-55
CIMG_12953	25.8437	5.36195	0.876826	5.16385	2.42e-07	9.41e-07
CIMG_08394	24.0077	5.28542	0.879698	5.09743	3.44e-07	1.32e-06
CIMG_05456	117.45	5.27978	0.486071	10.0961	5.75e-24	6.88e-23
CIMG_01115	1870.01	5.2744	0.192967	27.2409	2.13e-163	6.39e-161
CIMG_00535	262.345	5.27114	0.350959	14.5777	3.89e-48	1.11e-46
CIMG_13453	32.2942	5.2162	0.788968	4.92288	8.53e-07	3.12e-06
CIMG_01569	504.105	5.19957	0.277616	18.4797	3.01e-76	1.84e-74
CIMG_13001	140.475	5.16601	0.452209	10.8344	2.36e-27	3.25e-26
CIMG_13336	31.359	5.16216	0.79426	4.86826	1.13e-06	4.07e-06
CIMG_00509	455.785	5.16188	0.28768	17.6866	5.32e-70	2.7e-68
CIMG_12847	213.193	5.14516	0.383084	13.0015	1.2e-38	2.5e-37
CIMG_12611	51.5679	5.13952	0.661213	6.54994	5.76e-11	3.14e-10
CIMG_01211	477.431	5.13744	0.272914	18.5707	5.55e-77	3.48e-75
CIMG_12627	97.4956	5.11709	0.510843	9.27772	1.73e-20	1.72e-19
CIMG_12654	29.694	5.10451	0.794698	4.81998	1.44e-06	5.12e-06
CIMG_13214	19.9052	5.05718	0.891552	4.8908	1e-06	3.65e-06
CIMG_09539	4448.25	5.026	0.160154	31.3503	9.64e-216	5.62e-213
CIMG_12996	45.1274	5.0168	0.678019	6.23842	4.42e-10	2.23e-09
CIMG_12987	124.317	5.00771	0.457099	10.4046	2.36e-25	2.96e-24
CIMG_13512	29.1073	4.99934	0.796165	4.7597	1.94e-06	6.79e-06
CIMG_13231	19.2875	4.99714	0.896259	4.83259	1.35e-06	4.83e-06
CIMG_06994	2512.76	4.98163	0.18498	26.8811	3.65e-159	9.77e-157
CIMG_13390	36.1907	4.95999	0.727756	5.46141	4.72e-08	1.97e-07
CIMG_04684	130.91	4.95961	0.441448	10.7219	8.04e-27	1.08e-25
CIMG_12130	304.938	4.95578	0.311872	15.5993	7.36e-55	2.56e-53
CIMG_08245	219.595	4.93639	0.353055	13.6234	2.91e-42	6.94e-41
CIMG_13150	42.698	4.9344	0.684313	6.1043	1.03e-09	5.08e-09
CIMG_12994	18.1663	4.91634	0.9011	4.75755	1.96e-06	6.85e-06
CIMG_06271	1765.71	4.90023	0.195589	24.9928	7.33e-138	1.39e-135
CIMG_11203	1352.42	4.88009	0.224292	21.6885	2.64e-104	2.78e-102
CIMG_02403	49.3737	4.86426	0.639673	6.68254	2.35e-11	1.31e-10
CIMG_09477	612.586	4.8478	0.262091	18.3605	2.72e-75	1.64e-73
CIMG_03789	13186.5	4.83996	0.163936	29.5151	1.84e-191	6.52e-189
CIMG_02651	292.513	4.83579	0.315704	15.0593	3e-51	9.31e-50
CIMG_03193	676.231	4.81351	0.233768	20.4549	5.43e-93	4.84e-91
CIMG_13660	25.0048	4.80384	0.80468	4.5831	4.58e-06	1.53e-05
CIMG_12358	125.955	4.77716	0.434785	10.5572	4.71e-26	6.1e-25
CIMG_10862	148.413	4.76521	0.403493	11.4244	3.16e-30	4.88e-29
CIMG_13658	23.5269	4.76068	0.819272	4.49032	7.11e-06	2.32e-05
CIMG_01935	677.033	4.74334	0.236095	19.9679	1.05e-88	8.5e-87
CIMG_13581	231.214	4.72842	0.330952	14.0054	1.44e-44	3.72e-43
CIMG_06807	469.966	4.70162	0.261535	17.8187	5.06e-71	2.65e-69
CIMG_04936	765.639	4.69565	0.235312	19.8564	9.71e-88	7.82e-86
CIMG_04558	679.015	4.69354	0.228237	20.4438	6.82e-93	5.95e-91
CIMG_04756	1071.44	4.68833	0.21196	22.0417	1.15e-107	1.28e-105
CIMG_13392	36.0195	4.68565	0.702196	5.71476	1.1e-08	4.91e-08
CIMG_13244	15.2415	4.68314	0.914991	4.54014	5.62e-06	1.86e-05
CIMG_05817	182.086	4.68135	0.363296	12.5738	2.94e-36	5.59e-35
CIMG_11959	21.8861	4.68024	0.821141	4.42028	9.86e-06	3.16e-05
CIMG_12854	15.2577	4.67552	0.915985	4.53187	5.85e-06	1.93e-05
CIMG_05892	650.125	4.67154	0.230945	20.1062	6.52e-90	5.42e-88
CIMG_02926	71.5538	4.66303	0.53019	8.22139	2.01e-16	1.57e-15
CIMG_10038	1592.11	4.64938	0.192418	24.1115	1.89e-128	3.07e-126
CIMG_10109	814.069	4.63916	0.217556	21.2276	5.31e-100	5.36e-98
CIMG_12447	14.5106	4.62904	0.917612	4.4907	7.1e-06	2.32e-05
CIMG_10020	454.882	4.61975	0.253696	18.0549	7.21e-73	4.04e-71
CIMG_03674	1191.61	4.61671	0.19921	23.1079	3.85e-118	5.23e-116
CIMG_13542	14.2831	4.60699	0.919009	4.46984	7.83e-06	2.54e-05
CIMG_10463	2964.28	4.60134	0.176462	26.0489	1.38e-149	2.98e-147
CIMG_09404	539.809	4.59659	0.239002	19.1	2.52e-81	1.74e-79
CIMG_13514	14.1042	4.58439	0.920684	4.44798	8.67e-06	2.8e-05
CIMG_06039	52.6208	4.5718	0.588659	7.12552	1.04e-12	6.41e-12
CIMG_07815	1115.34	4.57002	0.208395	21.864	5.71e-106	6.22e-104
CIMG_13238	19.8955	4.54266	0.830883	4.28874	1.8e-05	5.58e-05
CIMG_02743	688.429	4.53208	0.224832	20.0585	1.7e-89	1.41e-87
CIMG_10563	440.419	4.51966	0.267944	16.7388	6.84e-63	2.98e-61
CIMG_13232	13.446	4.51294	0.925448	4.37981	1.19e-05	3.78e-05
CIMG_13449	13.3652	4.50935	0.925478	4.37668	1.2e-05	3.83e-05
CIMG_07601	107.095	4.49966	0.431106	10.0636	8e-24	9.54e-23
CIMG_13046	31.1537	4.49722	0.707715	5.47546	4.36e-08	1.83e-07
CIMG_13208	25.4258	4.45498	0.756568	4.85961	1.18e-06	4.24e-06
CIMG_13233	25.1821	4.44364	0.756737	4.84793	1.25e-06	4.48e-06
CIMG_11520	81.2466	4.41955	0.487034	8.67374	4.18e-18	3.63e-17
CIMG_00272	683.758	4.39871	0.235279	18.6175	2.32e-77	1.48e-75
CIMG_13500	17.9211	4.38026	0.844379	4.13025	3.62e-05	0.000108567
CIMG_08156	603.104	4.36103	0.239785	18.1025	3.05e-73	1.73e-71
CIMG_12613	12.3734	4.3579	0.937198	4.22892	2.35e-05	7.21e-05
CIMG_12919	56.817	4.34745	0.550191	7.42684	1.11e-13	7.34e-13
CIMG_08671	35.0084	4.32371	0.664152	5.84713	5e-09	2.3e-08
CIMG_12845	16.9708	4.32257	0.845414	4.08033	4.5e-05	0.00013261
CIMG_12716	11.6101	4.32128	0.936886	4.19877	2.68e-05	8.16e-05
CIMG_12995	11.6101	4.32128	0.936886	4.19877	2.68e-05	8.16e-05
CIMG_06262	38.6972	4.31345	0.63078	6.23151	4.62e-10	2.33e-09
CIMG_02705	12.3825	4.3075	0.94302	4.17633	2.96e-05	8.97e-05
CIMG_12958	11.6748	4.30291	0.939321	4.17896	2.93e-05	8.88e-05
CIMG_10129	33.474	4.30066	0.672415	5.7343	9.79e-09	4.4e-08
CIMG_04551	218.189	4.29291	0.63243	6.70173	2.06e-11	1.16e-10
CIMG_03730.1	11682.2	4.2805	0.192763	22.2017	3.31e-109	3.85e-107
CIMG_13144	16.2964	4.26588	0.849322	4.02641	5.66e-05	0.000164942
CIMG_12844	32.8644	4.25612	0.682186	5.61185	2e-08	8.75e-08
CIMG_13189	22.6142	4.2444	0.778366	4.5796	4.66e-06	1.56e-05
CIMG_09471	171.452	4.24347	0.627538	6.65597	2.81e-11	1.57e-10
CIMG_09204	150.144	4.2418	0.369251	11.2703	1.84e-29	2.77e-28
CIMG_10458.1	11.1067	4.23242	0.943882	4.11124	3.94e-05	0.000117165
CIMG_12485	37.0634	4.23093	0.645353	5.99922	1.98e-09	9.49e-09
CIMG_12586	10.9924	4.22704	0.94367	4.1073	4e-05	0.000119051
CIMG_09486	1259.65	4.2094	0.206407	20.3567	4.05e-92	3.43e-90
CIMG_10434	55.3144	4.20673	0.540498	7.36895	1.72e-13	1.12e-12
CIMG_11714	142.751	4.20366	0.371254	11.1047	1.19e-28	1.74e-27
CIMG_02793	577.443	4.18437	0.223036	18.6823	6.9e-78	4.5e-76
CIMG_12745	43.6072	4.18152	0.600584	6.48852	8.67e-11	4.65e-10
CIMG_12932	10.4889	4.17953	0.945822	4.06321	4.84e-05	0.000142221
CIMG_02168	368.478	4.16846	0.265979	15.567	1.22e-54	4.22e-53
CIMG_13217	15.1672	4.16562	0.856294	3.93096	8.46e-05	0.000240192
CIMG_01273	815.753	4.15655	0.210421	19.6991	2.2e-86	1.7e-84
CIMG_08346	24.5479	4.14855	0.734735	4.94296	7.69e-07	2.84e-06
CIMG_03909	369.939	4.14286	0.254849	16.1502	1.13e-58	4.33e-57
CIMG_07374	30.6299	4.13448	0.672563	5.55495	2.78e-08	1.19e-07
CIMG_12581	14.7284	4.12301	0.859514	3.89	0.000100243	0.000281031
CIMG_13564	10.0582	4.12091	0.949486	4.00706	6.15e-05	0.000178364
CIMG_13239	10.0825	4.11576	0.950187	4.00153	6.29e-05	0.000182215
CIMG_07662	10.0906	4.11175	0.950672	3.99731	6.41e-05	0.000185168
CIMG_10240	2054.89	4.09808	0.179126	22.856	1.27e-115	1.62e-113
CIMG_07905	552.611	4.06065	0.222524	18.1772	7.82e-74	4.5e-72
CIMG_12942	9.60331	4.05687	0.953467	3.94558	7.96e-05	0.000226844
CIMG_13125	9.61948	4.05669	0.953578	3.94528	7.97e-05	0.000227059
CIMG_01517	174.345	4.05541	0.329762	12.1327	7.08e-34	1.25e-32
CIMG_11556	14.9142	4.04954	0.852332	3.88401	0.000102749	0.000287243
CIMG_10564	307.57	4.0446	0.266115	15.0884	1.93e-51	6.07e-50
CIMG_13185	36.5179	4.03682	0.621958	6.03623	1.58e-09	7.63e-09
CIMG_13221	9.66799	4.02662	0.957074	3.914	9.08e-05	0.000256246
CIMG_12655	42.2016	4.02389	0.582747	6.49489	8.31e-11	4.46e-10
CIMG_10064	144.685	4.01764	0.353046	11.2003	4.06e-29	6.01e-28
CIMG_08344	22.2732	4.01426	0.742724	4.75643	1.97e-06	6.89e-06
CIMG_13510	13.5749	4.00681	0.86817	3.77852	0.000157762	0.000426004
CIMG_01389.2	9.20497	3.97377	0.959634	3.86424	0.000111434	0.000309253
CIMG_13468	13.1765	3.96162	0.871828	3.73483	0.000187842	0.000501216
CIMG_12951	25.6351	3.95786	0.705465	5.07615	3.85e-07	1.47e-06
CIMG_08420	18.0325	3.951	0.790277	4.25545	2.09e-05	6.44e-05
CIMG_10023	31.1156	3.9478	0.648787	5.61901	1.92e-08	8.4e-08
CIMG_09338	17.4645	3.94361	0.810655	4.12785	3.66e-05	0.000109639
CIMG_12635	29.1275	3.93305	0.668093	5.41591	6.1e-08	2.51e-07
CIMG_03138	149.083	3.93238	0.355509	10.9087	1.05e-27	1.47e-26
CIMG_12424	147.054	3.92886	0.347848	11.1351	8.47e-29	1.24e-27
CIMG_12569	30.6526	3.92641	0.649747	5.58343	2.36e-08	1.02e-07
CIMG_12911	8.7096	3.91986	0.961978	3.81363	0.000136943	0.00037407
CIMG_13430	8.7096	3.91986	0.961978	3.81363	0.000136943	0.00037407
CIMG_13754	20.8518	3.91501	0.752288	4.60151	4.19e-06	1.41e-05
CIMG_04588	1383.35	3.91467	0.213092	18.3479	3.43e-75	2.06e-73
CIMG_02099	8.74194	3.91393	0.962785	3.80736	0.000140456	0.000382928
CIMG_12913	8.75003	3.90873	0.963371	3.80201	0.000143528	0.000390442
CIMG_12997	25.9018	3.90857	0.704881	5.04764	4.47e-07	1.69e-06
CIMG_00330	264.34	3.88996	0.282423	13.676	1.41e-42	3.41e-41
CIMG_03120	8.49022	3.88386	0.964198	3.7789	0.000157525	0.000425596
CIMG_12163	8.4983	3.8837	0.964262	3.77869	0.000157658	0.000425839
CIMG_06955	518.129	3.88258	0.227408	17.0137	6.51e-65	3e-63
CIMG_13719	16.0188	3.85037	0.810113	4.04208	5.3e-05	0.000154889
CIMG_12155	12.0311	3.83617	0.880673	3.61541	0.000299872	0.000774272
CIMG_00186	31.0276	3.834	0.647684	5.52399	3.31e-08	1.42e-07
CIMG_13650	12.0715	3.83121	0.88239	3.6087	0.000307733	0.000792915
CIMG_01429	1948.47	3.83029	0.182726	20.9455	2.06e-97	2e-95
CIMG_12936	8.31126	3.82656	0.968767	3.72236	0.000197373	0.000524668
CIMG_03659	341.556	3.81761	0.252157	15.0636	2.81e-51	8.75e-50
CIMG_13537	73.2184	3.81495	0.468898	7.92879	2.21e-15	1.61e-14
CIMG_00427	267.805	3.81076	0.272631	13.8862	7.68e-44	1.94e-42
CIMG_06559	554.168	3.80795	0.214886	17.6679	7.41e-70	3.74e-68
CIMG_09227	34.916	3.80614	0.611985	5.86369	4.53e-09	2.1e-08
CIMG_01584	993.034	3.80555	0.397303	9.56687	1.1e-21	1.18e-20
CIMG_12396	237.554	3.7865	0.281983	13.33	1.55e-40	3.47e-39
CIMG_07999	250.845	3.78097	0.276148	13.5983	4.1e-42	9.71e-41
CIMG_10241	351.918	3.77314	0.265069	14.1715	1.38e-45	3.6e-44
CIMG_08736	99.7245	3.77211	0.397947	9.30903	1.29e-20	1.29e-19
CIMG_08389	7.83207	3.76726	0.971418	3.66609	0.000246285	0.00064653
CIMG_07455	694.053	3.76272	0.210172	17.8634	2.27e-71	1.2e-69
CIMG_13338	7.79164	3.75487	0.97241	3.65368	0.000258507	0.000676115
CIMG_01873	604.996	3.74207	0.214212	17.4256	5.27e-68	2.57e-66
CIMG_00677.2	7.87249	3.73687	0.974642	3.63537	0.00027758	0.000722934
CIMG_12570	7.59651	3.72723	0.973727	3.62742	0.000286269	0.000743505
CIMG_12564	7.62077	3.72168	0.974415	3.62175	0.000292618	0.000757591
CIMG_12943	7.62077	3.72168	0.974415	3.62175	0.000292618	0.000757591
CIMG_06520	115.92	3.71969	0.373508	9.81336	9.86e-23	1.11e-21
CIMG_04374	363.429	3.7177	0.251375	14.7274	4.3e-49	1.26e-47
CIMG_03314	1060.75	3.71701	0.191199	19.4147	5.8e-84	4.25e-82
CIMG_12630	22.5382	3.70126	0.720606	4.70981	2.48e-06	8.59e-06
CIMG_13655	11.8266	3.6875	0.879078	3.54537	0.000392063	0.0009934
CIMG_01042	97.4401	3.68356	0.394985	9.16965	4.75e-20	4.61e-19
CIMG_13428	7.36096	3.68179	0.976497	3.58329	0.00033929	0.000867453
CIMG_13524	7.3933	3.68137	0.97673	3.5828	0.000339928	0.000868637
CIMG_02669	425.58	3.67958	0.230712	15.8937	7e-57	2.57e-55
CIMG_12825	15.1643	3.67894	0.813102	3.92259	8.76e-05	0.000248055
CIMG_05911	3393.75	3.67276	0.153806	23.8702	6.24e-126	9.97e-124
CIMG_12984	14.5721	3.66149	0.838246	3.77413	0.000160568	0.000432992
CIMG_04096	46.2724	3.65868	0.540382	6.52987	6.58e-11	3.57e-10
CIMG_07741	58.6682	3.65634	0.487663	7.28781	3.15e-13	2.02e-12
CIMG_00306	668.579	3.65152	0.207551	17.5573	5.23e-69	2.62e-67
CIMG_11555	98.2697	3.64357	0.388349	9.23125	2.67e-20	2.63e-19
CIMG_12925	14.0848	3.64169	0.832697	3.77278	0.00016144	0.000435224
CIMG_13486	7.16583	3.63949	0.979131	3.54228	0.000396691	0.00100436
CIMG_01120	1293.77	3.63944	0.187362	19.4048	7.03e-84	5.08e-82
CIMG_07829	166.779	3.63925	0.329131	10.9581	6.07e-28	8.62e-27
CIMG_12717	7.17391	3.63559	0.979549	3.53836	0.000402619	0.00101832
CIMG_01333	760.466	3.62631	0.208731	17.3425	2.25e-67	1.08e-65
CIMG_05599	71.4967	3.61481	0.442563	7.98987	1.35e-15	9.97e-15
CIMG_09038	20.2648	3.61428	0.73416	4.5065	6.59e-06	2.16e-05
CIMG_12971	13.5733	3.61011	0.829915	3.7518	0.000175567	0.000470872
CIMG_12285	199.743	3.60528	0.311558	11.491	1.46e-30	2.28e-29
CIMG_04550	1788.07	3.59959	0.17181	20.9365	2.49e-97	2.39e-95
CIMG_06175	43.4055	3.59915	0.543651	6.38245	1.74e-10	9.14e-10
CIMG_12665	13.3943	3.5785	0.835568	3.70472	0.000211622	0.000559991
CIMG_08395	10.0162	3.57343	0.90092	3.36312	0.000770673	0.00185313
CIMG_11416	285.25	3.57267	0.256986	13.8356	1.55e-43	3.86e-42
CIMG_13160	555.283	3.56993	0.218589	16.2932	1.1e-59	4.35e-58
CIMG_05377	1109.4	3.56531	0.21557	16.5225	2.53e-61	1.06e-59
CIMG_09297	13.1183	3.561	0.833997	3.69308	0.000221558	0.000584718
CIMG_08406	23.6255	3.55962	0.695963	4.7733	1.81e-06	6.38e-06
CIMG_12738	47.7174	3.55933	0.523625	6.58591	4.52e-11	2.48e-10
CIMG_13147	10.3326	3.55818	0.910005	3.33806	0.000843653	0.00201395
CIMG_03648	988.075	3.55717	0.186975	19.0018	1.65e-80	1.12e-78
CIMG_09153	249.261	3.55389	0.268444	13.1667	1.37e-39	2.94e-38
CIMG_12664	19.639	3.55334	0.746508	4.37046	1.24e-05	3.93e-05
CIMG_04426.1	96.3218	3.54956	0.417605	8.38112	5.24e-17	4.25e-16
CIMG_13459	9.78067	3.53738	0.904035	3.32805	0.000874564	0.00208121
CIMG_06249	993.537	3.53517	0.182497	19.3479	2.12e-83	1.52e-81
CIMG_07724	22.8541	3.53273	0.686949	4.79571	1.62e-06	5.75e-06
CIMG_13130	34.854	3.53057	0.595211	5.68339	1.32e-08	5.87e-08
CIMG_06071	124.343	3.5233	0.367531	9.48701	2.38e-21	2.48e-20
CIMG_02308	359.04	3.51826	0.239162	14.6586	1.19e-48	3.43e-47
CIMG_13532	20.3927	3.51449	0.716227	4.53773	5.69e-06	1.88e-05
CIMG_13075	127.54	3.51346	0.363543	9.56208	1.15e-21	1.23e-20
CIMG_13146	10.4699	3.50888	0.891333	3.37908	0.000727277	0.00175775
CIMG_13216	25.842	3.50572	0.671551	4.92395	8.48e-07	3.11e-06
CIMG_11118	68.2853	3.50558	0.4411	7.78603	6.91e-15	4.91e-14
CIMG_08419	6.48342	3.50286	0.98691	3.40972	0.000650296	0.00158602
CIMG_03617	39.8804	3.50268	0.552706	6.11247	9.81e-10	4.84e-09
CIMG_13344	6.49959	3.49806	0.987437	3.40499	0.000661655	0.00161158
CIMG_02043	12.7443	3.49295	0.846049	3.59321	0.000326624	0.000836584
CIMG_13539	6.50768	3.49237	0.987991	3.39939	0.000675357	0.00164067
CIMG_02653	303.528	3.48676	0.267635	12.9751	1.69e-38	3.5e-37
CIMG_13093	12.4602	3.4853	0.840635	3.60203	0.000315741	0.000811226
CIMG_03188	176.774	3.48109	0.300987	11.4818	1.63e-30	2.53e-29
CIMG_01431	693.202	3.47232	0.210208	16.4909	4.27e-61	1.78e-59
CIMG_02178	95.1016	3.46349	0.403065	8.47937	2.26e-17	1.87e-16
CIMG_07382	9.3985	3.46222	0.912131	3.25312	0.00114147	0.00265886
CIMG_11396	131.782	3.46117	0.337384	10.1593	3.01e-24	3.64e-23
CIMG_01466	174.998	3.4611	0.306932	11.195	4.31e-29	6.38e-28
CIMG_13111	99.3972	3.45164	0.383847	8.87812	6.8e-19	6.17e-18
CIMG_04356	262.921	3.44496	0.266309	12.8779	6e-38	1.2e-36
CIMG_08422	87.2864	3.43328	0.849786	3.99373	6.5e-05	0.000187826
CIMG_06542	201.462	3.42487	0.290368	11.7255	9.43e-32	1.54e-30
CIMG_10591	12.6702	3.42006	0.830999	3.62185	0.000292509	0.000757591
CIMG_08686	34.0661	3.41966	0.578811	5.68102	1.34e-08	5.95e-08
CIMG_13489	12.6783	3.4187	0.831551	3.6191	0.000295629	0.000764313
CIMG_00615	1374.19	3.41312	0.176302	19.3448	2.26e-83	1.61e-81
CIMG_04678	26.8807	3.41203	0.645019	5.02977	4.91e-07	1.85e-06
CIMG_09749	1414.13	3.41136	0.197804	17.2337	1.48e-66	7.03e-65
CIMG_10011	621.154	3.40694	0.231545	14.6911	7.35e-49	2.13e-47
CIMG_10697	102.521	3.39341	0.382523	8.76992	1.79e-18	1.58e-17
CIMG_01741	169.833	3.38709	0.305822	11.001	3.78e-28	5.42e-27
CIMG_07166	150.596	3.37601	0.319357	10.4916	9.44e-26	1.21e-24
CIMG_13124	6.07699	3.36898	0.995577	3.27972	0.0010391	0.00243761
CIMG_13651	8.69183	3.36839	0.917086	3.16617	0.00154458	0.00350951
CIMG_13067	14.2218	3.36047	0.798094	3.81043	0.000138725	0.000378522
CIMG_08005	26.5953	3.35901	0.63503	5.04193	4.61e-07	1.74e-06
CIMG_05048	202.176	3.35631	0.305787	10.9202	9.23e-28	1.3e-26
CIMG_04355	5961.98	3.35236	0.153335	21.8597	6.28e-106	6.76e-104
CIMG_12619	5.81718	3.3482	0.995553	3.25932	0.00111679	0.00260628
CIMG_09060	31.7188	3.3399	0.597091	5.38155	7.38e-08	3.01e-07
CIMG_09751	357.834	3.33248	0.243818	13.6285	2.71e-42	6.48e-41
CIMG_05745	354.432	3.33195	0.236609	14.0417	8.66e-45	2.25e-43
CIMG_05654	86.4277	3.33149	0.39356	8.35383	6.61e-17	5.32e-16
CIMG_13220	8.47245	3.33052	0.920197	3.12968	0.00174998	0.00394542
CIMG_01176	282.698	3.32769	0.270168	12.2718	1.28e-34	2.31e-33
CIMG_12982	14.7078	3.31633	0.792479	3.82234	0.000132192	0.000362193
CIMG_00612	14.3752	3.30291	0.787734	3.82597	0.000130256	0.000357382
CIMG_04373	297.837	3.29858	0.24691	13.3145	1.91e-40	4.25e-39
CIMG_12634	13.1643	3.29579	0.840986	3.53705	0.000404626	0.00102314
CIMG_13148	5.60588	3.28721	0.999037	3.20007	0.00137395	0.00315585
CIMG_13648	5.60588	3.28721	0.999037	3.20007	0.00137395	0.00315585
CIMG_13531	290.399	3.28689	0.252823	12.9557	2.18e-38	4.48e-37
CIMG_13315	33.8613	3.28566	0.57199	5.55313	2.81e-08	1.21e-07
CIMG_03862	2068.35	3.28523	0.201695	16.2821	1.32e-59	5.18e-58
CIMG_09722	6409.97	3.25923	0.172481	18.8937	1.29e-79	8.66e-78
CIMG_09664	380.447	3.25586	0.226119	14.3626	8.89e-47	2.42e-45
CIMG_13151	8.01751	3.25295	0.926091	3.05553	0.0022466	0.00496116
CIMG_13019	232.268	3.25249	0.266477	12.1543	5.45e-34	9.63e-33
CIMG_12967	125.933	3.24883	0.358572	8.98782	2.52e-19	2.34e-18
CIMG_00515	8459.51	3.24805	0.181395	17.9041	1.09e-71	5.83e-70
CIMG_05008	108.639	3.24688	0.369755	8.69931	3.34e-18	2.91e-17
CIMG_09581	43.2469	3.24322	0.532667	5.93996	2.85e-09	1.34e-08
CIMG_01117	205.961	3.24257	0.277289	11.6386	2.62e-31	4.19e-30
CIMG_13602	80.8727	3.23999	0.43451	7.36168	1.82e-13	1.18e-12
CIMG_13536	26.2948	3.23571	0.631938	4.90793	9.2e-07	3.36e-06
CIMG_13302	5.34607	3.22675	1.00204	3.14097	0.00168391	0.00380513
CIMG_07375	5.3865	3.22583	1.00234	3.14045	0.00168686	0.00381093
CIMG_12890	232.883	3.22416	0.265035	12.1155	8.74e-34	1.53e-32
CIMG_11869	1095.23	3.21833	0.183695	17.5066	1.28e-68	6.28e-67
CIMG_11958	8.64205	3.2161	0.912979	3.10558	0.00189909	0.00425352
CIMG_13503	7.80621	3.21095	0.92981	3.01481	0.00257142	0.00562079
CIMG_08028	192.83	3.2104	0.284563	11.2266	3.02e-29	4.49e-28
CIMG_01811	174.491	3.20616	0.2949	10.8122	3.01e-27	4.1e-26
CIMG_12626	15.3494	3.20172	0.773587	3.84067	0.000122701	0.000337871
CIMG_12585	10.1936	3.19095	0.867092	3.25213	0.00114545	0.002665
CIMG_01257	435.711	3.18276	0.219628	14.4621	2.1e-47	5.85e-46
CIMG_08545	805.704	3.17464	0.192189	16.5017	3.57e-61	1.49e-59
CIMG_13429	5.15094	3.17376	1.0047	3.08954	0.00200468	0.00447079
CIMG_13346	7.56257	3.16955	0.932609	2.97562	0.00292396	0.00632026
CIMG_13645	7.56257	3.16955	0.932609	2.97562	0.00292396	0.00632026
CIMG_06242	114.406	3.1693	0.342994	9.16511	4.95e-20	4.8e-19
CIMG_13227	5.15903	3.16883	1.00511	3.08492	0.00203608	0.00453573
CIMG_12927	7.55449	3.16715	0.93294	2.97312	0.00294785	0.00636633
CIMG_11666	153.379	3.16391	0.312603	10.0603	8.28e-24	9.84e-23
CIMG_11847	123.192	3.16328	0.331951	9.45776	3.15e-21	3.26e-20
CIMG_05939	5.16712	3.1605	1.00577	3.07709	0.0020903	0.00464648
CIMG_12747	24.9785	3.15835	0.638184	4.75007	2.03e-06	7.1e-06
CIMG_10966	26.5763	3.15738	0.624385	4.87072	1.11e-06	4.02e-06
CIMG_00712	171.834	3.15699	0.300561	10.4478	1.5e-25	1.9e-24
CIMG_09682	1037.53	3.14796	0.175677	17.9054	1.07e-71	5.73e-70
CIMG_01112	1041.83	3.14226	0.202264	15.5236	2.4e-54	8.23e-53
CIMG_06068	717.258	3.13434	0.189431	16.5277	2.32e-61	9.85e-60
CIMG_13360	1413.07	3.13125	0.184607	16.9523	1.85e-64	8.37e-63
CIMG_01840	513.706	3.12596	0.208563	14.9648	1.25e-50	3.8e-49
CIMG_00646	93.7262	3.11756	0.369355	8.36013	6.27e-17	5.05e-16
CIMG_11291	4.92348	3.11243	1.00765	3.02972	0.00244779	0.00536833
CIMG_13213	4.9073	3.10967	1.00776	3.0269	0.00247076	0.00541631
CIMG_12157	4.93156	3.10887	1.00795	3.02645	0.00247443	0.00542075
CIMG_13454	4.93156	3.10887	1.00795	3.02645	0.00247443	0.00542075
CIMG_06483	254.042	3.10803	0.276042	11.2213	3.2e-29	4.76e-28
CIMG_01824	102.333	3.10308	0.362125	8.49489	1.98e-17	1.65e-16
CIMG_01210	359.797	3.10245	0.232294	13.3256	1.64e-40	3.67e-39
CIMG_13457	43.1377	3.09929	0.515741	5.88523	3.98e-09	1.85e-08
CIMG_05808	113.493	3.09285	0.341002	9.00151	2.23e-19	2.08e-18
CIMG_13414	207.825	3.08772	0.590743	5.20649	1.92e-07	7.57e-07
CIMG_12959	76.1727	3.08486	0.406001	7.51149	5.85e-14	3.92e-13
CIMG_09679	75.1347	3.08363	0.404161	7.54062	4.68e-14	3.15e-13
CIMG_12623	7.11572	3.08201	0.939481	2.8918	0.00383044	0.00809758
CIMG_08484	11.7681	3.0806	0.824769	3.41937	0.000627657	0.00153382
CIMG_09292	93.5537	3.07473	0.37182	8.19435	2.52e-16	1.96e-15
CIMG_13014	16.394	3.06562	0.751873	3.85791	0.000114359	0.00031684
CIMG_13456	11.8166	3.06521	0.833508	3.37322	0.000742952	0.00179301
CIMG_07895	245.752	3.06261	0.261689	11.6649	1.93e-31	3.1e-30
CIMG_02650	4425.69	3.05814	0.19105	16.0044	1.19e-57	4.44e-56
CIMG_01434	300.421	3.05279	0.239795	12.698	6.07e-37	1.18e-35
CIMG_13204	59.9262	3.04464	0.455861	6.58608	4.52e-11	2.47e-10
CIMG_03658	243.528	3.04433	0.278789	10.8873	1.33e-27	1.85e-26
CIMG_03192	93.252	3.04178	0.368067	8.19227	2.56e-16	1.99e-15
CIMG_09478	259.615	3.0407	0.249658	12.1431	6.24e-34	1.1e-32
CIMG_06131	43.1757	3.03982	0.52678	5.66739	1.45e-08	6.42e-08
CIMG_03365	233.132	3.03443	0.26442	11.4374	2.72e-30	4.2e-29
CIMG_02005	212.821	3.03234	0.301072	10.0347	1.07e-23	1.27e-22
CIMG_07189	34.6037	3.03036	0.549622	5.38134	7.39e-08	3.01e-07
CIMG_11467	115.107	3.02992	0.343765	8.752	2.1e-18	1.84e-17
CIMG_05810	61.1034	3.02784	0.438	6.81914	9.16e-12	5.31e-11
CIMG_04648	91.3908	3.00999	0.368276	8.10296	5.36e-16	4.08e-15
CIMG_12813	82.7776	3.00822	0.393612	7.56991	3.73e-14	2.53e-13
CIMG_01436	380.559	2.99513	0.226745	13.1841	1.08e-39	2.35e-38
CIMG_06797	18.4406	2.99507	0.716373	3.9901	6.6e-05	0.000190551
CIMG_12920	8.86111	2.98765	0.885128	3.0167	0.00255538	0.00558945
CIMG_02373	119.279	2.98556	0.344819	8.60217	7.82e-18	6.64e-17
CIMG_02886	37.0069	2.98444	0.530274	5.50637	3.66e-08	1.56e-07
CIMG_07274	264.447	2.98227	0.247961	11.994	3.82e-33	6.56e-32
CIMG_09817	2238.55	2.98173	0.161318	18.4782	3.09e-76	1.88e-74
CIMG_12955	4.47662	2.9786	1.01382	2.89933	0.00373965	0.00792425
CIMG_07389	4.45237	2.968	1.01436	2.88899	0.00386481	0.008165
CIMG_07646	74.6511	2.96685	0.398969	7.35958	1.84e-13	1.2e-12
CIMG_02721	236.196	2.95217	0.271676	10.8356	2.34e-27	3.22e-26
CIMG_04175	566.665	2.94799	0.204893	14.3717	7.79e-47	2.13e-45
CIMG_13680	48.7276	2.94679	0.475645	6.10056	1.06e-09	5.2e-09
CIMG_12217	65.6627	2.9466	0.419414	6.94528	3.78e-12	2.25e-11
CIMG_07909	85.8916	2.94545	0.37736	7.7393	1e-14	7.04e-14
CIMG_13145	6.73355	2.94374	0.95665	2.75355	0.00589522	0.0120261
CIMG_09641	57.6105	2.93573	0.443295	6.5363	6.31e-11	3.43e-10
CIMG_08017	524.663	2.92842	0.209524	13.9597	2.75e-44	7.01e-43
CIMG_10002	130.859	2.9221	0.327733	8.86731	7.49e-19	6.77e-18
CIMG_09763	152.24	2.92136	0.299782	9.70059	3e-22	3.29e-21
CIMG_13289	34.8144	2.91987	0.542262	5.26821	1.38e-07	5.48e-07
CIMG_02972	350.661	2.91564	0.230296	12.6363	1.33e-36	2.57e-35
CIMG_09001	26.0871	2.91534	0.613721	4.61286	3.97e-06	1.34e-05
CIMG_12563	10.4751	2.91514	0.873478	3.09048	0.0019983	0.00445858
CIMG_10999	77.6845	2.91476	0.396956	7.27667	3.42e-13	2.19e-12
CIMG_13047	193.648	2.90411	0.27228	10.6285	2.2e-26	2.88e-25
CIMG_12272	100.04	2.90388	0.349764	8.24424	1.66e-16	1.31e-15
CIMG_12974	33.7511	2.90159	0.555549	5.10769	3.26e-07	1.25e-06
CIMG_00553	1757.91	2.89915	0.177308	16.3456	4.67e-60	1.89e-58
CIMG_03347	1748.35	2.89468	0.163298	17.7205	2.92e-70	1.49e-68
CIMG_02629	50.1089	2.89416	0.487105	5.85503	4.77e-09	2.2e-08
CIMG_10132	93.5861	2.8929	0.360153	7.9733	1.54e-15	1.14e-14
CIMG_13092	111.591	2.88833	0.337653	8.50149	1.87e-17	1.56e-16
CIMG_09510	24.2919	2.8854	0.623932	4.48786	7.19e-06	2.35e-05
CIMG_12165	11.0036	2.88296	0.82886	3.23536	0.00121489	0.00281466
CIMG_13277	28.8379	2.88274	0.579699	4.85053	1.23e-06	4.43e-06
CIMG_13112	67.4721	2.88264	0.425086	6.71028	1.94e-11	1.1e-10
CIMG_12843	4.28149	2.87112	1.01902	2.79733	0.00515266	0.0106339
CIMG_13020	135.651	2.8678	0.319096	8.94336	3.78e-19	3.45e-18
CIMG_11961	6.88698	2.86475	0.939265	2.77779	0.00547292	0.0112387
CIMG_02058	6.18967	2.86444	0.958482	2.68171	0.00732475	0.0146377
CIMG_09485	525.81	2.86418	0.209709	13.6421	2.25e-42	5.39e-41
CIMG_03191	207.766	2.86148	0.296959	9.61	7.25e-22	7.86e-21
CIMG_09511	171.979	2.86033	0.286107	9.95906	2.3e-23	2.69e-22
CIMG_00943	742.09	2.85708	0.194027	14.7131	5.31e-49	1.55e-47
CIMG_01354	191.565	2.85297	0.276291	10.2911	7.73e-25	9.51e-24
CIMG_02572	19.2425	2.85142	0.681703	4.03033	5.57e-05	0.000162403
CIMG_00433	165.842	2.85126	0.31579	8.99293	2.41e-19	2.24e-18
CIMG_07590	172.503	2.8498	0.282613	10.0462	9.54e-24	1.13e-22
CIMG_03569	18.1459	2.84924	0.704322	3.8949	9.82e-05	0.000276123
CIMG_07078	92.6778	2.84756	0.370571	7.62828	2.38e-14	1.63e-13
CIMG_13504	40.2269	2.84025	0.504749	5.53252	3.16e-08	1.35e-07
CIMG_07504	59.4984	2.83879	0.431787	6.50116	7.97e-11	4.28e-10
CIMG_05585	273.574	2.83451	0.241471	11.7124	1.1e-31	1.79e-30
CIMG_12565	4.02168	2.83202	1.01979	2.75627	0.0058465	0.0119414
CIMG_12643	171.511	2.83016	0.285599	9.87322	5.44e-23	6.22e-22
CIMG_11523	383.686	2.82663	0.238277	11.8444	2.3e-32	3.83e-31
CIMG_08172	789.028	2.82192	0.182315	15.4672	5.77e-54	1.96e-52
CIMG_13128	4.04594	2.81726	1.02068	2.74343	0.00608001	0.0123572
CIMG_08385	4.04594	2.81726	1.02068	2.74343	0.00608001	0.0123572
CIMG_01980	89.2834	2.81663	0.383745	7.2855	3.2e-13	2.06e-12
CIMG_10932	110.638	2.81156	0.356282	7.84642	4.28e-15	3.08e-14
CIMG_06062	243.578	2.80679	0.250661	11.1698	5.73e-29	8.45e-28
CIMG_09830	270.639	2.80468	0.256126	10.9264	8.62e-28	1.21e-26
CIMG_07701	517.72	2.79979	0.210873	13.2621	3.84e-40	8.49e-39
CIMG_03790	418.066	2.79833	0.223943	12.4786	9.77e-36	1.84e-34
CIMG_06830	17.5535	2.79765	0.708924	3.80407	0.000142339	0.000387422
CIMG_06882	18.3074	2.79294	0.701709	3.8486	0.000118795	0.00032767
CIMG_12142	86.5169	2.79144	0.382515	7.24806	4.23e-13	2.69e-12
CIMG_00274	73.0285	2.78892	0.396356	6.97566	3.04e-12	1.82e-11
CIMG_13741	39.608	2.78444	0.50539	5.42253	5.88e-08	2.43e-07
CIMG_06393	346.742	2.78377	0.234967	11.8293	2.76e-32	4.57e-31
CIMG_03452	1019.29	2.78098	0.180903	15.3651	2.81e-53	9.36e-52
CIMG_10230	66.1114	2.78051	0.40812	6.7494	1.48e-11	8.47e-11
CIMG_06176	595.441	2.78005	0.198823	13.9697	2.38e-44	6.12e-43
CIMG_03444	17.6434	2.78001	0.696676	3.84043	0.000122817	0.000338098
CIMG_13547	5.76707	2.7794	0.963054	2.60264	0.00925082	0.0181031
CIMG_03319	72.4421	2.77712	0.402862	6.83589	8.15e-12	4.75e-11
CIMG_07965	27.1395	2.77661	0.594624	4.56258	5.05e-06	1.68e-05
CIMG_13300	9.53383	2.76887	0.855664	2.9991	0.00270782	0.00589909
CIMG_01259	20.0052	2.76793	0.662664	4.04356	5.26e-05	0.000154001
CIMG_08015	184.05	2.76493	0.282165	9.76724	1.56e-22	1.73e-21
CIMG_00142	324.237	2.76001	0.230457	11.9562	6.03e-33	1.03e-31
CIMG_00471	527.003	2.7582	0.215145	12.8079	1.48e-37	2.92e-36
CIMG_12310	92.3365	2.75713	0.359719	7.61592	2.62e-14	1.79e-13
CIMG_06696	144.895	2.75655	0.30587	8.97633	2.8e-19	2.59e-18
CIMG_08709	16.9358	2.75397	0.706069	3.76102	0.000169222	0.000455212
CIMG_12712	104.547	2.75316	0.342572	7.99049	1.34e-15	9.94e-15
CIMG_13274	14.3465	2.75084	0.744959	3.53228	0.00041199	0.00104016
CIMG_01738	199.337	2.74672	0.266525	10.2766	8.99e-25	1.1e-23
CIMG_04780	80.4269	2.74654	0.385886	7.06802	1.57e-12	9.59e-12
CIMG_12991	22.3013	2.74416	0.639737	4.17298	3.01e-05	9.09e-05
CIMG_00422.1	3.78613	2.74373	1.02294	2.67107	0.00756097	0.0150672
CIMG_09241.2	6.39969	2.74272	0.949243	2.66367	0.00772924	0.0153685
CIMG_04351	136.339	2.74128	0.306063	8.91928	4.69e-19	4.27e-18
CIMG_06705	280.988	2.73654	0.290305	9.40737	5.09e-21	5.21e-20
CIMG_05377.2	455.893	2.72921	0.444395	6.13384	8.58e-10	4.25e-09
CIMG_05057	184.536	2.72903	0.276427	9.84362	7.3e-23	8.31e-22
CIMG_13582	132.507	2.7284	0.328187	8.27831	1.25e-16	9.91e-16
CIMG_04331	128.455	2.72822	0.315126	8.62021	6.68e-18	5.71e-17
CIMG_13188	5.56386	2.72773	0.966896	2.55363	0.0106606	0.0206133
CIMG_11493	14.0786	2.72094	0.748122	3.48206	0.000497579	0.00123763
CIMG_05914	94.5845	2.72083	0.35115	7.7013	1.35e-14	9.44e-14
CIMG_06997	69.5124	2.72001	0.416845	6.46917	9.85e-11	5.26e-10
CIMG_02660	282.638	2.71698	0.245554	11.045	2.32e-28	3.35e-27
CIMG_12781	101.321	2.71602	0.347089	7.78103	7.19e-15	5.09e-14
CIMG_09345	1028.31	2.71079	0.182302	14.8626	5.77e-50	1.72e-48
CIMG_12539	105.427	2.70896	0.354109	7.60969	2.75e-14	1.88e-13
CIMG_01216	16.3769	2.70871	0.732609	3.55556	0.00037718	0.000957406
CIMG_11371	81.9603	2.70826	0.375143	7.17034	7.48e-13	4.69e-12
CIMG_01430	418.162	2.70374	0.21466	12.5799	2.72e-36	5.19e-35
CIMG_05086	57.1065	2.70194	0.430255	6.2177	5.04e-10	2.54e-09
CIMG_05485	20.7336	2.70111	0.658766	3.99094	6.58e-05	0.000189939
CIMG_03352	80.047	2.6986	0.37953	7.05968	1.67e-12	1.01e-11
CIMG_06158	263.887	2.68851	0.246369	10.8903	1.28e-27	1.79e-26
CIMG_01749	32057.5	2.68682	0.171748	15.6437	3.67e-55	1.3e-53
CIMG_13586	108.724	2.68532	0.34117	7.83041	4.86e-15	3.48e-14
CIMG_06558	99.0953	2.68379	0.343724	7.76503	8.16e-15	5.77e-14
CIMG_10466	34.7601	2.68089	0.528328	4.99251	5.96e-07	2.22e-06
CIMG_11899	983.961	2.68006	0.19435	13.7837	3.19e-43	7.85e-42
CIMG_09105	31.7495	2.67984	0.559449	4.70361	2.56e-06	8.83e-06
CIMG_06445	409.068	2.67956	0.221398	12.0876	1.23e-33	2.14e-32
CIMG_01036	531.89	2.67879	0.241192	11.098	1.28e-28	1.87e-27
CIMG_13417	13.0233	2.67678	0.764665	3.34207	0.000831568	0.00198654
CIMG_12387	49.4668	2.67259	0.460992	5.73482	9.76e-09	4.39e-08
CIMG_05868	34.7451	2.67167	0.584301	4.49671	6.9e-06	2.26e-05
CIMG_08407	3.57483	2.66693	1.02514	2.59764	0.00938671	0.0183581
CIMG_13562	3.58291	2.66652	1.02522	2.59739	0.00939347	0.0183641
CIMG_13082	34.2486	2.65926	0.527793	4.95789	7.13e-07	2.64e-06
CIMG_12842	3.55866	2.65255	1.02575	2.58391	0.0097688	0.019019
CIMG_12960	3.55866	2.65255	1.02575	2.58391	0.0097688	0.019019
CIMG_06853	20.2715	2.65067	0.652449	3.9506	7.8e-05	0.000222454
CIMG_13051	27.6663	2.65061	0.577463	4.49801	6.86e-06	2.24e-05
CIMG_12582	5.36873	2.64972	0.975297	2.47759	0.0132272	0.0250335
CIMG_06748	182.857	2.64865	0.271464	9.72974	2.25e-22	2.49e-21
CIMG_13357	70.8959	2.64675	0.393054	6.68287	2.34e-11	1.31e-10
CIMG_01976	68.4372	2.64144	0.413415	6.34113	2.28e-10	1.18e-09
CIMG_03027	77.7944	2.64043	0.377278	6.95178	3.61e-12	2.15e-11
CIMG_05721	46.0082	2.63982	0.477642	5.46704	4.58e-08	1.92e-07
CIMG_07685	58.2478	2.63672	0.433101	6.03506	1.59e-09	7.68e-09
CIMG_10588	176.857	2.63289	0.291111	9.02084	1.87e-19	1.75e-18
CIMG_07710	156.826	2.63258	0.288223	9.10421	8.69e-20	8.32e-19
CIMG_07612	172.62	2.62843	0.278434	9.41275	4.83e-21	4.95e-20
CIMG_13211	6.26925	2.62705	0.964354	2.55603	0.0105873	0.0204757
CIMG_07636	170.072	2.62705	0.284023	9.22192	2.92e-20	2.86e-19
CIMG_05918	164.558	2.62527	0.301602	8.67963	3.97e-18	3.45e-17
CIMG_05269	1478.05	2.62373	0.171176	15.3231	5.36e-53	1.76e-51
CIMG_00683	116.582	2.62206	0.326482	7.99691	1.28e-15	9.46e-15
CIMG_02574	45.6845	2.62108	0.469998	5.51237	3.54e-08	1.51e-07
CIMG_01209	36.0664	2.6185	0.521333	4.94849	7.48e-07	2.76e-06
CIMG_04152	102.012	2.61001	0.338676	7.66876	1.74e-14	1.21e-13
CIMG_12758	76.0576	2.6099	0.400346	6.47422	9.53e-11	5.09e-10
CIMG_13094	5.117	2.6086	0.975695	2.4405	0.0146669	0.027454
CIMG_10131	5.117	2.6086	0.975695	2.4405	0.0146669	0.027454
CIMG_10670	11.9115	2.60816	0.794576	3.12665	0.00176809	0.00398172
CIMG_02491	43.9805	2.60702	0.489282	5.26391	1.41e-07	5.6e-07
CIMG_01801	37.9795	2.60698	0.518659	4.96439	6.89e-07	2.56e-06
CIMG_08387	11.4799	2.60536	0.796263	3.12573	0.00177364	0.00399331
CIMG_07537	48.1746	2.60329	0.463764	5.55703	2.74e-08	1.18e-07
CIMG_04754	33.4528	2.60261	0.542999	4.71715	2.39e-06	8.29e-06
CIMG_11290	33.469	2.60193	0.545317	4.69605	2.65e-06	9.14e-06
CIMG_03001	145.045	2.60026	0.294103	8.81183	1.23e-18	1.1e-17
CIMG_13115	10.1904	2.59486	0.834321	2.93918	0.00329082	0.00705623
CIMG_11038	63.8562	2.59421	0.407651	6.31382	2.72e-10	1.4e-09
CIMG_12068	292.959	2.58852	0.23635	10.9346	7.87e-28	1.11e-26
CIMG_13635	204.708	2.586	0.267924	9.62987	5.98e-22	6.51e-21
CIMG_08152	32.1126	2.5849	0.543675	4.67911	2.88e-06	9.9e-06
CIMG_12970	5.14935	2.5815	0.980997	2.41257	0.0158404	0.0293894
CIMG_10876	517.09	2.57852	0.201834	12.7645	2.59e-37	5.07e-36
CIMG_13337	3.35544	2.57717	1.02755	2.51203	0.0120039	0.0229687
CIMG_03828	3.34736	2.57484	1.0276	2.5097	0.0120833	0.0230937
CIMG_13643	7.31606	2.57481	0.903733	2.64074	0.00827257	0.0163732
CIMG_12916	7.27563	2.57383	0.902687	2.64153	0.00825333	0.0163384
CIMG_04240	346.859	2.57155	0.23654	10.8569	1.85e-27	2.55e-26
CIMG_03131	550.543	2.57141	0.211182	12.1664	4.69e-34	8.33e-33
CIMG_07342	350.345	2.57124	0.221724	11.5821	5.08e-31	8.05e-30
CIMG_00407	32.9988	2.56649	0.568341	4.44321	8.86e-06	2.85e-05
CIMG_12584	3.37162	2.5655	1.02814	2.50157	0.0123643	0.0236034
CIMG_12636	3.37162	2.5655	1.02814	2.50157	0.0123643	0.0236034
CIMG_01601	6.66727	2.56464	0.925401	2.53526	0.0112364	0.021638
CIMG_02065	1805.99	2.56285	0.161679	15.8478	1.46e-56	5.32e-55
CIMG_13766	1160.79	2.5626	0.178184	14.377	7.22e-47	1.98e-45
CIMG_05481	9.75067	2.56146	0.848899	2.87204	0.0040783	0.00857577
CIMG_12877	25.8941	2.55846	0.587026	4.27891	1.88e-05	5.81e-05
CIMG_00720	84.0476	2.55408	0.367573	6.90953	4.86e-12	2.87e-11
CIMG_01593	21.982	2.55351	0.626047	3.99098	6.58e-05	0.000189939
CIMG_07295	229.354	2.55022	0.249239	10.2119	1.75e-24	2.14e-23
CIMG_00503	31.1614	2.54896	0.544706	4.60946	4.04e-06	1.36e-05
CIMG_09504	56.8671	2.54656	0.433713	5.82127	5.84e-09	2.67e-08
CIMG_06040	454.954	2.54484	0.20778	12.2359	2e-34	3.55e-33
CIMG_02353	1243.24	2.54393	0.168788	15.0667	2.68e-51	8.38e-50
CIMG_01338	4.90571	2.54033	0.981377	2.37533	0.0175333	0.0321807
CIMG_10242	698.783	2.5354	0.203939	12.4244	1.93e-35	3.59e-34
CIMG_02371	444.348	2.53534	0.205773	12.3093	8.07e-35	1.47e-33
CIMG_13487	3.3231	2.53394	1.02909	2.47151	0.0134542	0.0254438
CIMG_13460	8.14476	2.53204	0.881396	2.68686	0.00721263	0.0144273
CIMG_04192	239.747	2.53036	0.260109	9.71025	2.73e-22	2.99e-21
CIMG_13085	234.521	2.5282	0.248191	10.1672	2.78e-24	3.36e-23
CIMG_12906	711.458	2.52557	0.184347	13.6923	1.13e-42	2.73e-41
CIMG_08936	117.517	2.52534	0.321134	7.83357	4.74e-15	3.4e-14
CIMG_04818	250.662	2.52214	0.25785	9.76595	1.58e-22	1.75e-21
CIMG_15032	11.2615	2.52176	0.805035	2.98998	0.00278994	0.00606027
CIMG_11778	9.67885	2.521	0.841522	2.83667	0.00455868	0.00951119
CIMG_00299	190.075	2.51573	0.290336	8.64471	5.39e-18	4.65e-17
CIMG_08047	132.564	2.51502	0.302693	8.28132	1.22e-16	9.68e-16
CIMG_06645	47.4196	2.50835	0.476269	5.21328	1.86e-07	7.3e-07
CIMG_06653	65.3404	2.50691	0.421372	5.90593	3.51e-09	1.64e-08
CIMG_10920	1620.24	2.50552	0.189721	13.203	8.43e-40	1.85e-38
CIMG_06378	30.488	2.50433	0.546542	4.51222	6.42e-06	2.11e-05
CIMG_12486	456.141	2.50395	0.233305	10.7223	8e-27	1.07e-25
CIMG_12791	30.585	2.50133	0.556792	4.42486	9.65e-06	3.1e-05
CIMG_04088	30.2919	2.50012	0.550176	4.4785	7.52e-06	2.45e-05
CIMG_13726	130.451	2.49796	0.329771	7.55021	4.35e-14	2.94e-13
CIMG_11805	25.8129	2.49474	0.588192	4.16743	3.08e-05	9.31e-05
CIMG_13497	27.2318	2.49465	0.578529	4.24492	2.19e-05	6.73e-05
CIMG_10494.1	42.2506	2.49351	0.534779	4.61297	3.97e-06	1.34e-05
CIMG_06395	191.503	2.49338	0.270771	9.18729	4.03e-20	3.93e-19
CIMG_02688	532.971	2.49215	0.194828	12.7819	2.07e-37	4.07e-36
CIMG_04439	24.4911	2.48789	0.61496	3.96822	7.24e-05	0.000207768
CIMG_03616	151.251	2.48385	0.29628	8.36043	6.25e-17	5.04e-16
CIMG_06417	164.301	2.48384	0.296791	8.34825	6.93e-17	5.57e-16
CIMG_12922	3.13606	2.48051	1.02973	2.42018	0.0155126	0.0288679
CIMG_02310	291.236	2.4785	0.233995	10.5775	3.79e-26	4.94e-25
CIMG_13384	66.2294	2.47749	0.401202	6.13449	8.54e-10	4.23e-09
CIMG_08310	790.918	2.47737	0.185218	13.3687	9.22e-41	2.08e-39
CIMG_12609	3.14415	2.47418	1.02998	2.4146	0.0157525	0.0292483
CIMG_13190	3.14415	2.47418	1.02998	2.4146	0.0157525	0.0292483
CIMG_07458	881.682	2.47244	0.194055	12.7354	3.76e-37	7.34e-36
CIMG_05452	150.537	2.4724	0.286755	8.59798	8.11e-18	6.88e-17
CIMG_10488	44.4774	2.46966	0.471677	5.18759	2.13e-07	8.35e-07
CIMG_03127	188.17	2.4675	0.265158	9.2852	1.61e-20	1.6e-19
CIMG_11498	6.19616	2.46733	0.932527	2.43119	0.0150492	0.0280953
CIMG_13179	5.32703	2.46373	0.968974	2.40426	0.0162052	0.0300004
CIMG_09757	59.7029	2.46351	0.416495	5.87425	4.25e-09	1.97e-08
CIMG_10302	661.002	2.46338	0.193875	12.6986	6.02e-37	1.17e-35
CIMG_12938	3.15223	2.46115	1.03044	2.40295	0.0162634	0.0300798
CIMG_13186	3.15223	2.46115	1.03044	2.40295	0.0162634	0.0300798
CIMG_04207	316.128	2.46006	0.229249	10.7178	8.4e-27	1.12e-25
CIMG_09226	85.8274	2.45832	0.357368	6.84579	7.61e-12	4.44e-11
CIMG_01917	138.721	2.45707	0.318484	7.69073	1.46e-14	1.02e-13
CIMG_08973	160.48	2.4515	0.30036	8.13994	3.95e-16	3.04e-15
CIMG_02469	265.745	2.45006	0.240006	10.1932	2.13e-24	2.59e-23
CIMG_01977	102.958	2.44998	0.34853	7.00422	2.48e-12	1.5e-11
CIMG_13015	58.4121	2.4487	0.416702	5.83511	5.38e-09	2.47e-08
CIMG_12472	96.7686	2.44568	0.343426	7.09017	1.34e-12	8.21e-12
CIMG_13068	11.2602	2.44483	0.791574	2.96688	0.00300842	0.00649431
CIMG_13508	9.68566	2.44404	0.823163	2.8335	0.00460419	0.00959199
CIMG_07652	16.2757	2.4414	0.693376	3.4273	0.000609616	0.00149306
CIMG_12264	39.4382	2.44127	0.489091	4.93733	7.92e-07	2.92e-06
CIMG_00659	190.016	2.43728	0.262969	9.24898	2.27e-20	2.24e-19
CIMG_11497	33.6102	2.43489	0.530538	4.53337	5.81e-06	1.92e-05
CIMG_01742	61.6894	2.43391	0.415082	5.82738	5.63e-09	2.58e-08
CIMG_08262	13.2156	2.42797	0.746745	3.14895	0.00163857	0.00370944
CIMG_04267	594.569	2.42787	0.204459	11.8671	1.75e-32	2.93e-31
CIMG_03465	200.777	2.42718	0.267897	9.04205	1.54e-19	1.45e-18
CIMG_03055	10.6114	2.42618	0.818902	2.83466	0.00458748	0.00956321
CIMG_13621	72.6719	2.42399	0.383249	6.28845	3.21e-10	1.64e-09
CIMG_10000	36.2477	2.42096	0.516596	4.63354	3.59e-06	1.22e-05
CIMG_12667	25.4951	2.42019	0.590777	4.02831	5.62e-05	0.000163663
CIMG_06609	369.596	2.41441	0.213501	11.2973	1.35e-29	2.06e-28
CIMG_06734	13.4521	2.41325	0.763388	3.05472	0.00225274	0.0049736
CIMG_10589	192.186	2.40688	0.269803	8.90363	5.41e-19	4.91e-18
CIMG_02302	42.3819	2.40497	0.490672	4.85746	1.19e-06	4.28e-06
CIMG_08377	3.1684	2.40481	1.03192	2.35282	0.0186319	0.0340142
CIMG_10709	19.6105	2.40464	0.659195	3.57319	0.000352662	0.000897931
CIMG_00835	177.766	2.4046	0.278398	8.61831	6.8e-18	5.81e-17
CIMG_03209	177.519	2.40151	0.283672	8.44892	2.94e-17	2.41e-16
CIMG_13391	5.09148	2.40143	0.972842	2.34622	0.0189651	0.0345715
CIMG_07891	8.22434	2.40097	0.882965	2.58467	0.0097473	0.0189921
CIMG_08014	249.028	2.39832	0.251553	9.51925	1.74e-21	1.84e-20
CIMG_08398	62.3142	2.39788	0.402582	5.91869	3.25e-09	1.52e-08
CIMG_13196	451.398	2.39788	0.205771	11.6437	2.47e-31	3.96e-30
CIMG_09286	35.8018	2.39661	0.523983	4.52062	6.17e-06	2.03e-05
CIMG_08044	1220.67	2.39631	0.177151	13.523	1.14e-41	2.69e-40
CIMG_02377	93.194	2.39143	0.3649	6.52568	6.77e-11	3.66e-10
CIMG_00461	124.894	2.39034	0.336795	7.07421	1.5e-12	9.19e-12
CIMG_10143	62.5009	2.38335	0.402687	5.88143	4.07e-09	1.89e-08
CIMG_07543	19.9681	2.38292	0.642156	3.63407	0.000278989	0.000726413
CIMG_03126	296.736	2.38152	0.229101	10.3819	3e-25	3.75e-24
CIMG_08365	2.90859	2.37939	1.03142	2.32415	0.0201177	0.0364812
CIMG_13187	2.90859	2.37939	1.03142	2.32415	0.0201177	0.0364812
CIMG_11305	135.248	2.37938	0.311476	7.61676	2.6e-14	1.78e-13
CIMG_12020	32.3516	2.37888	0.527331	4.45716	8.31e-06	2.69e-05
CIMG_03358	78.4061	2.37733	0.373371	6.3359	2.36e-10	1.22e-09
CIMG_13434	2.90051	2.37666	1.03146	2.32144	0.0202632	0.0366812
CIMG_13448	2.90051	2.37666	1.03146	2.32144	0.0202632	0.0366812
CIMG_13490	2.90051	2.37666	1.03146	2.32144	0.0202632	0.0366812
CIMG_12341	51.813	2.37524	0.436372	5.40146	6.61e-08	2.71e-07
CIMG_11436	21.0463	2.36973	0.624175	3.72805	0.000192971	0.000513516
CIMG_13493	2.89242	2.3675	1.03164	2.31293	0.0207265	0.0373844
CIMG_03083	251.646	2.36748	0.242916	9.73178	2.21e-22	2.44e-21
CIMG_02175	162.08	2.36403	0.286343	8.23827	1.75e-16	1.37e-15
CIMG_10094	34.2098	2.36138	0.520235	4.48714	7.22e-06	2.35e-05
CIMG_00673	83.2729	2.36043	0.363285	6.46998	9.8e-11	5.23e-10
CIMG_11219	34.7526	2.36041	0.513994	4.54442	5.51e-06	1.83e-05
CIMG_12711	27.1895	2.36016	0.565979	4.11203	3.92e-05	0.000116798
CIMG_12653	5.37554	2.35995	0.984816	2.30946	0.0209182	0.0376945
CIMG_05905	227.789	2.35749	0.249535	9.43294	3.99e-21	4.11e-20
CIMG_06851	705.144	2.35495	0.208978	11.2631	2e-29	2.99e-28
CIMG_13156	2.88433	2.35136	1.03196	2.29817	0.0215522	0.0387033
CIMG_00533	666.247	2.35021	0.199525	11.7732	5.37e-32	8.86e-31
CIMG_01326	11.4631	2.34757	0.795905	2.84155	0.00448945	0.0093786
CIMG_07670	7.68855	2.34657	0.875063	2.54709	0.0108624	0.020975
CIMG_13149	2.93285	2.34557	1.03222	2.29456	0.0217585	0.0390383
CIMG_13267	8.57384	2.34249	0.859562	2.59296	0.00951548	0.018577
CIMG_05852	546.985	2.34213	0.216851	10.7935	3.7e-27	5.01e-26
CIMG_13553	24.1374	2.338	0.596418	3.86188	0.000112516	0.000311908
CIMG_05873	435.966	2.33549	0.207053	11.2707	1.83e-29	2.76e-28
CIMG_00816	58.7643	2.33463	0.414438	5.59995	2.14e-08	9.34e-08
CIMG_06881	24.1465	2.33304	0.597915	3.83992	0.000123076	0.000338717
CIMG_12642	62.6445	2.32787	0.411404	5.62474	1.86e-08	8.15e-08
CIMG_04986	10.593	2.32722	0.823433	2.7461	0.00603087	0.0122674
CIMG_00794	209.582	2.32284	0.256166	9.05293	1.39e-19	1.32e-18
CIMG_01562	254.076	2.32089	0.240986	9.61852	6.68e-22	7.24e-21
CIMG_11460	242.629	2.32008	0.243668	9.50766	1.95e-21	2.05e-20
CIMG_07966	18.4246	2.31936	0.654145	3.47527	0.000510343	0.00126525
CIMG_06259	10.318	2.31731	0.801154	2.78616	0.00533368	0.0109778
CIMG_09897	270.639	2.31424	0.233087	9.91658	3.53e-23	4.08e-22
CIMG_05730	223.375	2.31246	0.252854	9.13234	6.7e-20	6.45e-19
CIMG_13777	33539.1	2.30884	0.147359	15.668	2.51e-55	8.95e-54
CIMG_06744	160.046	2.30585	0.277573	8.2897	1.14e-16	9.04e-16
CIMG_00231	548.849	2.30504	0.204157	11.2845	1.57e-29	2.37e-28
CIMG_11452	534.482	2.29547	0.198976	11.5298	9.34e-31	1.46e-29
CIMG_11742	93.1877	2.29522	0.350046	6.53198	6.49e-11	3.52e-10
CIMG_05442	168.97	2.29493	0.281705	8.1311	4.25e-16	3.26e-15
CIMG_13294	48.7006	2.29476	0.442916	5.14499	2.68e-07	1.04e-06
CIMG_02305	20.1122	2.29457	0.631501	3.57123	0.000355307	0.000904202
CIMG_10294	390.774	2.2944	0.228334	10.0406	1.01e-23	1.2e-22
CIMG_13687	33.519	2.29267	0.526371	4.30742	1.65e-05	5.16e-05
CIMG_08474	126.094	2.28644	0.311919	7.30975	2.68e-13	1.73e-12
CIMG_12734	87.5467	2.28598	0.361691	6.29533	3.07e-10	1.57e-09
CIMG_10439	46.2993	2.28016	0.451536	5.01138	5.4e-07	2.03e-06
CIMG_08935	175.438	2.27855	0.311429	7.30218	2.83e-13	1.83e-12
CIMG_11342	15.9648	2.27645	0.693229	3.21901	0.00128633	0.00297113
CIMG_09828	62.5223	2.2747	0.420704	5.37497	7.66e-08	3.11e-07
CIMG_12850	19.2996	2.27189	0.651717	3.43024	0.000603038	0.00147914
CIMG_10600	25.8075	2.26919	0.580684	3.86133	0.00011277	0.000312524
CIMG_07502	625.709	2.26901	0.216411	10.4791	1.08e-25	1.38e-24
CIMG_08524	101.632	2.26831	0.332896	6.79166	1.11e-11	6.39e-11
CIMG_07509	55.2632	2.26515	0.44688	5.04343	4.57e-07	1.73e-06
CIMG_00277	73.4817	2.26504	0.380289	5.92965	3.04e-09	1.43e-08
CIMG_04662.2	72.2386	2.26468	0.766467	2.9414	0.00326729	0.00701186
CIMG_10321	128.24	2.26376	0.301351	7.49347	6.71e-14	4.48e-13
CIMG_10173.1	30.8146	2.26187	0.532458	4.20315	2.63e-05	8.02e-05
CIMG_12928	2.69729	2.26123	1.03276	2.21346	0.026866	0.0472517
CIMG_13438	20.6566	2.2598	0.65385	3.39345	0.000690183	0.00167218
CIMG_10022	62.7133	2.25923	0.399787	5.62177	1.89e-08	8.28e-08
CIMG_06669	152.017	2.25915	0.288148	7.82298	5.16e-15	3.68e-14
CIMG_03106	2073.04	2.25827	0.162411	13.9026	6.11e-44	1.55e-42
CIMG_02089	801.082	2.25618	0.205391	10.9804	4.75e-28	6.78e-27
CIMG_12314	41.7626	2.25451	0.47558	4.70078	2.59e-06	8.94e-06
CIMG_11537	7.92283	2.25243	0.871483	2.48801	0.0128461	0.0244243
CIMG_09439	130.437	2.25014	0.306506	7.32459	2.4e-13	1.55e-12
CIMG_04176	92.6058	2.24994	0.372655	6.02033	1.74e-09	8.37e-09
CIMG_11321	34.6212	2.2498	0.519055	4.29113	1.78e-05	5.53e-05
CIMG_12683	76.6131	2.24959	0.367603	6.0943	1.1e-09	5.4e-09
CIMG_12715	2.66495	2.24937	1.03283	2.20173	0.0276843	0.0485186
CIMG_08374	2.66495	2.24937	1.03283	2.20173	0.0276843	0.0485186
CIMG_00641	306.261	2.24845	0.232795	9.64816	5e-22	5.46e-21
CIMG_04143	197.626	2.24833	0.266479	8.42485	3.61e-17	2.95e-16
CIMG_06198	267.162	2.24626	0.250696	8.94917	3.58e-19	3.27e-18
CIMG_04344	1870.42	2.24482	0.178227	12.5932	2.3e-36	4.41e-35
CIMG_08361	4.62037	2.24445	0.984388	2.20015	0.0277961	0.04868
CIMG_07281	31.8714	2.24164	0.542453	4.08592	4.39e-05	0.000129728
CIMG_05170	199.509	2.23945	0.254776	8.77619	1.69e-18	1.49e-17
CIMG_09288	900.688	2.2383	0.185192	12.0823	1.31e-33	2.27e-32
CIMG_08984	30.4253	2.2372	0.537157	4.11895	3.81e-05	0.000113619
CIMG_08324	159.643	2.23683	0.277522	8.04367	8.72e-16	6.53e-15
CIMG_01704	279.735	2.23612	0.233273	9.57577	1.01e-21	1.08e-20
CIMG_06093	93.9631	2.23604	0.357893	6.22802	4.72e-10	2.38e-09
CIMG_11663	30.9852	2.23563	0.529804	4.17522	2.98e-05	9.01e-05
CIMG_00110	270.818	2.2342	0.241312	9.24813	2.28e-20	2.25e-19
CIMG_09317	464.085	2.23343	0.199997	11.1603	6.38e-29	9.39e-28
CIMG_03819	39.3856	2.23315	0.512359	4.31838	1.57e-05	4.92e-05
CIMG_03646	55.2479	2.23266	0.418774	5.29942	1.16e-07	4.63e-07
CIMG_01435	623.195	2.23185	0.197774	11.2801	1.65e-29	2.48e-28
CIMG_10098	6.61715	2.23173	0.909638	2.31849	0.0204229	0.0369163
CIMG_05759	1221.86	2.22895	0.185236	12.03	2.47e-33	4.26e-32
CIMG_05503	36.0094	2.22665	0.512569	4.30202	1.69e-05	5.28e-05
CIMG_09665	247.759	2.22619	0.272599	8.15543	3.48e-16	2.69e-15
CIMG_05990	717.553	2.22484	0.193778	11.477	1.72e-30	2.67e-29
CIMG_05475	88.7388	2.2232	0.369753	5.99049	2.09e-09	9.99e-09
CIMG_11753	82.1166	2.22131	0.369251	5.99131	2.08e-09	9.95e-09
CIMG_08958	85.897	2.22077	0.353686	6.25492	3.98e-10	2.02e-09
CIMG_05027	119.579	2.2191	0.324251	6.8255	8.76e-12	5.09e-11
CIMG_07338	508.798	2.21884	0.19461	11.3951	4.42e-30	6.81e-29
CIMG_13470	8.99389	2.21878	0.831943	2.5788	0.00991436	0.0192759
CIMG_08463	1637.9	2.2183	0.16443	13.4887	1.82e-41	4.25e-40
CIMG_02075	21.9458	2.21737	0.626202	3.4852	0.000491769	0.00122411
CIMG_07913	31.9267	2.21402	0.53089	4.12611	3.69e-05	0.000110307
CIMG_07020	7.04656	2.21385	0.88715	2.38215	0.0172118	0.0316786
CIMG_10703	48.3013	2.21212	0.446182	4.92421	8.47e-07	3.11e-06
CIMG_06842	78.883	2.21195	0.368733	5.97571	2.29e-09	1.09e-08
CIMG_03524	1556.25	2.21125	0.164815	13.4142	4.99e-41	1.14e-39
CIMG_05172	68.4492	2.21096	0.382082	5.7599	8.42e-09	3.8e-08
CIMG_05448	43.0424	2.20481	0.463366	4.72296	2.32e-06	8.06e-06
CIMG_00295	332.391	2.20267	0.223116	9.8641	5.96e-23	6.79e-22
CIMG_10021	74.2918	2.20063	0.372705	5.87929	4.12e-09	1.92e-08
CIMG_05727	386.204	2.19992	0.223445	9.83846	7.69e-23	8.71e-22
CIMG_11496	12.0608	2.19583	0.759412	2.82387	0.00474479	0.00986828
CIMG_08553	244.626	2.19498	0.273203	8.0244	1.02e-15	7.61e-15
CIMG_11926	501.187	2.19252	0.198013	11.0661	1.83e-28	2.67e-27
CIMG_07367	196.532	2.1918	0.255186	8.57615	9.81e-18	8.3e-17
CIMG_10871	32.738	2.19152	0.526026	4.12391	3.72e-05	0.000111297
CIMG_12013	212.266	2.19017	0.251626	8.69221	3.55e-18	3.09e-17
CIMG_00326	32.8826	2.18978	0.533592	4.06529	4.8e-05	0.000141123
CIMG_05004	61.2903	2.18608	0.398512	5.45882	4.79e-08	2e-07
CIMG_07009	164.132	2.18528	0.275012	7.93196	2.16e-15	1.58e-14
CIMG_10652	330.473	2.18179	0.218493	9.97696	1.92e-23	2.26e-22
CIMG_12930	5.77229	2.18178	0.942929	2.19712	0.0280122	0.0490151
CIMG_12007	14.487	2.18063	0.712809	2.99744	0.00272258	0.00592506
CIMG_02427	112.702	2.18053	0.324148	6.70904	1.96e-11	1.1e-10
CIMG_02388	13.14	2.17655	0.732646	2.90635	0.0036567	0.00777342
CIMG_06594	68.6402	2.17636	0.401262	5.40373	6.53e-08	2.68e-07
CIMG_01964	72.7068	2.17578	0.375995	5.7627	8.28e-09	3.75e-08
CIMG_07140	88.8701	2.17553	0.349588	6.20228	5.57e-10	2.8e-09
CIMG_11293.1	149.077	2.17428	0.282741	7.67534	1.65e-14	1.15e-13
CIMG_09783	13.7654	2.17366	0.720547	2.94874	0.00319069	0.00685489
CIMG_09764	293.392	2.17217	0.234163	9.26692	1.92e-20	1.9e-19
CIMG_11662	61.6945	2.17178	0.404701	5.34259	9.16e-08	3.7e-07
CIMG_08396	64.7369	2.17101	1.02827	2.23863	0.0251797	0.0446267
CIMG_03630	177.556	2.16789	0.283206	7.64299	2.12e-14	1.47e-13
CIMG_10824	123.566	2.16747	0.311247	6.94729	3.72e-12	2.22e-11
CIMG_09693	45.1743	2.16441	0.453008	4.74761	2.06e-06	7.17e-06
CIMG_13305	8.10146	2.16414	0.853355	2.44069	0.0146592	0.02745
CIMG_04680	43.8372	2.16399	0.461246	4.65808	3.19e-06	1.09e-05
CIMG_02627	78.1739	2.16171	0.371065	5.80595	6.4e-09	2.92e-08
CIMG_05744	128.022	2.15896	0.311916	6.90615	4.98e-12	2.94e-11
CIMG_05091	14.8679	2.15689	0.704291	3.00793	0.00263038	0.00574333
CIMG_06595	64.5669	2.15631	0.390484	5.49756	3.85e-08	1.63e-07
CIMG_03881	141.734	2.15593	0.295295	7.28543	3.21e-13	2.06e-12
CIMG_09121	313.011	2.15095	0.230719	9.31466	1.22e-20	1.23e-19
CIMG_00976	113.473	2.14831	0.326647	6.55979	5.39e-11	2.94e-10
CIMG_06852	909.101	2.1461	0.191344	11.2126	3.54e-29	5.25e-28
CIMG_06644	618.121	2.14471	0.204895	10.4626	1.28e-25	1.63e-24
CIMG_08168	1144.67	2.14464	0.185194	11.5778	5.34e-31	8.45e-30
CIMG_11008	16.0046	2.143	0.686504	3.06195	0.00219904	0.00486589
CIMG_11410	9.19678	2.13756	0.820554	2.5199	0.0117387	0.0224959
CIMG_02085	239.965	2.13701	0.25093	8.50682	1.79e-17	1.49e-16
CIMG_11531	33.458	2.13287	0.520386	4.06149	4.88e-05	0.000143185
CIMG_13201	10.9409	2.13023	0.774125	2.68117	0.00733661	0.0146584
CIMG_04053	143.88	2.13014	0.303505	7.0048	2.47e-12	1.49e-11
CIMG_10130	14.6243	2.12828	0.7077	2.95517	0.00312494	0.00672092
CIMG_11164	24.2725	2.12746	0.582585	3.60738	0.000309302	0.000796129
CIMG_10478	51.3012	2.12734	0.443484	4.76808	1.86e-06	6.53e-06
CIMG_02923	146.679	2.12648	0.282617	7.51032	5.9e-14	3.95e-13
CIMG_08221	21.7977	2.12486	0.604947	3.46603	0.000528209	0.00130726
CIMG_12710	7.93867	2.122	0.861184	2.37537	0.0175313	0.0321807
CIMG_10499	121.339	2.12171	0.303457	6.9756	3.05e-12	1.82e-11
CIMG_11185	125.032	2.12132	0.322457	6.56305	5.27e-11	2.88e-10
CIMG_09049	42.7241	2.12059	0.46448	4.5337	5.8e-06	1.91e-05
CIMG_09681	377.479	2.11767	0.212808	9.9439	2.68e-23	3.13e-22
CIMG_03428	301.532	2.1165	0.222252	9.51469	1.82e-21	1.92e-20
CIMG_09635	329.604	2.11303	0.220387	9.58009	9.7e-22	1.04e-20
CIMG_03096	8.57224	2.11112	0.851025	2.38903	0.0168931	0.0311732
CIMG_01389.1	8.58033	2.11088	0.851871	2.38652	0.0170087	0.0313515
CIMG_00505	94.1897	2.10744	0.336093	6.25187	4.06e-10	2.06e-09
CIMG_01495	242.46	2.10716	0.244406	8.61279	7.13e-18	6.08e-17
CIMG_00172	39.4683	2.10463	0.476282	4.38933	1.14e-05	3.62e-05
CIMG_11698	16.7997	2.10424	0.671971	3.07632	0.0020957	0.004657
CIMG_04984	25.791	2.10344	0.606638	3.42363	0.000617907	0.00151112
CIMG_03895	199.784	2.10018	0.262797	7.98059	1.46e-15	1.07e-14
CIMG_05828	10881.8	2.0974	0.162087	12.9396	2.69e-38	5.48e-37
CIMG_04448	82.2381	2.09689	0.359082	5.81933	5.91e-09	2.7e-08
CIMG_05733	19.72	2.09408	0.637751	3.23629	0.00121094	0.00280615
CIMG_09972	237.022	2.09252	0.240083	8.70603	3.15e-18	2.75e-17
CIMG_09940	1373.85	2.09211	0.181106	11.5498	7.4e-31	1.16e-29
CIMG_01496	178.017	2.08829	0.263599	7.91099	2.55e-15	1.85e-14
CIMG_03791	18.1853	2.08798	0.675404	3.05565	0.0022457	0.00496028
CIMG_06999	146.016	2.08797	0.287647	7.24666	4.27e-13	2.72e-12
CIMG_01905	18.9742	2.08509	0.645377	3.18063	0.00146958	0.00335835
CIMG_06251	14.2349	2.08499	0.709416	2.88103	0.00396372	0.00835435
CIMG_07187	588.508	2.08454	0.232354	8.96726	3.04e-19	2.79e-18
CIMG_11589	7.67078	2.08281	0.860132	2.33545	0.01952	0.035498
CIMG_10182	111.476	2.08167	0.314252	6.60925	3.86e-11	2.13e-10
CIMG_09322	66.891	2.08114	0.39	5.31686	1.06e-07	4.22e-07
CIMG_07270	408.953	2.0781	0.22801	9.10837	8.36e-20	8.02e-19
CIMG_04236	333.472	2.07693	0.228206	9.09511	9.45e-20	9.02e-19
CIMG_01889	572.597	2.0763	0.195153	10.6347	2.06e-26	2.7e-25
CIMG_05641	1618.2	2.07601	0.160086	12.9662	1.9e-38	3.92e-37
CIMG_01910	1215.03	2.07543	0.171114	12.1267	7.62e-34	1.34e-32
CIMG_09602	1292.79	2.07407	0.166187	12.4782	9.82e-36	1.84e-34
CIMG_02601	112.142	2.07322	0.312908	6.60986	3.85e-11	2.12e-10
CIMG_05265	85.1796	2.07108	0.35358	5.8406	5.2e-09	2.39e-08
CIMG_04817	625.551	2.0698	0.19242	10.7529	5.74e-27	7.75e-26
CIMG_04210	11.1509	2.06757	0.771313	2.62474	0.00867163	0.0170709
CIMG_07302	82.2346	2.06756	0.350347	5.8827	4.04e-09	1.88e-08
CIMG_09296	378.728	2.06458	0.209849	9.83233	8.17e-23	9.25e-22
CIMG_11087	25.0996	2.06345	0.579036	3.52278	0.000427046	0.00107598
CIMG_09530	239.75	2.06235	0.24304	8.47671	2.32e-17	1.92e-16
CIMG_09241.1	57.0169	2.06049	0.406231	5.04952	4.43e-07	1.68e-06
CIMG_03636	104.732	2.06048	0.320558	6.41238	1.43e-10	7.57e-10
CIMG_02643	28.506	2.05704	0.54135	3.7664	0.000165621	0.000445767
CIMG_12231	39.4418	2.05691	0.492413	4.15446	3.26e-05	9.83e-05
CIMG_04916	235.26	2.05506	0.249169	8.23928	1.73e-16	1.36e-15
CIMG_00682	42.9801	2.05412	0.461718	4.42249	9.76e-06	3.13e-05
CIMG_11925	234.477	2.05367	0.243814	8.41391	3.97e-17	3.23e-16
CIMG_00963	243.918	2.05067	0.237396	8.62936	6.17e-18	5.29e-17
CIMG_07994	462.761	2.05043	0.202636	10.1137	4.8e-24	5.76e-23
CIMG_05660	1012.89	2.04944	0.168983	12.1254	7.75e-34	1.36e-32
CIMG_12789	114.466	2.04788	0.337987	6.04787	1.47e-09	7.12e-09
CIMG_13707	87.0683	2.04622	0.342661	5.95431	2.61e-09	1.24e-08
CIMG_11718	123.627	2.04608	0.301488	6.7733	1.26e-11	7.22e-11
CIMG_03460	857.7	2.04365	0.179668	11.3718	5.78e-30	8.86e-29
CIMG_13117	16.1658	2.04243	0.676879	2.96626	0.00301449	0.00650315
CIMG_02077	158.051	2.04018	0.279615	7.28558	3.2e-13	2.06e-12
CIMG_10304	331.121	2.0397	0.241422	8.4419	3.12e-17	2.56e-16
CIMG_13779	32.854	2.03874	0.511851	3.95436	7.67e-05	0.000219368
CIMG_07517	512.249	2.03864	0.221291	9.20896	3.29e-20	3.23e-19
CIMG_01056	239.899	2.03675	0.254658	7.98991	1.35e-15	9.97e-15
CIMG_00387	302.329	2.03251	0.229647	8.84404	9.23e-19	8.3e-18
CIMG_12724	61.324	2.03206	0.410035	4.93533	8e-07	2.95e-06
CIMG_10859	12.0107	2.02791	0.747333	2.66167	0.0077754	0.0154509
CIMG_12616	22.9471	2.02335	0.59709	3.35459	0.000794834	0.00190688
CIMG_01088	11.3781	2.0205	0.759377	2.60279	0.00924677	0.0181001
CIMG_07061	62.9637	2.01921	0.398421	5.04758	4.47e-07	1.69e-06
CIMG_01272	170.165	2.01817	0.274484	7.34156	2.11e-13	1.37e-12
CIMG_13252	28.9755	2.01769	0.534154	3.74589	0.000179756	0.000481196
CIMG_00883	13.115	2.01728	0.734071	2.6905	0.00713454	0.0142951
CIMG_12851	19.1499	2.01715	0.656205	3.04471	0.00232906	0.00512839
CIMG_07834	62.8251	2.01674	0.410226	4.89566	9.8e-07	3.56e-06
CIMG_01390	26.8408	2.01632	0.587916	3.407	0.000656809	0.00160072
CIMG_13693	171.524	2.01483	0.26665	7.54604	4.49e-14	3.03e-13
CIMG_04713	542.427	2.01192	0.19466	10.3312	5.09e-25	6.33e-24
CIMG_02866	115.438	2.00844	0.317397	6.31432	2.71e-10	1.4e-09
CIMG_13045	36.7326	2.00662	0.519863	3.83177	0.000127223	0.000349448
CIMG_12914	24.8699	2.00621	0.570171	3.48521	0.000491746	0.00122411
CIMG_05898	362.791	2.00607	0.220466	9.09347	9.59e-20	9.15e-19
CIMG_12566	7.89697	2.0046	0.854363	2.28371	0.0223884	0.0400959
CIMG_12822	210.874	2.0046	0.248723	8.05034	8.26e-16	6.19e-15
CIMG_09512	139.937	2.00273	0.301363	6.63571	3.23e-11	1.79e-10
CIMG_12699	24.2292	2.00201	0.577218	3.43336	0.000596158	0.00146553
CIMG_12164	25.3254	2.00165	0.579937	3.41485	0.000638181	0.00155877
CIMG_13313	7.86463	2.00039	0.854343	2.27899	0.0226677	0.0405813
CIMG_03860	33.5339	2.00028	0.517395	3.84258	0.000121746	0.000335336
CIMG_02626	298.816	1.99977	0.230807	8.6582	4.79e-18	4.14e-17
CIMG_04611	1007.92	1.99869	0.181333	11.0198	3.07e-28	4.42e-27
CIMG_04723	14.6074	1.99836	0.698738	2.80984	0.00495661	0.0102679
CIMG_01754	1525.77	1.99536	0.167965	11.8778	1.54e-32	2.59e-31
CIMG_09648	124.775	1.99416	0.296518	6.71267	1.91e-11	1.08e-10
CIMG_11090	27.41	1.99369	0.548414	3.60209	0.000315665	0.000811226
CIMG_05627	309.643	1.99216	0.230046	8.65308	5.01e-18	4.33e-17
CIMG_10993	38.783	1.99123	0.480759	4.11833	3.82e-05	0.000113892
CIMG_11509	36.6085	1.99043	0.495399	3.99447	6.48e-05	0.000187289
CIMG_03055.1	210.781	1.989	0.266073	7.46704	8.2e-14	5.45e-13
CIMG_13044	7.89792	1.98791	0.86494	2.21888	0.0264949	0.0466741
CIMG_09309	128.198	1.98748	0.293154	6.7674	1.31e-11	7.5e-11
CIMG_04768	419.924	1.98711	0.247221	8.03338	9.48e-16	7.08e-15
CIMG_11558	54.239	1.98328	0.421997	4.68063	2.86e-06	9.83e-06
CIMG_03342	585.807	1.98227	0.236063	8.39389	4.7e-17	3.82e-16
CIMG_01063	522.822	1.98081	0.192291	10.2968	7.29e-25	8.98e-24
CIMG_15094	12.2136	1.9806	0.739883	2.62412	0.00868726	0.0170948
CIMG_06394	1186.98	1.97947	0.178862	11.0651	1.85e-28	2.69e-27
CIMG_02619	344.605	1.97925	0.212737	9.29764	1.44e-20	1.43e-19
CIMG_07983	15.0297	1.9768	0.707207	2.74541	0.00604357	0.0122882
CIMG_03999	248.69	1.97631	0.233861	8.4434	3.08e-17	2.53e-16
CIMG_05622	515.818	1.97599	0.204642	9.6515	4.84e-22	5.29e-21
CIMG_03811	505.206	1.97369	0.192174	10.2661	1e-24	1.23e-23
CIMG_03709	403.442	1.97352	0.228977	8.6144	7.03e-18	6e-17
CIMG_10866	40.2828	1.972	0.500737	3.92155	8.8e-05	0.000248986
CIMG_06381	155.844	1.97133	0.276578	7.11774	1.1e-12	6.77e-12
CIMG_01302	248.708	1.97031	0.245574	8.01655	1.09e-15	8.08e-15
CIMG_13163	35.263	1.96992	0.497615	3.93068	8.47e-05	0.000240398
CIMG_04930	317.72	1.96916	0.225287	8.73485	2.44e-18	2.14e-17
CIMG_02086	249.597	1.96902	0.237657	8.27791	1.25e-16	9.93e-16
CIMG_08048	298.703	1.96819	0.233534	8.42189	3.7e-17	3.02e-16
CIMG_02433	876.327	1.96791	0.181725	10.8263	2.58e-27	3.54e-26
CIMG_06266	75.8763	1.96787	0.362475	5.41177	6.24e-08	2.57e-07
CIMG_10873	159.421	1.96615	0.27882	7.04231	1.89e-12	1.15e-11
CIMG_01076	137.729	1.96557	0.287674	6.82102	9.04e-12	5.24e-11
CIMG_09434	635.908	1.96535	0.20198	9.7269	2.32e-22	2.55e-21
CIMG_11387	24.1803	1.96357	0.576149	3.37345	0.000742322	0.00179192
CIMG_13533	12.6834	1.96356	0.732352	2.63556	0.00839978	0.0165951
CIMG_00259	244.07	1.96289	0.245452	7.99004	1.35e-15	9.97e-15
CIMG_01513	221.445	1.96158	0.241847	8.10283	5.37e-16	4.08e-15
CIMG_00980	8.5862	1.96115	0.863121	2.23379	0.0254967	0.045132
CIMG_08527	500.437	1.96107	0.199242	9.83878	7.66e-23	8.69e-22
CIMG_03018	39.107	1.9599	0.473372	4.11754	3.83e-05	0.000114209
CIMG_08513	100.157	1.95948	0.337901	5.78528	7.24e-09	3.29e-08
CIMG_13347	214.403	1.95916	0.256272	7.63657	2.23e-14	1.54e-13
CIMG_02717	176.389	1.95884	0.275255	7.10683	1.19e-12	7.31e-12
CIMG_07565	135.893	1.95667	0.290245	6.73042	1.69e-11	9.59e-11
CIMG_12070	206.588	1.95484	0.254921	7.66042	1.85e-14	1.29e-13
CIMG_04685	60.5342	1.95416	0.407746	4.77327	1.81e-06	6.38e-06
CIMG_00664	265.9	1.95357	0.245795	7.94156	2e-15	1.46e-14
CIMG_13716	22.4039	1.9534	0.599914	3.21978	0.00128291	0.00296393
CIMG_02266	80.5492	1.95243	0.358155	5.43511	5.48e-08	2.27e-07
CIMG_13507	51.9416	1.95232	0.418216	4.64804	3.35e-06	1.14e-05
CIMG_09640	13.0895	1.95097	0.721664	2.65456	0.00794117	0.0157582
CIMG_01254	183.063	1.95057	0.262771	7.41404	1.23e-13	8.06e-13
CIMG_02745	281.905	1.94796	0.24144	8.06244	7.48e-16	5.62e-15
CIMG_07118	216.875	1.94566	0.249346	7.79495	6.44e-15	4.59e-14
CIMG_09953	176.188	1.94564	0.26252	7.40246	1.34e-13	8.77e-13
CIMG_05056	127.754	1.94306	0.296485	6.543	6.03e-11	3.28e-10
CIMG_11924	261.325	1.94276	0.237528	8.17196	3.03e-16	2.35e-15
CIMG_02986	43.9506	1.94237	0.451488	4.27925	1.88e-05	5.81e-05
CIMG_11385	20.8118	1.94203	0.654037	2.94545	0.00322488	0.00692535
CIMG_08958.1	25.9306	1.94075	0.575185	3.35084	0.00080568	0.00193028
CIMG_06980	14.2576	1.94071	0.721905	2.64403	0.00819251	0.0162309
CIMG_12579	197.476	1.93962	0.253964	7.62883	2.37e-14	1.63e-13
CIMG_13122	140.59	1.93943	0.286987	6.747	1.51e-11	8.6e-11
CIMG_03351	90.6305	1.93911	0.335309	5.76906	7.97e-09	3.62e-08
CIMG_08289	82.3558	1.93827	0.347463	5.56322	2.65e-08	1.14e-07
CIMG_06074	20.107	1.93744	0.629599	3.04068	0.00236048	0.00519296
CIMG_03125	53.4912	1.93625	0.416891	4.62426	3.76e-06	1.27e-05
CIMG_06257	9.17093	1.93421	0.812705	2.31896	0.020397	0.0368762
CIMG_05966	35.3984	1.9339	0.496487	3.87346	0.000107302	0.000298709
CIMG_13603	25.8918	1.93291	0.562611	3.40362	0.000664992	0.00161788
CIMG_11719	1021.78	1.93279	0.176149	10.9702	5.32e-28	7.57e-27
CIMG_05470	170.094	1.93185	0.265574	7.26504	3.73e-13	2.38e-12
CIMG_07712	144.36	1.93141	0.286257	6.73716	1.62e-11	9.19e-11
CIMG_07577	3025.75	1.9309	0.178477	10.8181	2.83e-27	3.86e-26
CIMG_13241	25.412	1.9281	0.562376	3.40068	0.000672192	0.00163379
CIMG_00365	239.596	1.927	0.238965	8.05686	7.83e-16	5.87e-15
CIMG_02620	132.006	1.92634	0.29196	6.58675	4.5e-11	2.46e-10
CIMG_07348	35.0091	1.92462	0.491235	3.894	9.86e-05	0.000276986
CIMG_08492	527.666	1.92442	0.222805	8.63457	5.89e-18	5.06e-17
CIMG_09798	412.304	1.92396	0.205022	9.37934	6.64e-21	6.79e-20
CIMG_05643	90.4518	1.92173	0.343349	5.58288	2.37e-08	1.03e-07
CIMG_12849	9.61651	1.91974	0.796501	2.35822	0.018363	0.0335791
CIMG_09714	31.7474	1.91914	0.513001	3.71703	0.000201581	0.000535422
CIMG_11690	67.6788	1.91875	0.377118	5.07206	3.94e-07	1.5e-06
CIMG_12875	138.858	1.91637	0.283794	6.74256	1.56e-11	8.87e-11
CIMG_11895	170.09	1.91565	0.273472	6.99711	2.61e-12	1.57e-11
CIMG_08321	417.549	1.91549	0.204331	9.37012	7.25e-21	7.38e-20
CIMG_01456	121.018	1.91541	0.302756	6.31614	2.68e-10	1.38e-09
CIMG_08116	37.0531	1.91443	0.491342	3.87396	0.000107081	0.000298261
CIMG_03048.1	261.146	1.91334	0.237097	8.06411	7.38e-16	5.55e-15
CIMG_05600	81.9725	1.9113	0.350465	5.44006	5.33e-08	2.21e-07
CIMG_02304	213.528	1.91102	0.270264	7.06507	1.61e-12	9.79e-12
CIMG_02228	28.1938	1.90855	0.557715	3.40148	0.000670217	0.00162939
CIMG_01703	796.48	1.90695	0.189571	10.0567	8.59e-24	1.02e-22
CIMG_03088	36.4763	1.90312	0.491972	3.84887	0.000118663	0.000327481
CIMG_02500	59.2824	1.90201	0.400255	4.7339	2.2e-06	7.66e-06
CIMG_12244	61.3329	1.90149	0.396882	4.77532	1.79e-06	6.32e-06
CIMG_07065	26.3355	1.90088	0.564802	3.34322	0.000828115	0.00197876
CIMG_03594	198.996	1.90076	0.255577	7.42901	1.09e-13	7.23e-13
CIMG_08947	475.289	1.89809	0.193828	9.78861	1.26e-22	1.41e-21
CIMG_06186	38.6352	1.89699	0.47187	3.99783	6.39e-05	0.000184815
CIMG_11011	11.5716	1.89137	0.7497	2.47634	0.0132737	0.0251167
CIMG_13249	8.93537	1.89117	0.819068	2.25161	0.024347	0.043267
CIMG_02038	34.3995	1.88948	0.500075	3.7562	0.000172513	0.000463184
CIMG_03190	126.028	1.88909	0.300529	6.27667	3.46e-10	1.76e-09
CIMG_06765	598.582	1.88875	0.207469	9.10098	8.95e-20	8.56e-19
CIMG_08734	15.2223	1.88576	0.680327	2.7334	0.00626849	0.0126986
CIMG_07082	66.3381	1.88501	0.386053	4.86738	1.13e-06	4.09e-06
CIMG_06075	106.424	1.88454	0.332573	5.65447	1.56e-08	6.91e-08
CIMG_03413	245.184	1.88368	0.250854	7.50397	6.19e-14	4.14e-13
CIMG_10887	113.885	1.88312	0.314633	5.97411	2.31e-09	1.1e-08
CIMG_05241	54.6484	1.88199	0.409338	4.58035	4.64e-06	1.55e-05
CIMG_10186	32.6958	1.88122	0.517324	3.61386	0.000301671	0.000778308
CIMG_13557	10.6624	1.87917	0.788464	2.3519	0.0186777	0.0340915
CIMG_07632	12.6255	1.87801	0.732138	2.53044	0.0113919	0.0218949
CIMG_11172	38.7481	1.87788	0.479496	3.89455	9.84e-05	0.000276433
CIMG_01762	250.026	1.87739	0.231916	8.08862	6.03e-16	4.56e-15
CIMG_07640	61.2191	1.87664	0.389462	4.80218	1.57e-06	5.57e-06
CIMG_11914	242.709	1.87489	0.236781	7.91168	2.54e-15	1.84e-14
CIMG_09340	35.5997	1.87232	0.486812	3.82508	0.00013073	0.000358484
CIMG_03304	391.454	1.87193	0.211927	8.82833	1.06e-18	9.52e-18
CIMG_10704	11.2474	1.86964	0.79326	2.32157	0.0202562	0.0366812
CIMG_06547	30.8698	1.86849	0.518079	3.58451	0.000337716	0.000863654
CIMG_12388	82.6747	1.8684	0.346582	5.37845	7.51e-08	3.05e-07
CIMG_04740	100.115	1.86838	0.332686	5.60615	2.07e-08	9.03e-08
CIMG_09795	18.7264	1.8683	0.628582	2.9396	0.00328638	0.00704978
CIMG_09707	149.397	1.86411	0.298018	6.24704	4.18e-10	2.12e-09
CIMG_10286	80.1691	1.86133	0.359384	5.16544	2.4e-07	9.34e-07
CIMG_06856	723.078	1.86095	0.177553	10.4784	1.09e-25	1.39e-24
CIMG_07849	198.338	1.8588	0.250671	7.40838	1.28e-13	8.39e-13
CIMG_09020	139.159	1.85777	0.290602	6.38477	1.72e-10	9e-10
CIMG_00616	255.506	1.855	0.231209	8.01688	1.08e-15	8.07e-15
CIMG_10998	81.5878	1.85406	0.347279	5.32553	1.01e-07	4.04e-07
CIMG_10039	389.113	1.85303	0.205025	9.03366	1.66e-19	1.57e-18
CIMG_04097	5424.62	1.8502	0.155858	11.8708	1.68e-32	2.81e-31
CIMG_12713	41.596	1.85016	0.47493	3.87499	0.000106631	0.000297152
CIMG_13371	80.4099	1.85001	0.35899	5.14146	2.73e-07	1.05e-06
CIMG_02925	191.336	1.84964	0.26445	6.98724	2.8e-12	1.68e-11
CIMG_07255	469.622	1.8485	0.195238	9.46432	2.95e-21	3.07e-20
CIMG_10886	132.955	1.84686	0.298345	6.18053	6.39e-10	3.19e-09
CIMG_01727	35.486	1.84648	0.499545	3.67446	0.000238354	0.000626875
CIMG_08564	225.255	1.84573	0.252199	7.31272	2.62e-13	1.69e-12
CIMG_00413	759.074	1.84278	0.182817	10.0774	6.95e-24	8.3e-23
CIMG_10062	105.467	1.84202	0.318939	5.76563	8.14e-09	3.69e-08
CIMG_02247	262.478	1.84148	0.245496	7.49536	6.61e-14	4.42e-13
CIMG_11032	18.9939	1.84055	0.641553	2.83696	0.00455454	0.00950501
CIMG_10855	10.2902	1.83978	0.80994	2.21888	0.0264952	0.0466741
CIMG_12005	57.3474	1.83719	0.40313	4.54155	5.58e-06	1.85e-05
CIMG_12290	50.1118	1.83695	0.42188	4.33683	1.45e-05	4.54e-05
CIMG_03289	118.871	1.83398	0.305059	6.0019	1.95e-09	9.34e-09
CIMG_04731	1508.45	1.83288	0.174845	10.4818	1.05e-25	1.34e-24
CIMG_09797	368.2	1.83014	0.207725	8.80618	1.29e-18	1.16e-17
CIMG_13739	10.6944	1.82945	0.769705	2.3396	0.0193043	0.0351381
CIMG_08178	1995.03	1.82775	0.160556	11.383	5.08e-30	7.8e-29
CIMG_06330	37.635	1.82642	0.484553	3.74907	0.000177492	0.00047552
CIMG_08971	408.017	1.82116	0.212471	8.56741	1.06e-17	8.93e-17
CIMG_00629	153.018	1.82109	0.280452	6.48552	8.84e-11	4.73e-10
CIMG_09822	42.981	1.82035	0.452744	4.00169	6.29e-05	0.000182144
CIMG_04087	66.9916	1.81957	0.373539	4.85745	1.19e-06	4.28e-06
CIMG_09523	61.492	1.81944	0.390708	4.64273	3.44e-06	1.17e-05
CIMG_10176	366.412	1.81938	0.207894	8.74706	2.19e-18	1.92e-17
CIMG_01165	244.91	1.81932	0.237367	7.65933	1.87e-14	1.3e-13
CIMG_00686	25.1916	1.81727	0.566246	3.18244	0.00146041	0.00334049
CIMG_01260	51.0051	1.81644	0.45862	3.94281	8.05e-05	0.000229208
CIMG_00097	9.55958	1.81483	0.805844	2.20364	0.0275496	0.0483082
CIMG_08873	2546.92	1.81472	0.169853	10.6834	1.22e-26	1.62e-25
CIMG_12792	16.1626	1.81426	0.683396	2.62007	0.00879124	0.0172823
CIMG_04736	540.384	1.81386	0.201795	8.98597	2.56e-19	2.38e-18
CIMG_03901	171.001	1.81078	0.263871	6.85541	7.11e-12	4.15e-11
CIMG_06064	362.806	1.80673	0.207184	8.71627	2.88e-18	2.52e-17
CIMG_13447	55.9683	1.80552	0.416829	4.31534	1.59e-05	4.99e-05
CIMG_01773	170.418	1.8049	0.262766	6.86137	6.82e-12	3.99e-11
CIMG_10050	555.963	1.80369	0.187676	9.60765	7.42e-22	8.02e-21
CIMG_13262	177.173	1.80236	0.266013	6.76931	1.29e-11	7.41e-11
CIMG_08962	599.747	1.80152	0.204638	8.80077	1.36e-18	1.21e-17
CIMG_03840	56.8579	1.79677	0.403579	4.43852	9.06e-06	2.91e-05
CIMG_12072	105.433	1.79649	0.328095	5.46511	4.63e-08	1.93e-07
CIMG_13611	38.9077	1.7945	0.477492	3.73913	0.000184661	0.000493392
CIMG_13520	15.8866	1.79336	0.675274	2.62118	0.00876266	0.0172329
CIMG_02602	469.383	1.79319	0.193636	9.25731	2.1e-20	2.08e-19
CIMG_05341	60.8485	1.79134	0.404882	4.41355	1.02e-05	3.25e-05
CIMG_01407	292.527	1.791	0.252891	7.07781	1.46e-12	8.96e-12
CIMG_02604	40.2869	1.7897	0.46405	3.83826	0.000123909	0.000340912
CIMG_06073	37.4872	1.78902	0.474264	3.75476	0.000173507	0.000465726
CIMG_12950	24.3386	1.78897	0.567033	3.12997	0.00174823	0.00394237
CIMG_06870	26.1141	1.78815	0.560529	3.17013	0.00152372	0.00346608
CIMG_00597	61.5946	1.7867	0.390066	4.56797	4.92e-06	1.64e-05
CIMG_02715	531.777	1.78537	0.196824	9.06783	1.21e-19	1.15e-18
CIMG_00969	112.044	1.78529	0.320066	5.56791	2.58e-08	1.12e-07
CIMG_13296	14.3367	1.78512	0.690181	2.55326	0.0106719	0.0206272
CIMG_08490	35.5822	1.78464	0.495651	3.57989	0.000343739	0.000877018
CIMG_05591	97.0507	1.78446	0.324463	5.49021	4.01e-08	1.7e-07
CIMG_05592	79.2704	1.78382	0.348904	5.10137	3.37e-07	1.29e-06
CIMG_13629	16.2998	1.78367	0.660131	2.67021	0.00758033	0.0150985
CIMG_11759	14.8075	1.78331	0.690707	2.5468	0.0108714	0.0209883
CIMG_05814	58.0749	1.78213	0.395266	4.49444	6.98e-06	2.28e-05
CIMG_13617	39.7167	1.7803	0.493187	3.59828	0.000320327	0.00082237
CIMG_00994	36.9022	1.77598	0.483142	3.65999	0.000252223	0.000660367
CIMG_10076	338.412	1.77526	0.213266	8.32028	8.78e-17	7.04e-16
CIMG_05802	438.915	1.77501	0.20194	8.78631	1.55e-18	1.37e-17
CIMG_06888	32.7493	1.77437	0.50122	3.52215	0.000428068	0.00107773
CIMG_02861	733.012	1.77277	0.205935	8.60621	7.55e-18	6.42e-17
CIMG_05904	77.6473	1.77208	0.355266	4.97663	6.47e-07	2.41e-06
CIMG_01684	219.453	1.77199	0.250734	7.06188	1.64e-12	1e-11
CIMG_07151	186.108	1.7719	0.269832	6.56027	5.37e-11	2.93e-10
CIMG_00131	949.985	1.76795	0.187724	9.4162	4.68e-21	4.81e-20
CIMG_01624	51.779	1.76526	0.413771	4.25217	2.12e-05	6.53e-05
CIMG_09666	388.272	1.76525	0.20977	8.4113	4.05e-17	3.29e-16
CIMG_07700	222.746	1.76354	0.244973	7.1932	6.33e-13	3.99e-12
CIMG_07256	625.748	1.76101	0.196681	8.95122	3.52e-19	3.22e-18
CIMG_00946	167.288	1.76064	0.263585	6.67258	2.51e-11	1.4e-10
CIMG_00095	34.2423	1.76003	0.491308	3.56318	0.000366389	0.000931446
CIMG_06728	94.1855	1.75966	0.326831	5.37462	7.67e-08	3.11e-07
CIMG_04251	453.817	1.75892	0.199847	8.79815	1.39e-18	1.24e-17
CIMG_05500	56.4686	1.75889	0.426602	4.10847	3.98e-05	0.000118541
CIMG_03036	51.0072	1.7575	0.429374	4.0809	4.49e-05	0.000132365
CIMG_02795	39.7565	1.756	0.481228	3.63579	0.000277126	0.000721942
CIMG_15503	206.651	1.75215	0.268964	6.50864	7.58e-11	4.08e-10
CIMG_15519	206.651	1.75215	0.268964	6.50864	7.58e-11	4.08e-10
CIMG_15529	206.651	1.75215	0.268964	6.50864	7.58e-11	4.08e-10
CIMG_12645	47.0411	1.75204	0.431432	4.04669	5.19e-05	0.000152096
CIMG_08820	187.639	1.75163	0.254558	6.8746	6.22e-12	3.64e-11
CIMG_11130	30.802	1.75068	0.512328	3.39883	0.000676739	0.00164363
CIMG_11907	130.265	1.74903	0.293541	5.95049	2.67e-09	1.26e-08
CIMG_10832	102.385	1.74844	0.320912	5.44024	5.32e-08	2.21e-07
CIMG_07496	62.9226	1.74824	0.392983	4.43757	9.1e-06	2.92e-05
CIMG_06011	94.5164	1.74525	0.33148	5.2561	1.47e-07	5.83e-07
CIMG_03154	279.448	1.74474	0.234954	7.42203	1.15e-13	7.6e-13
CIMG_06046	303.45	1.7431	0.241643	7.20931	5.62e-13	3.56e-12
CIMG_03221	398.515	1.74214	0.210991	8.25342	1.54e-16	1.21e-15
CIMG_09059	523.434	1.7408	0.193163	9.0095	2.07e-19	1.94e-18
CIMG_12185	32.5377	1.7408	0.500665	3.45907	0.000542035	0.00133946
CIMG_08989	274.127	1.73991	0.231687	7.5058	6.11e-14	4.08e-13
CIMG_06117	1363.19	1.73949	0.196988	8.82931	1.05e-18	9.45e-18
CIMG_01803	613.041	1.73891	0.205345	8.46592	2.54e-17	2.1e-16
CIMG_01564	664.837	1.73691	0.180856	9.6016	7.87e-22	8.47e-21
CIMG_04662.1	123.148	1.7365	0.310119	5.59281	2.23e-08	9.72e-08
CIMG_01241	43.7405	1.73283	0.450127	3.8333	0.000126437	0.000347484
CIMG_00395	79.3407	1.73244	0.351027	4.92489	8.44e-07	3.1e-06
CIMG_01845	283.528	1.73219	0.22371	7.73843	1.01e-14	7.08e-14
CIMG_02252	288.4	1.73117	0.243387	7.10887	1.17e-12	7.21e-12
CIMG_06270	354.068	1.72695	0.212711	8.11539	4.84e-16	3.7e-15
CIMG_09894	37.8995	1.72522	0.470744	3.6479	0.000264397	0.000690962
CIMG_02376	153.808	1.72097	0.289991	5.92957	3.04e-09	1.43e-08
CIMG_06825	35.5545	1.72093	0.482215	3.55243	0.000381691	0.000968358
CIMG_07665	3069.55	1.72056	0.175361	9.811	1.01e-22	1.13e-21
CIMG_07733	14.7085	1.71946	0.708997	2.4075	0.0160622	0.029762
CIMG_08852	55.6533	1.71868	0.406919	4.21258	2.52e-05	7.7e-05
CIMG_08055	17.1745	1.71792	0.645353	2.63615	0.00838524	0.0165697
CIMG_04316	135.558	1.71718	0.30488	5.62534	1.85e-08	8.12e-08
CIMG_10117	26.5833	1.71707	0.572982	2.97883	0.00289349	0.0062667
CIMG_03805	5380.42	1.71681	0.180819	9.49431	2.22e-21	2.31e-20
CIMG_01087	165.124	1.71672	0.291444	5.88386	4.01e-09	1.87e-08
CIMG_01191	79.3546	1.71662	0.355978	4.81253	1.49e-06	5.3e-06
CIMG_01075	75.8101	1.71485	0.355442	4.8143	1.48e-06	5.26e-06
CIMG_13386	22.5195	1.71428	0.580752	2.93215	0.00336623	0.00720079
CIMG_11553	22.0335	1.71237	0.597254	2.84657	0.00441933	0.00923796
CIMG_00551	342.724	1.71168	0.210629	8.12287	4.55e-16	3.48e-15
CIMG_06907	108.394	1.71087	0.313476	5.4489	5.07e-08	2.11e-07
CIMG_04998	172.08	1.71031	0.269411	6.34314	2.25e-10	1.17e-09
CIMG_04746	265.857	1.71023	0.237429	7.19842	6.09e-13	3.85e-12
CIMG_13205	24.7422	1.71022	0.559496	3.036	0.00239741	0.00526716
CIMG_13278	189.4	1.70832	0.269584	6.33236	2.41e-10	1.25e-09
CIMG_00648	30.9955	1.70699	0.509185	3.33539	0.000851799	0.00202997
CIMG_12811	47.5259	1.70659	0.448658	3.79353	0.000148522	0.000402921
CIMG_11994	44.4997	1.70448	0.461612	3.68145	0.000231907	0.000610893
CIMG_04266	630.941	1.70254	0.186326	9.13522	6.53e-20	6.29e-19
CIMG_06041	19.4539	1.70169	0.621259	2.71673	0.00659306	0.0132984
CIMG_01925	56.6526	1.70114	0.4084	4.15218	3.29e-05	9.91e-05
CIMG_00809	93.6128	1.69954	0.327298	5.18436	2.17e-07	8.49e-07
CIMG_03641	390.761	1.69847	0.225328	7.53465	4.9e-14	3.3e-13
CIMG_04416	157.149	1.698	0.284382	5.96417	2.46e-09	1.17e-08
CIMG_01716	186.605	1.69714	0.266391	6.36627	1.94e-10	1.01e-09
CIMG_01276	18.3109	1.69605	0.679968	2.46623	0.0136543	0.0257877
CIMG_04793	224.597	1.69527	0.249623	6.7869	1.15e-11	6.59e-11
CIMG_10494	54.3787	1.69464	0.410468	4.11758	3.83e-05	0.000114209
CIMG_13193	118.228	1.6936	0.313499	5.39623	6.81e-08	2.78e-07
CIMG_08997	29.1057	1.68729	0.535763	3.13065	0.00174419	0.00393417
CIMG_04020	24.4177	1.68492	0.567608	2.94882	0.00318989	0.00685467
CIMG_03621	74.4064	1.68368	0.36316	4.62544	3.74e-06	1.27e-05
CIMG_02707	165.385	1.68361	0.264694	6.35506	2.08e-10	1.08e-09
CIMG_00385	382.678	1.68095	0.203331	8.26389	1.41e-16	1.11e-15
CIMG_00945	91.0661	1.68052	0.337026	4.97691	6.46e-07	2.41e-06
CIMG_00977	221.425	1.68028	0.239444	7.01266	2.34e-12	1.41e-11
CIMG_07535	170.772	1.67959	0.281092	5.96919	2.38e-09	1.13e-08
CIMG_02232	113.985	1.67751	0.310061	5.4039	6.52e-08	2.68e-07
CIMG_06732	47.6408	1.67688	0.461806	3.61792	0.000296981	0.000767607
CIMG_10613	19.9405	1.67686	0.617328	2.69177	0.00710742	0.0142494
CIMG_03364	196.198	1.67658	0.250085	6.69897	2.1e-11	1.18e-10
CIMG_13326	13.4996	1.67651	0.707438	2.34235	0.0191626	0.0348993
CIMG_09538	327.82	1.67628	0.251948	6.64993	2.93e-11	1.63e-10
CIMG_08132	102.589	1.6739	0.317274	5.26831	1.38e-07	5.48e-07
CIMG_02341	250.785	1.67206	0.230393	7.253	4.08e-13	2.6e-12
CIMG_05651	14.7735	1.67175	0.688929	2.39743	0.0165107	0.0305074
CIMG_10875	469.996	1.67139	0.210869	7.9235	2.31e-15	1.68e-14
CIMG_10322	429.864	1.67113	0.197737	8.44854	2.95e-17	2.42e-16
CIMG_06371	303.73	1.67105	0.233579	7.15045	8.65e-13	5.39e-12
CIMG_11536	73.016	1.671	0.375648	4.44041	8.98e-06	2.89e-05
CIMG_13445	18.4643	1.67084	0.646823	2.55694	0.0105599	0.0204278
CIMG_08676	119.776	1.66922	0.307009	5.43008	5.63e-08	2.33e-07
CIMG_06398	74.8669	1.66695	0.358174	4.6439	3.42e-06	1.16e-05
CIMG_05899	300.933	1.66673	0.217357	7.66433	1.8e-14	1.25e-13
CIMG_02011	21.3106	1.66538	0.607345	2.72031	0.00652213	0.0131666
CIMG_08009	398.173	1.66494	0.200561	8.2984	1.06e-16	8.43e-16
CIMG_07879	154.386	1.66479	0.276303	6.01888	1.76e-09	8.44e-09
CIMG_12814	33.6155	1.66417	0.517404	3.19877	0.00138017	0.00316939
CIMG_08504	46.7868	1.66241	0.435502	3.80376	0.000142515	0.000387794
CIMG_01355	38.8619	1.66186	0.471591	3.51148	0.000445613	0.00111793
CIMG_05122	350.584	1.66049	0.212966	7.79375	6.51e-15	4.62e-14
CIMG_03009	77.4116	1.65978	0.355414	4.66191	3.13e-06	1.07e-05
CIMG_08632	203.729	1.6595	0.259659	6.38638	1.7e-10	8.91e-10
CIMG_10440	386.577	1.65949	0.243848	6.80258	1.03e-11	5.94e-11
CIMG_03212	24.2135	1.65888	0.564551	2.92194	0.00347862	0.00742677
CIMG_00013	49.8536	1.65845	0.460514	3.58758	0.000333763	0.000853765
CIMG_00477	401.595	1.65777	0.204425	8.10637	5.22e-16	3.97e-15
CIMG_05248	60.6878	1.65751	0.389647	4.24408	2.19e-05	6.75e-05
CIMG_09642	233.131	1.65556	0.254372	6.50403	7.82e-11	4.21e-10
CIMG_01958	188.969	1.65459	0.254879	6.48633	8.8e-11	4.71e-10
CIMG_12404	151.697	1.65287	0.297178	5.55679	2.75e-08	1.18e-07
CIMG_13522	17.1322	1.64768	0.675694	2.42736	0.015209	0.0283722
CIMG_07893	92.5218	1.64722	0.325384	5.05437	4.32e-07	1.64e-06
CIMG_07902	92.8378	1.64569	0.330124	4.97708	6.45e-07	2.4e-06
CIMG_02354	202.892	1.64548	0.244603	6.72234	1.79e-11	1.01e-10
CIMG_01726	71.8058	1.64398	0.369383	4.44275	8.88e-06	2.86e-05
CIMG_05381	285.305	1.64336	0.219705	7.47613	7.65e-14	5.1e-13
CIMG_12008	5522.72	1.64272	0.189193	8.68256	3.87e-18	3.36e-17
CIMG_03552	54.4914	1.64236	0.406963	4.02369	5.73e-05	0.00016676
CIMG_13022	34.2469	1.64115	0.499039	3.27265	0.00106543	0.00249642
CIMG_10153	35.4723	1.641	0.497643	3.28122	0.00103359	0.00242526
CIMG_06918	154.408	1.64081	0.279149	5.87178	4.31e-09	2e-08
CIMG_03489	199.664	1.63963	0.247706	6.61453	3.73e-11	2.06e-10
CIMG_02054	154.713	1.63849	0.279583	5.85479	4.78e-09	2.2e-08
CIMG_07058	120.61	1.63842	0.301817	5.42131	5.92e-08	2.44e-07
CIMG_05211	20.2143	1.63398	0.614862	2.63965	0.00829928	0.0164162
CIMG_04556	205.785	1.63381	0.247139	6.60673	3.93e-11	2.16e-10
CIMG_03991	24.4397	1.63326	0.564165	2.88069	0.00396811	0.00836182
CIMG_03318	119.042	1.63309	0.295184	5.5259	3.28e-08	1.4e-07
CIMG_04927	532.516	1.63178	0.191182	8.53309	1.42e-17	1.19e-16
CIMG_08157	18.5109	1.63059	0.650401	2.4904	0.0127598	0.0242835
CIMG_09393	42.8262	1.62997	0.448304	3.62491	0.000289059	0.00074948
CIMG_12176	133.186	1.62899	0.286766	5.67466	1.39e-08	6.16e-08
CIMG_05504	35.8914	1.62867	0.498017	3.26085	0.00111079	0.00259413
CIMG_13037	212.978	1.6267	0.241316	6.73665	1.62e-11	9.21e-11
CIMG_13600	42.2259	1.6264	0.452912	3.5797	0.000343989	0.000877429
CIMG_00806	190.325	1.62598	0.249959	6.5002	8.02e-11	4.31e-10
CIMG_04198	75.6252	1.62403	0.353378	4.58754	4.49e-06	1.5e-05
CIMG_08967	36.7362	1.62305	0.519612	3.10949	0.00187412	0.0042033
CIMG_08013	65.5208	1.62067	0.382662	4.22487	2.39e-05	7.33e-05
CIMG_13608	24.0585	1.61998	0.56332	2.85914	0.00424795	0.00890227
CIMG_04067	124.085	1.61898	0.295364	5.47545	4.36e-08	1.83e-07
CIMG_02256	51.9099	1.61847	0.411115	3.92621	8.63e-05	0.000244564
CIMG_07755	85.6009	1.61809	0.336073	4.80676	1.53e-06	5.45e-06
CIMG_03891	120.161	1.61795	0.303236	5.32867	9.89e-08	3.98e-07
CIMG_01723	336.101	1.61653	0.212081	7.61929	2.55e-14	1.75e-13
CIMG_09238	42.4617	1.61625	0.456979	3.52384	0.000425337	0.00107195
CIMG_00094	110.533	1.61584	0.312917	5.15682	2.51e-07	9.76e-07
CIMG_10799	222.952	1.6158	0.23835	6.77492	1.24e-11	7.15e-11
CIMG_07241	393.368	1.61131	0.214149	7.5214	5.42e-14	3.64e-13
CIMG_02736	259.942	1.61049	0.248522	6.47653	9.39e-11	5.02e-10
CIMG_06194	29.209	1.61018	0.520422	3.07789	0.00208471	0.00463779
CIMG_06648	67.1994	1.61	0.389188	4.12825	3.66e-05	0.000109482
CIMG_12886	61.3897	1.60864	0.403953	3.97545	7.02e-05	0.000202084
CIMG_12876	56.2239	1.60758	0.398653	4.02288	5.75e-05	0.000167237
CIMG_05407	40.4501	1.60753	0.457145	3.50325	0.000459613	0.00114977
CIMG_07968	22.0953	1.60555	0.581302	2.74576	0.00603707	0.0122775
CIMG_02268	110.97	1.6054	0.347646	4.61153	4e-06	1.35e-05
CIMG_08741	184.847	1.60373	0.253048	6.3328	2.41e-10	1.24e-09
CIMG_07762	409.397	1.60261	0.210331	7.61703	2.6e-14	1.78e-13
CIMG_13729	23.8553	1.60206	0.568836	2.80047	0.00510276	0.0105428
CIMG_05640	204.148	1.60089	0.254775	6.27996	3.39e-10	1.73e-09
CIMG_10902	164.611	1.60014	0.271403	5.8916	3.82e-09	1.78e-08
CIMG_08883	61.147	1.59864	0.382783	4.16675	3.09e-05	9.33e-05
CIMG_11969	140.556	1.59645	0.277896	5.73901	9.52e-09	4.29e-08
CIMG_10185	489.609	1.59617	0.194672	8.19695	2.47e-16	1.92e-15
CIMG_11512	31.1703	1.59602	0.510849	3.11212	0.00185749	0.00416978
CIMG_08544	125.064	1.59602	0.290199	5.4937	3.94e-08	1.67e-07
CIMG_05867	333.38	1.59503	0.213904	7.45396	9.06e-14	6e-13
CIMG_09271	137.269	1.594	0.289685	5.49759	3.85e-08	1.63e-07
CIMG_07237	426.596	1.59307	0.20796	7.65817	1.89e-14	1.31e-13
CIMG_01263	537.089	1.59013	0.213105	7.45975	8.67e-14	5.75e-13
CIMG_06534	28.5269	1.59009	0.522086	3.0308	0.0024391	0.00535045
CIMG_10458	246.466	1.58992	0.233859	6.79488	1.08e-11	6.26e-11
CIMG_02069	54.1488	1.58985	0.41601	3.8106	0.000138628	0.000378362
CIMG_07715	291.082	1.58895	0.218343	7.27396	3.49e-13	2.23e-12
CIMG_02215	83.759	1.58785	0.378904	4.1823	2.89e-05	8.76e-05
CIMG_00364	606.79	1.58771	0.204541	7.76086	8.44e-15	5.95e-14
CIMG_08547	214.632	1.58651	0.242246	6.54533	5.94e-11	3.23e-10
CIMG_13012	393.609	1.58573	0.203602	7.78577	6.93e-15	4.92e-14
CIMG_09337	187.722	1.58296	0.255936	6.18046	6.39e-10	3.19e-09
CIMG_01567	537.32	1.58275	0.201861	7.83918	4.53e-15	3.25e-14
CIMG_11382	107.602	1.58101	0.31137	5.07087	3.96e-07	1.51e-06
CIMG_00691	230.478	1.58055	0.251092	6.29112	3.15e-10	1.61e-09
CIMG_09283	125.581	1.58049	0.295994	5.33397	9.61e-08	3.86e-07
CIMG_09639	97.447	1.58	0.329556	4.78871	1.68e-06	5.94e-06
CIMG_12831	20.7331	1.57984	0.596877	2.62857	0.00857449	0.0169065
CIMG_03533	247.795	1.57936	0.27563	5.728	1.02e-08	4.56e-08
CIMG_00194	14.8862	1.57649	0.699479	2.2295	0.0257808	0.0455779
CIMG_05595	220.973	1.5763	0.237265	6.63977	3.14e-11	1.74e-10
CIMG_03184	106.976	1.57498	0.320477	4.9095	9.13e-07	3.33e-06
CIMG_11616	115.491	1.57456	0.30094	5.22663	1.73e-07	6.8e-07
CIMG_07062	82.4351	1.57299	0.339525	4.62515	3.74e-06	1.27e-05
CIMG_09181	171.865	1.57254	0.260696	6.0277	1.66e-09	8.02e-09
CIMG_05055	18.7789	1.57133	0.63474	2.45472	0.0140994	0.0265121
CIMG_11902	30.3436	1.57012	0.534007	2.92859	0.00340503	0.00727591
CIMG_05247	109.969	1.56817	0.315391	4.96552	6.85e-07	2.54e-06
CIMG_02272	292.682	1.56811	0.218024	7.18918	6.52e-13	4.1e-12
CIMG_12765	18.3566	1.56784	0.627368	2.47939	0.0131606	0.0249218
CIMG_05773	43.0197	1.56769	0.449097	3.47867	0.000503907	0.0012518
CIMG_07932	46.2139	1.56708	0.430362	3.63173	0.000281529	0.000732641
CIMG_09276	585.566	1.56674	0.202989	7.7165	1.2e-14	8.4e-14
CIMG_01251	569.463	1.56593	0.184775	8.47292	2.39e-17	1.98e-16
CIMG_01745	95.4193	1.56556	0.325854	4.79724	1.61e-06	5.71e-06
CIMG_04491	36.2549	1.56358	0.474407	3.28458	0.00102136	0.00239827
CIMG_12430	45.5246	1.56161	0.431877	3.60592	0.000311043	0.000800195
CIMG_01985	53.3446	1.56091	0.43496	3.5775	0.000346894	0.000883702
CIMG_01058	199.237	1.56013	0.263464	5.91719	3.27e-09	1.53e-08
CIMG_01770	57.6494	1.55998	0.391275	3.97762	6.96e-05	0.000200365
CIMG_10917	38.0235	1.55989	0.469065	3.31275	0.000923829	0.00218846
CIMG_02635	137.866	1.55943	0.278409	5.59604	2.19e-08	9.54e-08
CIMG_12972	108.401	1.55852	0.320536	4.85756	1.19e-06	4.28e-06
CIMG_12989	183.419	1.55845	0.261955	5.94532	2.76e-09	1.3e-08
CIMG_01609	361.305	1.55835	0.21244	7.33276	2.25e-13	1.46e-12
CIMG_11655	48.7928	1.55617	0.418233	3.71088	0.000206537	0.000547412
CIMG_06080	314.697	1.55509	0.219294	7.08884	1.35e-12	8.29e-12
CIMG_00953	214.139	1.55481	0.253898	6.1203	9.34e-10	4.61e-09
CIMG_11010	56.0513	1.55471	0.399101	3.88705	0.00010147	0.000284069
CIMG_05863	208.835	1.55232	0.250565	6.19141	5.96e-10	2.99e-09
CIMG_06787	116.553	1.55191	0.303307	5.11044	3.21e-07	1.24e-06
CIMG_08995	1586.15	1.55161	0.172402	8.99928	2.27e-19	2.12e-18
CIMG_04544	116.391	1.54994	0.314032	4.92935	8.25e-07	3.03e-06
CIMG_00789	96.3004	1.54976	0.321015	4.82139	1.43e-06	5.09e-06
CIMG_13383	22.0785	1.54746	0.582694	2.63869	0.00832278	0.0164567
CIMG_12841	59.3369	1.54728	0.40045	3.85404	0.000116186	0.000321363
CIMG_11323	352.131	1.54606	0.21028	7.35004	1.98e-13	1.29e-12
CIMG_08180	195.713	1.54554	0.249689	6.18572	6.18e-10	3.09e-09
CIMG_12395	216.238	1.54397	0.242412	6.36585	1.94e-10	1.01e-09
CIMG_07847	67.225	1.54332	0.389839	3.9531	7.71e-05	0.000220393
CIMG_09425	149.468	1.54315	0.274215	5.62321	1.87e-08	8.22e-08
CIMG_05495	60.1304	1.54056	0.38691	3.97305	7.1e-05	0.000203895
CIMG_10110	630.619	1.54049	0.191649	8.03646	9.25e-16	6.91e-15
CIMG_02317	169.329	1.53721	0.273	5.62636	1.84e-08	8.09e-08
CIMG_05868.1	670.307	1.53719	0.196062	7.83902	4.54e-15	3.26e-14
CIMG_10031	59.2049	1.5365	0.391259	3.9186	8.91e-05	0.000251766
CIMG_04955	239.611	1.53636	0.235184	6.529	6.62e-11	3.59e-10
CIMG_04146.1	42.3217	1.53433	0.471501	3.24187	0.0011875	0.0027583
CIMG_10941	54.3802	1.53259	0.404381	3.78029	0.000156646	0.000423337
CIMG_09403	330.365	1.53222	0.21506	7.12206	1.06e-12	6.57e-12
CIMG_11120	36.4727	1.5315	0.471038	3.24062	0.0011927	0.00276647
CIMG_00073	1120.77	1.53139	0.183384	8.35001	6.83e-17	5.49e-16
CIMG_07714	84.4994	1.53128	0.335632	4.55584	5.22e-06	1.73e-05
CIMG_04699	861.407	1.53089	0.201426	7.59918	2.98e-14	2.03e-13
CIMG_08191	43.998	1.52956	0.449513	3.3952	0.000685795	0.00166318
CIMG_06993	477.488	1.52945	0.194744	7.85167	4.11e-15	2.95e-14
CIMG_12998	239.624	1.52897	0.248464	6.15022	7.74e-10	3.84e-09
CIMG_04877	17.0581	1.52476	0.640434	2.36221	0.0181665	0.0332442
CIMG_05001	298.362	1.52171	0.219221	6.93885	3.95e-12	2.35e-11
CIMG_04002	142.872	1.52163	0.281364	5.40379	6.52e-08	2.68e-07
CIMG_09159	123.895	1.52113	0.293974	5.16933	2.35e-07	9.17e-07
CIMG_01841	338.868	1.52098	0.219784	6.91787	4.58e-12	2.72e-11
CIMG_08823	124.027	1.52066	0.296287	5.127	2.94e-07	1.14e-06
CIMG_07264	190.144	1.51987	0.248579	6.11027	9.95e-10	4.9e-09
CIMG_01776	52.8707	1.51985	0.405665	3.73731	0.000186002	0.000496439
CIMG_01866	776.32	1.51838	0.175939	8.62888	6.2e-18	5.31e-17
CIMG_07753	69.8448	1.51625	0.364936	4.14687	3.37e-05	0.000101413
CIMG_09323	96.0129	1.51477	0.324567	4.66178	3.13e-06	1.07e-05
CIMG_00799	415.202	1.51473	0.212046	7.14131	9.24e-13	5.74e-12
CIMG_09040	168.142	1.51385	0.258933	5.8423	5.15e-09	2.37e-08
CIMG_01722	935.931	1.513	0.180659	8.37383	5.58e-17	4.51e-16
CIMG_07148	109.629	1.51152	0.309446	4.87969	1.06e-06	3.86e-06
CIMG_06261	32.6772	1.50882	0.511307	2.93815	0.00330182	0.00707419
CIMG_03110	964.826	1.50746	0.174518	8.63698	5.77e-18	4.96e-17
CIMG_08119	170.378	1.507	0.260101	5.78994	7.04e-09	3.2e-08
CIMG_09209	221.687	1.50338	0.25122	5.98104	2.22e-09	1.06e-08
CIMG_00256	268.334	1.5033	0.22319	6.73268	1.67e-11	9.46e-11
CIMG_04193	212.095	1.50282	0.248349	6.04752	1.47e-09	7.13e-09
CIMG_04430	304.907	1.50181	0.227048	6.61216	3.79e-11	2.09e-10
CIMG_01014	262.762	1.50099	0.233414	6.42764	1.3e-10	6.87e-10
CIMG_08461	238.571	1.49854	0.250835	5.97087	2.36e-09	1.12e-08
CIMG_05952	56.0238	1.49805	0.395181	3.78306	0.000154914	0.000418999
CIMG_01662	90.1661	1.49755	0.332623	4.49633	6.91e-06	2.26e-05
CIMG_11374	56.3243	1.49583	0.399185	3.73847	0.00018514	0.000494407
CIMG_02624	223.657	1.49518	0.235382	6.3488	2.17e-10	1.13e-09
CIMG_00446	145.487	1.49158	0.284588	5.23703	1.63e-07	6.45e-07
CIMG_11550	3707.81	1.49041	0.379392	3.9283	8.55e-05	0.00024251
CIMG_00271	1100.6	1.48964	0.191949	7.76005	8.49e-15	5.99e-14
CIMG_07114	24.8013	1.48949	0.55776	2.66053	0.00780185	0.0154965
CIMG_07562	15.5567	1.48933	0.657973	2.24776	0.0245916	0.0436782
CIMG_00298	32.1725	1.48925	0.505197	2.93933	0.00328927	0.00705443
CIMG_00763	35.3518	1.48757	0.478886	3.09716	0.00195387	0.00436534
CIMG_01692	31.0707	1.4857	0.504376	2.93341	0.00335256	0.00717463
CIMG_05511	52.4381	1.48523	0.409801	3.61697	0.000298077	0.000770039
CIMG_00288	64.1166	1.48419	0.381694	3.88077	0.000104125	0.000290846
CIMG_08458	220.899	1.48405	0.249122	5.9536	2.62e-09	1.24e-08
CIMG_02309	406.369	1.48389	0.202202	7.33684	2.19e-13	1.42e-12
CIMG_07085	54.5311	1.48347	0.39815	3.71777	0.00020099	0.000533997
CIMG_04542	306.251	1.48221	0.230017	6.44201	1.18e-10	6.26e-10
CIMG_12075	107.826	1.48213	0.323431	4.57875	4.68e-06	1.56e-05
CIMG_13601	47.4348	1.48191	0.421804	3.50495	0.000456689	0.00114311
CIMG_00317	152.241	1.4811	0.272575	5.4298	5.64e-08	2.34e-07
CIMG_13781	265.716	1.48042	0.236478	6.25745	3.91e-10	1.99e-09
CIMG_08861	34.7764	1.47931	0.485739	3.03428	0.00241109	0.00529605
CIMG_00631	462.998	1.47759	0.198041	7.45931	8.7e-14	5.77e-13
CIMG_03116	268.872	1.47575	0.224103	6.58226	4.63e-11	2.54e-10
CIMG_04521	218.382	1.47556	0.245996	5.99555	2.03e-09	9.7e-09
CIMG_05803	133.864	1.47506	0.287735	5.12264	3.01e-07	1.16e-06
CIMG_07656	26.7557	1.47228	0.532185	2.75442	0.00587966	0.0119992
CIMG_00882	46.2256	1.47187	0.438049	3.35271	0.000800236	0.00191816
CIMG_03526	28.8804	1.47105	0.516478	2.83694	0.00455476	0.00950501
CIMG_00524	866.896	1.47054	0.204198	7.20093	5.98e-13	3.78e-12
CIMG_01262	35.0845	1.46903	0.482888	3.03168	0.00243194	0.00533593
CIMG_13098	298.75	1.46865	0.230654	6.36508	1.95e-10	1.02e-09
CIMG_11534	58.1786	1.46815	0.39528	3.70812	0.000208806	0.00055313
CIMG_04592	429.561	1.46725	0.216519	6.77457	1.25e-11	7.16e-11
CIMG_08290	66.256	1.46611	0.380401	3.84859	0.000118798	0.00032767
CIMG_11627	32.5531	1.46604	0.498456	2.9328	0.00335925	0.00718739
CIMG_10317	777.233	1.46462	0.20982	6.97929	2.97e-12	1.78e-11
CIMG_10973	47.7837	1.4608	0.42643	3.41672	0.000633799	0.00154845
CIMG_01464	160.923	1.46059	0.275958	5.28989	1.22e-07	4.88e-07
CIMG_10209	406.846	1.45939	0.205464	7.10086	1.24e-12	7.62e-12
CIMG_11792	1110.05	1.45845	0.165724	8.7997	1.37e-18	1.22e-17
CIMG_11511	184.139	1.45791	0.285859	5.0978	3.44e-07	1.32e-06
CIMG_07059	51.9026	1.45589	0.407917	3.5608	0.000369728	0.000939454
CIMG_06829	161.402	1.45565	0.268828	5.41078	6.28e-08	2.58e-07
CIMG_00803	127.577	1.45466	0.290923	4.99625	5.85e-07	2.18e-06
CIMG_06121	1179.96	1.45443	0.1728	8.41602	3.89e-17	3.17e-16
CIMG_06183	83.6913	1.45288	0.367061	3.95153	7.77e-05	0.000221651
CIMG_11953	22.4407	1.45258	0.571839	2.52891	0.0114416	0.0219862
CIMG_08174	157.087	1.45119	0.298191	4.86268	1.16e-06	4.18e-06
CIMG_08912	52.3227	1.44839	0.417332	3.46496	0.000530316	0.00131181
CIMG_08485	24.6064	1.44783	0.554601	2.59741	0.00939285	0.0183641
CIMG_05262	242.077	1.44763	0.239235	6.04848	1.46e-09	7.09e-09
CIMG_04003	715.658	1.44665	0.176496	8.19537	2.5e-16	1.94e-15
CIMG_10256	18.1105	1.44546	0.620548	2.31616	0.0205493	0.0371178
CIMG_07647	221.441	1.4453	0.252106	5.73074	1e-08	4.49e-08
CIMG_10491	50.8627	1.44433	0.42008	3.43235	0.00059838	0.00146953
CIMG_03366	237.245	1.44338	0.240369	6.00177	1.95e-09	9.35e-09
CIMG_00392	658.018	1.44311	0.187678	7.688	1.49e-14	1.04e-13
CIMG_03954	34.8797	1.4431	0.491201	2.93106	0.00337812	0.00722309
CIMG_06814	117.414	1.44223	0.298242	4.8317	1.35e-06	4.85e-06
CIMG_01474	95.7959	1.44207	0.318154	4.52771	5.96e-06	1.97e-05
CIMG_05552	250.104	1.44205	0.237484	6.06997	1.28e-09	6.24e-09
CIMG_07855	432.37	1.4401	0.206523	6.97133	3.14e-12	1.88e-11
CIMG_05827	185.986	1.4398	0.264075	5.44975	5.04e-08	2.1e-07
CIMG_05800	557.453	1.43392	0.188561	7.60307	2.89e-14	1.97e-13
CIMG_05894	221.52	1.43374	0.236754	6.05296	1.42e-09	6.91e-09
CIMG_01635	125.395	1.43292	0.301462	4.74848	2.05e-06	7.15e-06
CIMG_04026	17.5264	1.43232	0.634512	2.24334	0.0248748	0.044118
CIMG_09045	52.8087	1.43117	0.404403	3.53195	0.000412513	0.00104095
CIMG_00198	1496.08	1.43046	0.167122	8.55881	1.14e-17	9.59e-17
CIMG_00579	360.778	1.42864	0.216133	6.60824	3.89e-11	2.14e-10
CIMG_09347	49.6294	1.42752	0.422707	3.37044	0.000750489	0.00180943
CIMG_07542	237.345	1.42746	0.246549	5.78722	7.16e-09	3.25e-08
CIMG_00138	51.6664	1.4267	0.414998	3.42955	0.000604576	0.00148254
CIMG_08072	31.9764	1.42662	0.505198	2.81439	0.00488692	0.0101383
CIMG_04687	73.5594	1.42655	0.359756	3.96045	7.48e-05	0.000214339
CIMG_01052	119.431	1.42485	0.304173	4.6806	2.86e-06	9.83e-06
CIMG_01826	35.0916	1.42343	0.494742	2.86618	0.00415456	0.00872502
CIMG_03372	568.237	1.41945	0.197331	7.19179	6.39e-13	4.02e-12
CIMG_12339	237.046	1.41915	0.235349	6.02743	1.67e-09	8.03e-09
CIMG_11931	262.554	1.41869	0.231253	6.13254	8.65e-10	4.28e-09
CIMG_12225	1286.56	1.41805	0.197048	7.19584	6.21e-13	3.92e-12
CIMG_08010	420.726	1.41763	0.211505	6.70092	2.07e-11	1.16e-10
CIMG_02682	43.1496	1.41752	0.453743	3.11817	0.00181977	0.00408974
CIMG_09785	41.9508	1.41721	0.443911	3.18421	0.0014515	0.00332164
CIMG_10204	323.241	1.4172	0.217385	6.51724	7.16e-11	3.87e-10
CIMG_02078	26.7622	1.41511	0.534251	2.63802	0.00833905	0.016485
CIMG_04875	207.121	1.4142	0.243747	5.79906	6.67e-09	3.04e-08
CIMG_09925	463.621	1.41244	0.198745	7.10513	1.2e-12	7.39e-12
CIMG_06319	1296.15	1.41232	0.166928	8.45998	2.67e-17	2.2e-16
CIMG_06048	166.779	1.41141	0.259043	5.44516	5.18e-08	2.15e-07
CIMG_09341	45.1938	1.41128	0.428414	3.28658	0.00101411	0.0023818
CIMG_06005	38.3331	1.40778	0.459417	3.05662	0.00223846	0.00494538
CIMG_06223	135.552	1.407	0.296295	4.74429	2.09e-06	7.29e-06
CIMG_08993	2394.87	1.40689	0.172066	8.17619	2.93e-16	2.27e-15
CIMG_01505	193.212	1.40646	0.254587	5.52202	3.35e-08	1.43e-07
CIMG_06642	167.864	1.40645	0.263394	5.33688	9.46e-08	3.81e-07
CIMG_09710	138.3	1.40506	0.278457	5.04186	4.61e-07	1.74e-06
CIMG_03741	42.4364	1.40347	0.440746	3.17616	0.00149241	0.00340581
CIMG_02708	133.28	1.40328	0.28631	4.89719	9.72e-07	3.54e-06
CIMG_03551	105.515	1.40227	0.309213	4.53037	5.89e-06	1.94e-05
CIMG_13756	127.254	1.40175	0.290159	4.82739	1.38e-06	4.95e-06
CIMG_12855	101.298	1.39932	0.312333	4.47608	7.6e-06	2.47e-05
CIMG_13592	269.961	1.39789	0.221947	6.29595	3.06e-10	1.57e-09
CIMG_09260	102.165	1.39712	0.324333	4.30304	1.68e-05	5.26e-05
CIMG_01005	28.9114	1.39577	0.540399	2.57095	0.0101421	0.0196916
CIMG_00179	515.828	1.39469	0.189085	7.37471	1.65e-13	1.08e-12
CIMG_08162.1	106.965	1.39436	0.339324	4.10652	4.02e-05	0.0001194
CIMG_04661	159.161	1.3941	0.265538	5.2471	1.55e-07	6.12e-07
CIMG_07213	165.795	1.39241	0.260456	5.34259	9.16e-08	3.7e-07
CIMG_11033	20.2426	1.39221	0.596828	2.31952	0.0203671	0.0368348
CIMG_10305	61.0146	1.39139	0.397708	3.49151	0.000480295	0.00119826
CIMG_01534	51.7373	1.39015	0.426377	3.25257	0.00114367	0.00266212
CIMG_03609	583.78	1.38983	0.197759	7.02665	2.12e-12	1.28e-11
CIMG_13748	57.0962	1.38863	0.394122	3.51685	0.000436706	0.00109669
CIMG_04979	214.989	1.38721	0.237066	5.84886	4.95e-09	2.28e-08
CIMG_11001	29.9644	1.38681	0.508803	2.716	0.00660756	0.0133228
CIMG_03632	94.5738	1.38672	0.32813	4.22202	2.42e-05	7.41e-05
CIMG_01074	641.676	1.38638	0.190404	7.28027	3.33e-13	2.13e-12
CIMG_05476	162.511	1.38635	0.272187	5.09008	3.58e-07	1.37e-06
CIMG_01389	345.612	1.38628	0.207246	6.68724	2.27e-11	1.27e-10
CIMG_13354	60.1121	1.3854	0.386469	3.57896	0.000344965	0.000879466
CIMG_04213	563.043	1.38408	0.201678	6.86167	6.81e-12	3.99e-11
CIMG_05245	78.0007	1.38357	0.345353	4.001	6.31e-05	0.000182568
CIMG_02344	82.946	1.38264	0.343328	4.02232	5.76e-05	0.000167533
CIMG_08854	212.887	1.38053	0.242985	5.67925	1.35e-08	6.01e-08
CIMG_06067	131.29	1.38044	0.285721	4.82765	1.38e-06	4.95e-06
CIMG_06958	433.638	1.37846	0.197556	6.97594	3.04e-12	1.82e-11
CIMG_07462	283.522	1.37834	0.217915	6.32304	2.56e-10	1.32e-09
CIMG_00186.1	90.3895	1.37823	0.325578	4.22854	2.35e-05	7.22e-05
CIMG_01049	468.538	1.37814	0.192493	7.15795	8.19e-13	5.11e-12
CIMG_15504	119.743	1.37712	0.337936	4.07121	4.68e-05	0.000137833
CIMG_11915	125.175	1.37633	0.291326	4.72113	2.35e-06	8.13e-06
CIMG_06399	231.523	1.37311	0.251693	5.45354	4.94e-08	2.06e-07
CIMG_08021	1531.44	1.37214	0.173312	7.91662	2.44e-15	1.77e-14
CIMG_09281	440.321	1.37185	0.221687	6.18665	6.15e-10	3.08e-09
CIMG_05530	38.9075	1.37142	0.458411	2.985	0.00283578	0.00615247
CIMG_01856	44.2833	1.37021	0.437373	3.12703	0.0017658	0.00397836
CIMG_13362	29.834	1.36912	0.533647	2.55692	0.0105605	0.0204278
CIMG_07882	100.574	1.36877	0.313831	4.35688	1.32e-05	4.17e-05
CIMG_07214	664.062	1.36678	0.200709	6.80902	9.83e-12	5.68e-11
CIMG_01497	18.117	1.36506	0.61822	2.19677	0.0280369	0.0490427
CIMG_01658	90.2583	1.36376	0.34287	3.97447	7.05e-05	0.000202803
CIMG_12676	12281.1	1.36247	0.570735	2.38733	0.0169712	0.031294
CIMG_01850	116.141	1.36223	0.295123	4.61203	3.99e-06	1.35e-05
CIMG_09186	141.14	1.36204	0.281416	4.83637	1.32e-06	4.74e-06
CIMG_08287	56.7533	1.36146	0.423776	3.20864	0.00133363	0.00306892
CIMG_03988	58.0833	1.36086	0.390074	3.4837	0.000494536	0.00123069
CIMG_13049	22.2122	1.35997	0.580342	2.33126	0.0197399	0.0358584
CIMG_05374	92.9919	1.35922	0.32475	4.18074	2.91e-05	8.82e-05
CIMG_00343	394.594	1.35823	0.201095	6.75251	1.45e-11	8.3e-11
CIMG_06638	220.384	1.35777	0.237624	5.71135	1.12e-08	5.01e-08
CIMG_00687	24.9531	1.35728	0.552069	2.44739	0.0143897	0.0269963
CIMG_10727	49.3111	1.35707	0.42831	3.16091	0.00157278	0.0035703
CIMG_05394	67.1482	1.35701	0.369428	3.6686	0.000243878	0.000640722
CIMG_10279	173.38	1.35396	0.28481	4.75211	2.01e-06	7.03e-06
CIMG_01639	228.531	1.35237	0.238177	5.67547	1.38e-08	6.14e-08
CIMG_03655	384.803	1.35077	0.210646	6.41093	1.45e-10	7.64e-10
CIMG_06934	288.078	1.35045	0.227306	5.93918	2.86e-09	1.35e-08
CIMG_06269	142.5	1.35006	0.272697	4.94756	7.51e-07	2.77e-06
CIMG_01932	235.178	1.34967	0.244539	5.5169	3.45e-08	1.47e-07
CIMG_06800	37.4795	1.34956	0.464955	2.89539	0.0037869	0.00801237
CIMG_11704	66.0535	1.3494	0.368049	3.66114	0.000251098	0.000657599
CIMG_11992	1976.56	1.34826	0.194521	6.93099	4.18e-12	2.48e-11
CIMG_02107	465.901	1.34711	0.210062	6.41145	1.44e-10	7.62e-10
CIMG_02134	296.631	1.34705	0.22422	6.00584	1.9e-09	9.13e-09
CIMG_02229	125.003	1.34588	0.293603	4.5801	4.65e-06	1.55e-05
CIMG_10285	65.1614	1.34586	0.368436	3.6477	0.000264597	0.000691303
CIMG_05886	238.275	1.34505	0.230038	5.84496	5.07e-09	2.33e-08
CIMG_06427	73.8222	1.34412	0.373594	3.59208	0.000328043	0.000840001
CIMG_02159	121.839	1.34333	0.288445	4.65369	3.26e-06	1.11e-05
CIMG_13473	422.043	1.34304	0.204014	6.58185	4.65e-11	2.54e-10
CIMG_13624	31.0168	1.34182	0.500968	2.67077	0.00756784	0.0150778
CIMG_01479	81.8411	1.3418	0.339909	3.94253	8.06e-05	0.000229414
CIMG_05150	205.461	1.34132	0.24409	5.49251	3.96e-08	1.68e-07
CIMG_03493	280.214	1.34022	0.242579	5.52354	3.32e-08	1.42e-07
CIMG_07149	500.044	1.33985	0.188379	7.11124	1.15e-12	7.09e-12
CIMG_02686	81.5805	1.33946	0.34598	3.86676	0.00011029	0.000306595
CIMG_11309	744.666	1.33894	0.173757	7.70495	1.31e-14	9.19e-14
CIMG_09171	339.328	1.33853	0.209016	6.40234	1.53e-10	8.06e-10
CIMG_07094	82.3501	1.33796	0.338649	3.94688	7.92e-05	0.000225673
CIMG_07145	96.5565	1.33788	0.318003	4.20289	2.64e-05	8.02e-05
CIMG_08093	168.129	1.33762	0.266033	5.02496	5.04e-07	1.9e-06
CIMG_13242	23.7432	1.33721	0.572832	2.32756	0.0199353	0.0361934
CIMG_09620	151.174	1.33562	0.272009	4.90713	9.24e-07	3.37e-06
CIMG_04819	799.803	1.33407	0.188879	7.06219	1.64e-12	9.98e-12
CIMG_01348	397.494	1.33403	0.206566	6.45662	1.07e-10	5.71e-10
CIMG_06347	104.105	1.33401	0.326041	4.08895	4.33e-05	0.000128162
CIMG_06170	80.7775	1.33327	0.337334	3.94781	7.89e-05	0.000224871
CIMG_03510	325.995	1.33255	0.21973	6.06274	1.34e-09	6.52e-09
CIMG_04051	137.388	1.32837	0.280192	4.73771	2.16e-06	7.52e-06
CIMG_04243	63.1331	1.32668	0.391874	3.38026	0.000724171	0.00175067
CIMG_10173	128.023	1.32595	0.326689	4.05555	5e-05	0.000146742
CIMG_05471	61.8851	1.32338	0.380595	3.47129	0.000517966	0.00128287
CIMG_07240	259.181	1.32244	0.223339	5.91926	3.23e-09	1.52e-08
CIMG_04066	76.7621	1.32238	0.370124	3.57014	0.00035679	0.000907511
CIMG_08467	278.13	1.32227	0.223056	5.92634	3.1e-09	1.45e-08
CIMG_13199	25.2187	1.32146	0.547052	2.4075	0.0160622	0.029762
CIMG_07236	942.261	1.32143	0.173045	7.63569	2.25e-14	1.55e-13
CIMG_09706	110.947	1.32118	0.30358	4.34829	1.37e-05	4.33e-05
CIMG_01895	245.623	1.32092	0.231314	5.70836	1.14e-08	5.09e-08
CIMG_00577	79.8112	1.32051	0.345286	3.81994	0.000133484	0.000365439
CIMG_08872	60.7341	1.31912	0.392986	3.3506	0.000806362	0.00193145
CIMG_08509	126.879	1.31894	0.290597	4.53553	5.75e-06	1.9e-05
CIMG_06187	42.6352	1.31864	0.444086	2.96284	0.00304815	0.00657148
CIMG_08027	776.071	1.31831	0.17504	7.53073	5.05e-14	3.39e-13
CIMG_11557	67.5913	1.31827	0.381362	3.45322	0.000553931	0.00136716
CIMG_01683	129.116	1.31786	0.29793	4.42061	9.84e-06	3.15e-05
CIMG_12707	64.9168	1.31667	0.371788	3.53603	0.000406185	0.00102655
CIMG_00781	259.431	1.31666	0.224604	5.86028	4.62e-09	2.14e-08
CIMG_08462	650.103	1.31647	0.187499	7.02028	2.21e-12	1.34e-11
CIMG_04801	329.882	1.31517	0.209027	6.29021	3.17e-10	1.62e-09
CIMG_03525	669.326	1.31485	0.187141	7.02501	2.14e-12	1.3e-11
CIMG_09293	166.463	1.31409	0.26139	5.02441	5.05e-07	1.9e-06
CIMG_00840	384.065	1.31389	0.228112	5.75835	8.49e-09	3.84e-08
CIMG_05071	60.8141	1.31293	0.38259	3.42595	0.000612643	0.00149973
CIMG_08790	214.851	1.3115	0.239406	5.47596	4.35e-08	1.83e-07
CIMG_02346	204.018	1.30946	0.241004	5.43102	5.6e-08	2.32e-07
CIMG_00651	112.357	1.30939	0.304254	4.29976	1.71e-05	5.33e-05
CIMG_02248	154.274	1.3079	0.267725	4.88264	1.05e-06	3.8e-06
CIMG_04950	150.513	1.3067	0.266592	4.89864	9.65e-07	3.51e-06
CIMG_12218	41.0943	1.30603	0.447403	2.91241	0.00358655	0.00763578
CIMG_01050	440.671	1.30507	0.232922	5.60166	2.12e-08	9.25e-08
CIMG_04703	56.977	1.3032	0.396535	3.28234	0.00102948	0.00241618
CIMG_13389	23.475	1.30305	0.560501	2.31716	0.0204948	0.0370395
CIMG_01402	278.457	1.30146	0.227135	5.72788	1.02e-08	4.56e-08
CIMG_09047	171.139	1.30104	0.256825	5.06314	4.12e-07	1.57e-06
CIMG_09241	54.8125	1.30102	0.395191	3.28702	0.00101254	0.00237924
CIMG_02137	210.51	1.30093	0.256248	5.07457	3.88e-07	1.48e-06
CIMG_11417	56.7421	1.29925	0.38978	3.32838	0.000873535	0.00207927
CIMG_05859	119.255	1.29837	0.294646	4.40313	1.07e-05	3.41e-05
CIMG_09282	92.1087	1.29667	0.334399	3.87494	0.000106653	0.000297152
CIMG_00325	77.6355	1.29554	0.357049	3.62525	0.000288684	0.000748704
CIMG_01376	121.031	1.29417	0.295566	4.37504	1.21e-05	3.85e-05
CIMG_11548	126.827	1.29414	0.294609	4.38949	1.14e-05	3.62e-05
CIMG_10796	40.6552	1.29379	0.45332	2.84906	0.00438481	0.0091716
CIMG_08158	1988.05	1.29325	0.182514	7.08555	1.38e-12	8.48e-12
CIMG_06182	161.594	1.29173	0.272448	4.73838	2.15e-06	7.5e-06
CIMG_03853	403.229	1.2914	0.202049	6.39032	1.66e-10	8.7e-10
CIMG_09459	54.7394	1.29071	0.393939	3.27113	0.00107119	0.00250872
CIMG_05578	285.952	1.28723	0.221452	5.81085	6.22e-09	2.84e-08
CIMG_00633	174.598	1.28656	0.256878	5.00588	5.56e-07	2.08e-06
CIMG_03338	98.2875	1.28591	0.320708	4.0055	6.19e-05	0.000179336
CIMG_06537	490.479	1.28501	0.202038	6.35912	2.03e-10	1.06e-09
CIMG_12945	43.3391	1.28461	0.436324	2.93895	0.00329328	0.00705999
CIMG_09411	391.928	1.28384	0.205051	6.25974	3.86e-10	1.96e-09
CIMG_13573	62.1654	1.28248	0.383669	3.33791	0.000844103	0.00201454
CIMG_08050	263.592	1.28214	0.233241	5.49554	3.9e-08	1.65e-07
CIMG_06664	51.0586	1.28182	0.411941	3.10567	0.00189845	0.00425305
CIMG_08815	510.662	1.2816	0.190176	6.73791	1.61e-11	9.14e-11
CIMG_11218	88.9628	1.28156	0.329045	3.89095	9.99e-05	0.000280092
CIMG_12800	47.8797	1.28143	0.416135	3.0736	0.0021149	0.00469756
CIMG_00308	81.3891	1.28142	0.336304	3.80628	0.000141071	0.000384288
CIMG_10997	526.071	1.2809	0.203091	6.3061	2.86e-10	1.47e-09
CIMG_11201	457.921	1.28022	0.236992	5.40087	6.63e-08	2.72e-07
CIMG_06779	281.142	1.2801	0.229147	5.58446	2.34e-08	1.02e-07
CIMG_00190	33.2211	1.27964	0.494667	2.57955	0.00989284	0.0192378
CIMG_02533	182.721	1.27919	0.256858	4.97761	6.44e-07	2.4e-06
CIMG_02693	197.33	1.27749	0.247453	5.16056	2.46e-07	9.57e-07
CIMG_05349	126.751	1.2748	0.290877	4.38002	1.19e-05	3.77e-05
CIMG_00244	68.6275	1.27391	0.361732	3.51711	0.000436266	0.00109614
CIMG_13551	26.9603	1.27263	0.553815	2.29306	0.0218445	0.0391843
CIMG_13436	25.9961	1.27228	0.532761	2.38045	0.0172913	0.0317896
CIMG_02575	139.318	1.2714	0.276035	4.60339	4.16e-06	1.4e-05
CIMG_07459	501.783	1.27013	0.194722	6.52161	6.96e-11	3.76e-10
CIMG_11390	78.6811	1.26996	0.34441	3.68312	0.000230394	0.00060723
CIMG_06405	469.775	1.26988	0.191827	6.61875	3.62e-11	2e-10
CIMG_04228	609.948	1.26958	0.198531	6.39412	1.61e-10	8.49e-10
CIMG_09062	623.833	1.26953	0.186096	6.82121	9.03e-12	5.24e-11
CIMG_05601	63.5828	1.26929	0.390462	3.24797	0.00116232	0.00270274
CIMG_03896	206.838	1.26906	0.26318	4.8204	1.43e-06	5.12e-06
CIMG_07262	71.0515	1.26827	0.361257	3.50593	0.000455019	0.00113979
CIMG_05467	285.604	1.26707	0.249036	5.08656	3.65e-07	1.39e-06
CIMG_01339	79.7985	1.26694	0.344904	3.67021	0.000242356	0.00063706
CIMG_04450	166.138	1.26665	0.284579	4.44835	8.65e-06	2.8e-05
CIMG_07272	157.179	1.26581	0.269984	4.68578	2.79e-06	9.6e-06
CIMG_04268	451.187	1.26413	0.201618	6.26872	3.64e-10	1.86e-09
CIMG_03142	95.5111	1.26406	0.339123	3.72393	0.000196142	0.000521536
CIMG_07259	140.955	1.26391	0.272867	4.62918	3.67e-06	1.25e-05
CIMG_08726	105.006	1.26355	0.314075	4.02046	5.81e-05	0.000168717
CIMG_00406	111.574	1.26346	0.310434	4.06631	4.78e-05	0.000140591
CIMG_00801	326.036	1.26267	0.230938	5.46593	4.6e-08	1.93e-07
CIMG_05000	124.003	1.26153	0.307327	4.10281	4.08e-05	0.000121188
CIMG_02738	272.308	1.26059	0.220623	5.71201	1.12e-08	4.99e-08
CIMG_06239	483.562	1.26047	0.191052	6.59637	4.21e-11	2.32e-10
CIMG_07243	534.554	1.26003	0.212406	5.93125	3.01e-09	1.41e-08
CIMG_08496	55.5805	1.25899	0.390829	3.21679	0.00129634	0.0029919
CIMG_01473	338.383	1.25841	0.215539	5.83705	5.31e-09	2.44e-08
CIMG_09712	199.337	1.2579	0.250841	5.0131	5.36e-07	2.01e-06
CIMG_05018	123.434	1.25685	0.289021	4.34586	1.39e-05	4.37e-05
CIMG_03373	58.1666	1.25626	0.383838	3.2685	0.0010812	0.00253099
CIMG_01250	328.467	1.25598	0.209763	5.98624	2.15e-09	1.03e-08
CIMG_00426	521.313	1.25408	0.193305	6.48657	8.78e-11	4.71e-10
CIMG_04635	194.845	1.25166	0.245572	5.0947	3.49e-07	1.34e-06
CIMG_10309	393.384	1.25096	0.201243	6.21504	5.13e-10	2.58e-09
CIMG_02245	236.391	1.24975	0.256767	4.86549	1.14e-06	4.12e-06
CIMG_09386	95.0891	1.24907	0.322873	3.86547	0.000110876	0.000308128
CIMG_04688	73.8876	1.24887	0.35586	3.50578	0.000455278	0.00114015
CIMG_03897	170.221	1.24862	0.255797	4.87915	1.07e-06	3.87e-06
CIMG_12456	34.5815	1.24822	0.476219	2.61446	0.00893685	0.0175476
CIMG_03509	37.9621	1.24817	0.458439	2.71743	0.00657906	0.0132761
CIMG_02924	115.519	1.24581	0.305772	4.07107	4.68e-05	0.000137874
CIMG_13110	83.3074	1.24518	0.335541	3.70733	0.000209452	0.000554543
CIMG_00989	208.455	1.24061	0.23935	5.18142	2.2e-07	8.61e-07
CIMG_04360	516.857	1.24003	0.186765	6.63848	3.17e-11	1.76e-10
CIMG_10889	438.852	1.23991	0.208784	5.93748	2.89e-09	1.36e-08
CIMG_05110	126.941	1.23988	0.294628	4.20561	2.6e-05	7.93e-05
CIMG_06580	175.87	1.23808	0.253651	4.87902	1.07e-06	3.87e-06
CIMG_05163	404.314	1.23702	0.205581	6.01608	1.79e-09	8.58e-09
CIMG_09433	79.1151	1.23558	0.339432	3.63674	0.000276108	0.000719479
CIMG_10197	112.493	1.2346	0.303087	4.07087	4.68e-05	0.000137951
CIMG_11294	114.171	1.23365	0.297475	4.14429	3.41e-05	0.000102468
CIMG_12178	67.2863	1.23272	0.363125	3.391	0.00069637	0.00168676
CIMG_07759	26.7339	1.23227	0.556829	2.20513	0.0274448	0.04815
CIMG_02623	81.4094	1.23154	0.339149	3.62816	0.000285449	0.000741867
CIMG_10348	36.6091	1.23079	0.504195	2.43362	0.0149488	0.0279199
CIMG_02740	69.9859	1.2299	0.36153	3.39775	0.000679428	0.00164975
CIMG_03886	141.225	1.2299	0.308654	3.98217	6.83e-05	0.000196858
CIMG_05175	284.307	1.22965	0.227449	5.40514	6.48e-08	2.66e-07
CIMG_05020	199.908	1.22783	0.256031	4.79339	1.64e-06	5.81e-06
CIMG_07810	45.4202	1.2265	0.427418	2.86506	0.00416926	0.00875404
CIMG_08538	50.6652	1.22614	0.408204	2.99953	0.00270395	0.00589357
CIMG_00454	496.363	1.22526	0.194972	6.28324	3.32e-10	1.69e-09
CIMG_06812	405.817	1.22506	0.206996	5.91703	3.28e-09	1.53e-08
CIMG_04379	49.5472	1.22315	0.413957	2.94942	0.00318368	0.00684281
CIMG_08060	237.638	1.22221	0.236469	5.16726	2.38e-07	9.26e-07
CIMG_10095	29.8138	1.22007	0.511259	2.37892	0.0173633	0.0318982
CIMG_13679	48.2816	1.21851	0.414112	2.93763	0.0033073	0.00708389
CIMG_10845	151.692	1.21819	0.278303	4.37455	1.22e-05	3.86e-05
CIMG_09574	662.28	1.21763	0.181861	6.69458	2.16e-11	1.21e-10
CIMG_08096	276.098	1.21599	0.225931	5.38093	7.41e-08	3.02e-07
CIMG_01725	520.699	1.21592	0.200891	6.05169	1.43e-09	6.96e-09
CIMG_03498	105.292	1.21571	0.307425	3.95203	7.75e-05	0.000221256
CIMG_02184	87.7148	1.21542	0.329822	3.68239	0.000231058	0.000608817
CIMG_04457	803.922	1.21528	0.178701	6.80009	1.05e-11	6.04e-11
CIMG_07989	122.91	1.21479	0.296431	4.0951	4.22e-05	0.000125065
CIMG_08500	46.0602	1.2145	0.422888	2.8672	0.00414118	0.00869877
CIMG_02158	57.3784	1.21357	0.390471	3.10361	0.00191172	0.00427987
CIMG_01984	243.668	1.21248	0.245986	4.92721	8.34e-07	3.06e-06
CIMG_13575	210.922	1.21225	0.246013	4.92558	8.41e-07	3.09e-06
CIMG_04779	246.319	1.21216	0.227127	5.33521	9.54e-08	3.84e-07
CIMG_04475	202.87	1.20896	0.244263	4.94769	7.51e-07	2.77e-06
CIMG_10166	47.0573	1.20807	0.449203	2.68682	0.00721367	0.0144273
CIMG_09360	56.3798	1.20797	0.391204	3.08436	0.00203992	0.00454223
CIMG_00700	286.65	1.20767	0.220018	5.48751	4.08e-08	1.72e-07
CIMG_12370	473.748	1.20723	0.198421	6.08334	1.18e-09	5.78e-09
CIMG_08453	493.394	1.20697	0.18854	6.40074	1.55e-10	8.14e-10
CIMG_04294	765.312	1.20672	0.172935	6.97721	3.01e-12	1.81e-11
CIMG_13437	29.8533	1.20647	0.505256	2.38149	0.0172428	0.0317164
CIMG_01126	158.41	1.20591	0.264675	4.55417	5.26e-06	1.75e-05
CIMG_04232	330.021	1.20588	0.227196	5.30642	1.12e-07	4.46e-07
CIMG_02311	39.3464	1.20476	0.462379	2.60093	0.00929715	0.0181902
CIMG_05546	410.493	1.20462	0.223475	5.38955	7.06e-08	2.88e-07
CIMG_06498	346.376	1.20343	0.207113	5.80933	6.27e-09	2.86e-08
CIMG_01201	260.641	1.20058	0.244226	4.9141	8.92e-07	3.26e-06
CIMG_06342	34.9602	1.19999	0.474546	2.5243	0.0115929	0.0222381
CIMG_08246	37.4903	1.19998	0.459753	2.60461	0.00919782	0.0180136
CIMG_07465	57.3764	1.19942	0.400724	2.98949	0.00279448	0.00606685
CIMG_04048	907.062	1.19853	0.17092	7.01164	2.36e-12	1.42e-11
CIMG_00134	66.7006	1.19821	0.371815	3.2183	0.00128951	0.00297777
CIMG_09330	144.723	1.19794	0.27223	4.39824	1.09e-05	3.48e-05
CIMG_05889	337.869	1.19773	0.208216	5.75105	8.87e-09	4e-08
CIMG_08877	6651.49	1.19681	0.178866	6.69096	2.22e-11	1.24e-10
CIMG_08961.1	397.52	1.19679	0.205498	5.82263	5.79e-09	2.65e-08
CIMG_04610	210.448	1.19593	0.245816	4.8632	1.16e-06	4.17e-06
CIMG_07743	93.7618	1.19564	0.319269	3.74216	0.000182446	0.000487737
CIMG_10861	40.9433	1.19558	0.441649	2.70251	0.00688183	0.0138279
CIMG_00596	196.155	1.19464	0.242904	4.91631	8.82e-07	3.22e-06
CIMG_08964	204.917	1.19412	0.259361	4.60226	4.18e-06	1.4e-05
CIMG_11171	52.3022	1.19405	0.408932	2.91488	0.00355828	0.00757722
CIMG_03920	296.349	1.19371	0.221986	5.37617	7.61e-08	3.09e-07
CIMG_04605	70.9717	1.19364	0.355657	3.35303	0.000799328	0.00191645
CIMG_06577	112.82	1.19362	0.301669	3.95443	7.67e-05	0.000219359
CIMG_04872	29.4073	1.19324	0.51392	2.31476	0.0206263	0.0372364
CIMG_11731	339.584	1.19293	0.211995	5.62598	1.84e-08	8.1e-08
CIMG_08616	390.36	1.19288	0.200518	5.94786	2.72e-09	1.28e-08
CIMG_10791	49.0104	1.19079	0.415639	2.8604	0.00423104	0.0088687
CIMG_01358.1	48.1931	1.19046	0.478788	2.48338	0.0130141	0.0246963
CIMG_08779	67.9478	1.18971	0.359451	3.30631	0.000945318	0.00223455
CIMG_13696	100.798	1.18903	0.336304	3.53218	0.000412143	0.00104028
CIMG_04254	194.873	1.18873	0.245236	4.84533	1.26e-06	4.54e-06
CIMG_02362	208.297	1.18844	0.239775	4.95478	7.24e-07	2.68e-06
CIMG_03308	131.191	1.18795	0.284842	4.16802	3.07e-05	9.29e-05
CIMG_05085	115.254	1.18758	0.308246	3.84991	0.000118162	0.000326281
CIMG_04637	606.474	1.18737	0.18425	6.44354	1.17e-10	6.2e-10
CIMG_11773	345.5	1.1867	0.210799	5.62836	1.82e-08	8e-08
CIMG_03311	46.1718	1.18629	0.428818	2.7621	0.00574317	0.0117619
CIMG_08139	124.364	1.18574	0.288989	4.10074	4.12e-05	0.000122132
CIMG_05226	102.969	1.18536	0.313217	3.782	0.000155576	0.000420675
CIMG_01377	398.344	1.18534	0.198391	5.97374	2.32e-09	1.1e-08
CIMG_09262	282.29	1.18459	0.217681	5.4406	5.31e-08	2.21e-07
CIMG_01177	504.601	1.18266	0.186629	6.33609	2.36e-10	1.22e-09
CIMG_05961	28.8064	1.18052	0.519868	2.265	0.0235125	0.0418969
CIMG_07067	37.5867	1.17959	0.470889	2.49932	0.0124432	0.0237313
CIMG_07329	258.048	1.17897	0.228023	5.16908	2.35e-07	9.17e-07
CIMG_02667	128.84	1.17832	0.287075	4.10196	4.1e-05	0.000121562
CIMG_04553	100.05	1.17648	0.308825	3.80691	0.000140715	0.000383528
CIMG_09811	433.871	1.17585	0.195089	6.02624	1.68e-09	8.08e-09
CIMG_12513	220.69	1.17531	0.261074	4.50092	6.77e-06	2.22e-05
CIMG_00623	315.096	1.17531	0.211844	5.54687	2.91e-08	1.25e-07
CIMG_08171	262.278	1.17507	0.236238	4.97276	6.6e-07	2.45e-06
CIMG_07936	47.9872	1.17494	0.414979	2.82763	0.00468939	0.00976126
CIMG_00155	105.393	1.17463	0.303696	3.86541	0.000110904	0.000308128
CIMG_05435	3861.37	1.17361	0.195859	5.99201	2.07e-09	9.91e-09
CIMG_01810	63.9256	1.17354	0.373934	3.13472	0.00172016	0.00388173
CIMG_08906	75.8353	1.17289	0.347728	3.36941	0.000753299	0.00181532
CIMG_12903	39.0449	1.1723	0.480614	2.43729	0.014798	0.0276732
CIMG_04056	68.5555	1.17197	0.369388	3.16866	0.00153144	0.00348125
CIMG_03310	1604.94	1.16994	0.160784	7.27619	3.43e-13	2.19e-12
CIMG_01432	2485.92	1.16965	0.176935	6.61041	3.83e-11	2.11e-10
CIMG_08210	163.877	1.1695	0.263108	4.44281	8.88e-06	2.86e-05
CIMG_01582	106.608	1.16855	0.301124	3.87818	0.00010524	0.000293629
CIMG_09327	169.763	1.16718	0.267474	4.36162	1.29e-05	4.08e-05
CIMG_07814	133.052	1.16713	0.280136	4.1643	3.12e-05	9.43e-05
CIMG_07190	155.873	1.1671	0.271287	4.30019	1.71e-05	5.32e-05
CIMG_02733	159.515	1.16698	0.266425	4.37827	1.2e-05	3.8e-05
CIMG_09413	125.886	1.16506	0.296669	3.92477	8.68e-05	0.000245957
CIMG_02220	76.4094	1.16439	0.352186	3.30393	0.000953411	0.00225099
CIMG_05755	82.4087	1.16131	0.332489	3.48979	0.000483406	0.00120511
CIMG_08884	50.5491	1.16127	0.409149	2.8337	0.00460121	0.00958778
CIMG_04752	82.919	1.16123	0.332844	3.48594	0.000490412	0.00122134
CIMG_13361	44.452	1.16122	0.439134	2.64008	0.00828856	0.0163983
CIMG_08992	213.253	1.16016	0.239549	4.84178	1.29e-06	4.62e-06
CIMG_07127	74.6917	1.15888	0.362348	3.19442	0.00140114	0.00321457
CIMG_04081	1517.73	1.15868	0.156397	7.4083	1.28e-13	8.39e-13
CIMG_01062	468.297	1.15644	0.207349	5.57629	2.46e-08	1.06e-07
CIMG_06368	141.571	1.15559	0.272516	4.23843	2.25e-05	6.92e-05
CIMG_05027.1	70.1192	1.15504	0.365603	3.15569	0.00160118	0.00363061
CIMG_05014	348.999	1.15481	0.214882	5.37296	7.75e-08	3.14e-07
CIMG_01696	258.884	1.1548	0.246722	4.67957	2.87e-06	9.88e-06
CIMG_02532	106.29	1.15364	0.310066	3.71789	0.000200891	0.000533875
CIMG_11301	187.131	1.15342	0.247523	4.65827	3.19e-06	1.09e-05
CIMG_09168	52.4534	1.15332	0.398616	2.88934	0.00386052	0.00815767
CIMG_04170	152.062	1.15226	0.272632	4.22423	2.4e-05	7.35e-05
CIMG_13478	143.987	1.15167	0.283903	4.05427	5.03e-05	0.000147504
CIMG_11504	134.047	1.14747	0.300874	3.81159	0.000138076	0.00037696
CIMG_00425	156.901	1.14577	0.267541	4.28091	1.86e-05	5.77e-05
CIMG_12981	212.714	1.14555	0.243425	4.70443	2.55e-06	8.8e-06
CIMG_07033	149.263	1.14545	0.271091	4.22323	2.41e-05	7.37e-05
CIMG_04897	221.706	1.14532	0.237433	4.82243	1.42e-06	5.07e-06
CIMG_09021	28.7001	1.14527	0.509224	2.24396	0.0248349	0.044055
CIMG_04506	31.2212	1.14483	0.51513	2.21983	0.0264302	0.0465846
CIMG_13293	59.498	1.1446	0.381437	2.99688	0.00272755	0.00593457
CIMG_05824	1291.39	1.14397	0.390484	2.9295	0.00339505	0.00725615
CIMG_07607	63.648	1.14369	0.371889	3.07191	0.00212692	0.00472108
CIMG_05393	44.1757	1.14158	0.433508	2.62893	0.00856539	0.0168919
CIMG_05286	28.9832	1.14127	0.518853	2.19578	0.028108	0.0491481
CIMG_09491	94.3159	1.14052	0.316872	3.59662	0.000322385	0.00082658
CIMG_01731	908.253	1.13914	0.172718	6.59482	4.26e-11	2.34e-10
CIMG_00177.1	211.303	1.13872	0.238861	4.76596	1.88e-06	6.6e-06
CIMG_06264	178.082	1.1382	0.267423	4.25419	2.1e-05	6.47e-05
CIMG_06412	320.102	1.13816	0.209064	5.44296	5.24e-08	2.18e-07
CIMG_04926	460.212	1.13585	0.210461	5.39607	6.81e-08	2.79e-07
CIMG_04828	146.173	1.13554	0.285832	3.97158	7.14e-05	0.000205038
CIMG_01439	130.786	1.13482	0.279297	4.06111	4.88e-05	0.000143376
CIMG_06837	111.816	1.13448	0.303785	3.73269	0.000189449	0.000505143
CIMG_01605	78.5073	1.13371	0.340246	3.32896	0.000871704	0.0020754
CIMG_01173	155.991	1.13171	0.26801	4.22095	2.43e-05	7.44e-05
CIMG_05829	575.673	1.13132	0.189788	5.96025	2.52e-09	1.19e-08
CIMG_03925	35.7446	1.13123	0.467643	2.41402	0.0157777	0.0292786
CIMG_00798	298.867	1.13012	0.224037	5.04311	4.58e-07	1.73e-06
CIMG_00435.1	34.3583	1.12917	0.499638	2.2543	0.0241772	0.0429962
CIMG_09031	28.9424	1.12825	0.509767	2.20888	0.0271826	0.0477408
CIMG_13235	203.341	1.12756	0.249947	4.50982	6.49e-06	2.13e-05
CIMG_00066	90.5037	1.1274	0.32115	3.50823	0.000451092	0.00113024
CIMG_10267	136.257	1.12725	0.312885	3.60036	0.000317775	0.00081624
CIMG_06684	89.8873	1.12677	0.330868	3.40372	0.00066475	0.00161768
CIMG_01494	339.32	1.1259	0.211411	5.3246	1.01e-07	4.06e-07
CIMG_03842	92.5631	1.1246	0.319231	3.52044	0.000430824	0.00108412
CIMG_05837	131.604	1.1241	0.278736	4.03081	5.56e-05	0.000162124
CIMG_13320	37.0167	1.12395	0.459413	2.4425	0.0145859	0.0273283
CIMG_04917	337.138	1.12311	0.207106	5.42193	5.9e-08	2.43e-07
CIMG_12257	274.757	1.1219	0.220615	5.08407	3.69e-07	1.41e-06
CIMG_04649	51.4131	1.12128	0.410691	2.72772	0.00637728	0.0128978
CIMG_02641	307.587	1.12116	0.216067	5.18793	2.13e-07	8.34e-07
CIMG_00841	154.171	1.12051	0.268166	4.17672	2.96e-05	8.96e-05
CIMG_04525	109.513	1.12003	0.305089	3.66949	0.000243035	0.000638676
CIMG_06908	109.002	1.11985	0.303262	3.6904	0.000223898	0.00059058
CIMG_07608	274.723	1.11934	0.219297	5.1031	3.34e-07	1.28e-06
CIMG_01813	355.794	1.11893	0.212633	5.26127	1.43e-07	5.68e-07
CIMG_13119	41.3706	1.11726	0.469239	2.37771	0.0174205	0.0319914
CIMG_05871	600.68	1.11668	0.189406	5.89503	3.75e-09	1.75e-08
CIMG_07651	75.3109	1.11648	0.351714	3.17238	0.00151194	0.00344325
CIMG_11491	53.2382	1.11631	0.402684	2.76816	0.00563734	0.0115595
CIMG_09993	340.693	1.11434	0.206766	5.38844	7.11e-08	2.9e-07
CIMG_00175	33.4736	1.11375	0.488122	2.27716	0.0227767	0.0407397
CIMG_11386	8676.58	1.11357	0.162252	6.86317	6.73e-12	3.95e-11
CIMG_07566	510.12	1.11229	0.200958	5.53423	3.13e-08	1.34e-07
CIMG_06009	112.163	1.1118	0.30895	3.59714	0.000321741	0.000825357
CIMG_03642	71.3392	1.11121	0.359114	3.09183	0.00198926	0.00444041
CIMG_03039	47.4813	1.11076	0.420528	2.63868	0.00832307	0.0164567
CIMG_03974	181.724	1.11072	0.250978	4.42424	9.68e-06	3.1e-05
CIMG_00784	50.8867	1.11056	0.405042	2.73807	0.00618017	0.0125402
CIMG_00787	85.6622	1.10933	0.33213	3.33774	0.000844634	0.00201532
CIMG_08184	119.159	1.1093	0.296214	3.74299	0.00018184	0.000486381
CIMG_03227	77.6773	1.10914	0.344845	3.21425	0.00130788	0.00301598
CIMG_00078	38.9456	1.10863	0.449543	2.46182	0.0138232	0.026057
CIMG_07328	214.781	1.10846	0.245	4.52275	6.1e-06	2.01e-05
CIMG_07826	125.27	1.10466	0.284275	3.88414	0.000102693	0.00028717
CIMG_05465	31.2603	1.10456	0.491038	2.24498	0.0247695	0.0439565
CIMG_04354	117.131	1.10364	0.290226	3.80064	0.000144325	0.000392289
CIMG_03202	212.121	1.10339	0.237273	4.64885	3.34e-06	1.14e-05
CIMG_08086	366.062	1.10276	0.21483	5.13256	2.86e-07	1.1e-06
CIMG_05998	114.715	1.10115	0.296207	3.71565	0.000202684	0.000538063
CIMG_11657	38.2152	1.09905	0.474289	2.31338	0.0207019	0.0373525
CIMG_04938	236.425	1.09848	0.239774	4.58036	4.64e-06	1.55e-05
CIMG_05040	53.998	1.0966	0.400749	2.73325	0.00627132	0.0127017
CIMG_00064	248.43	1.09654	0.237844	4.60923	4.04e-06	1.36e-05
CIMG_12254	272.316	1.09619	0.222878	4.91734	8.77e-07	3.21e-06
CIMG_07267	190.858	1.09614	0.255182	4.29395	1.76e-05	5.46e-05
CIMG_04308	156.227	1.09474	0.265152	4.12689	3.68e-05	0.000110049
CIMG_10233	88.7577	1.09416	0.347219	3.15011	0.0016321	0.00369649
CIMG_13248	60.9131	1.09273	0.376011	2.90289	0.00369736	0.00784806
CIMG_08308	245.897	1.09249	0.233705	4.67356	2.96e-06	1.02e-05
CIMG_08077	72.5209	1.09246	0.349962	3.11884	0.00181564	0.00408323
CIMG_07199	303.362	1.09159	0.21984	4.96424	6.9e-07	2.56e-06
CIMG_11831	215.759	1.09134	0.238076	4.58287	4.59e-06	1.53e-05
CIMG_13591	109.405	1.09105	0.298786	3.64942	0.000262834	0.000687059
CIMG_01477	385.763	1.09037	0.204252	5.33743	9.43e-08	3.8e-07
CIMG_05123	297.929	1.08959	0.226453	4.81054	1.51e-06	5.35e-06
CIMG_13334	343.954	1.08875	0.236117	4.61017	4.02e-06	1.36e-05
CIMG_01286	607.73	1.0887	0.194078	5.60899	2.04e-08	8.89e-08
CIMG_12824	34.2839	1.08851	0.491356	2.20998	0.0271065	0.0476239
CIMG_01954	317.786	1.08794	0.240933	4.51512	6.33e-06	2.08e-05
CIMG_01089	224.53	1.08677	0.241309	4.50248	6.72e-06	2.2e-05
CIMG_05617	230.218	1.08651	0.23701	4.58317	4.58e-06	1.53e-05
CIMG_06065	52.814	1.0862	0.396335	2.73769	0.00618719	0.0125493
CIMG_08661	283.225	1.08604	0.221887	4.89372	9.89e-07	3.6e-06
CIMG_12528	58.1648	1.08563	0.390262	2.77814	0.00546714	0.0112291
CIMG_06489	53.3243	1.08529	0.401303	2.70175	0.00689759	0.0138539
CIMG_11916	170.451	1.08483	0.262038	4.13825	3.5e-05	0.00010514
CIMG_07422	154.686	1.08443	0.276657	3.91808	8.93e-05	0.000252165
CIMG_09261	274.016	1.08363	0.21975	4.93008	8.22e-07	3.02e-06
CIMG_09015	186.841	1.08325	0.247594	4.37387	1.22e-05	3.87e-05
CIMG_05589	375.518	1.083	0.226064	4.78967	1.67e-06	5.91e-06
CIMG_08323	258.873	1.082	0.227288	4.75922	1.94e-06	6.8e-06
CIMG_04253	388.945	1.08156	0.199065	5.4324	5.56e-08	2.31e-07
CIMG_08483	165.627	1.0814	0.264015	4.09447	4.23e-05	0.000125369
CIMG_10983	298.007	1.08115	0.233851	4.62232	3.79e-06	1.28e-05
CIMG_11766	55.27	1.08095	0.401323	2.69009	0.00714325	0.0143096
CIMG_03802	535.949	1.08057	0.19377	5.57586	2.46e-08	1.07e-07
CIMG_02704.1	535.376	1.08002	0.209879	5.14524	2.67e-07	1.03e-06
CIMG_08188	232.479	1.07913	0.228924	4.71268	2.44e-06	8.47e-06
CIMG_10955	50.1153	1.0775	0.42286	2.54477	0.010935	0.0210945
CIMG_06607	247.717	1.07622	0.226477	4.75099	2.02e-06	7.07e-06
CIMG_00431	185.599	1.07494	0.250695	4.28637	1.82e-05	5.64e-05
CIMG_12535	137.659	1.07465	0.291248	3.68804	0.000225986	0.000595929
CIMG_01744	118.278	1.07427	0.31202	3.44199	0.000577447	0.00142165
CIMG_04011	150.339	1.07393	0.266179	4.03297	5.51e-05	0.000160826
CIMG_00923	188.12	1.07276	0.24941	4.30007	1.71e-05	5.32e-05
CIMG_13596	66.797	1.07262	0.367345	2.91726	0.00353126	0.00752777
CIMG_01857	47.7149	1.07239	0.418095	2.56119	0.0104313	0.0202016
CIMG_06348	119.964	1.07129	0.307332	3.48352	0.000494863	0.00123119
CIMG_01616	44.6757	1.07127	0.4483	2.38502	0.0170783	0.0314564
CIMG_00091	138.413	1.07117	0.278467	3.84508	0.000120512	0.000332028
CIMG_06463	131.028	1.07013	0.280124	3.81872	0.000134145	0.000366834
CIMG_01629	1033.5	1.07011	0.16472	6.4962	8.24e-11	4.42e-10
CIMG_00814	47.0658	1.06914	0.415851	2.56785	0.0102333	0.0198569
CIMG_10571	40.2241	1.06801	0.443878	2.40293	0.0162641	0.0300798
CIMG_02873	315.717	1.06659	0.215122	4.95705	7.16e-07	2.65e-06
CIMG_07854	249.386	1.06635	0.240542	4.43185	9.34e-06	3e-05
CIMG_02481	375.126	1.06548	0.202116	5.27079	1.36e-07	5.41e-07
CIMG_02819	223.778	1.0645	0.245074	4.3428	1.41e-05	4.43e-05
CIMG_03573	63.8938	1.0641	0.36614	2.90367	0.00368812	0.00783015
CIMG_04773	543.559	1.06278	0.185056	5.74239	9.33e-09	4.21e-08
CIMG_06362	212.688	1.0614	0.235611	4.50371	6.68e-06	2.19e-05
CIMG_04274	203.154	1.06036	0.239348	4.42907	9.46e-06	3.04e-05
CIMG_01978	377.869	1.06034	0.210761	5.03023	4.9e-07	1.85e-06
CIMG_06554	114.564	1.06023	0.300814	3.52236	0.000427723	0.00107714
CIMG_12769	149.785	1.05969	0.267376	3.9616	7.44e-05	0.000213369
CIMG_11392	130.062	1.05948	0.286634	3.69461	0.000220227	0.000581516
CIMG_01675	69.4546	1.05869	0.361305	2.92718	0.00342047	0.00730734
CIMG_07735	1575.04	1.05796	0.189016	5.59695	2.18e-08	9.5e-08
CIMG_08677	38.7482	1.05759	0.454741	2.32278	0.0201909	0.0365904
CIMG_04935	808.314	1.05682	0.184239	5.73563	9.72e-09	4.37e-08
CIMG_08561	42.1288	1.0563	0.434539	2.42738	0.0152083	0.0283722
CIMG_01038	42.5821	1.05628	0.443505	2.37956	0.0173331	0.0318497
CIMG_05059	304.041	1.05601	0.217468	4.85519	1.2e-06	4.33e-06
CIMG_01530	142.781	1.05557	0.272064	3.87832	0.000105179	0.000293542
CIMG_09144	178.108	1.05537	0.265483	3.97427	7.06e-05	0.000202914
CIMG_12089	50.4373	1.05484	0.402829	2.61559	0.00890745	0.0174934
CIMG_03461	39.4541	1.05424	0.477295	2.20728	0.0272948	0.0479038
CIMG_08260	43.1743	1.05348	0.429261	2.45089	0.0142503	0.0267551
[truncated: 3,680 more rows]
