# Supplementary material for: Transcriptional Analysis of Coccidioides immitis Mycelia and Spherules by RNA Sequencing
Source: J Fungi (Basel). 2021 May 7;7(5):366. doi: 10.3390/jof7050366 (PMC8150946; doi:10.3390/jof7050366)
Supplement: Supplementary file 1 [file jof-07-00366-s001.zip › jof-1180561-Supplemental Table S6.xlsx]

## Sheet: Sheet1
# Young spherules/mycelia
Transposon	baseMean	log2FoldChange	lfcSE	pvalue	padj
Gypsy_GG704911_951216_to_952412	99.8211	6.62532	1.03264	2.40594e-10	4.95158e-09
Gypsy_GG704915_247629_to_258133	173.621	6.53922	0.800674	1.97312e-16	2.51771e-14
Gypsy_GG704912_3898922_to_3909543	149.725	6.33091	0.798911	1.7184e-15	1.82724e-13
Gypsy_GG704913_4083808_to_4094340	69.7883	6.07607	1.03594	5.58659e-09	9.63309e-08
Gypsy_GG704912_2075485_to_2086186_(reverse-complement)	81.0398	5.7916	0.894612	7.68167e-11	1.90326e-09
Gypsy_GG704911_427347_to_431262_(reverse-complement)	56.4159	5.73727	1.03587	3.28674e-08	4.55856e-07
Gypsy_GG704911_959363_to_974024	120.362	5.71138	0.744838	9.99024e-15	8.92931e-13
Gypsy_GG704912_4845854_to_4856476	50.5965	5.57575	1.04139	7.894e-08	1.07157e-06
Gypsy_GG704913_1949838_to_1957540_(reverse-complement)	229.573	5.56012	0.575051	8.46816e-23	1.8009e-20
Gypsy_GG704911_2659928_to_2665599	48.6071	5.50813	1.04009	1.08602e-07	1.41405e-06
Gypsy_GG704914_115841_to_126459_(reverse-complement)	82.3287	5.43666	0.80948	1.05931e-11	3.55706e-10
Gypsy_GG704915_109858_to_120318_(reverse-complement)	100.659	5.41464	0.74666	1.47215e-13	7.82692e-12
Gypsy_GG704913_3045265_to_3055893	62.5735	5.39379	0.898356	1.28972e-09	2.42012e-08
Gypsy_GG704911_6577969_to_6588649_(reverse-complement)	112.924	5.36962	0.704489	1.11966e-14	8.92931e-13
Gypsy_GG704915_1399408_to_1410082_(reverse-complement)	296.547	5.24907	0.507616	8.32377e-26	2.65528e-23
Gypsy_GG704913_4104443_to_4111494_(reverse-complement)	38.0854	5.12557	1.04864	7.15291e-07	7.13056e-06
Gypsy_GG704913_341143_to_351121_(reverse-complement)	102.308	5.00555	0.677381	5.20067e-14	3.01639e-12
Gypsy_GG704911_5060653_to_5071230	74.2267	4.96208	0.752135	1.50396e-11	4.56918e-10
Gypsy_GG704913_1796952_to_1800742_(reverse-complement)	34.3012	4.95755	1.05209	1.55946e-06	1.36293e-05
Gypsy_GG704914_3067256_to_3093594_(reverse-complement)	141.798	4.86112	0.59275	6.23394e-17	9.94313e-15
Gypsy_GG704915_161207_to_171773	31.3937	4.81036	1.05498	2.99137e-06	2.47857e-05
Gypsy_GG704912_863466_to_871486	31.2145	4.80215	1.05505	3.09919e-06	2.53498e-05
Gypsy_GG704911_2808494_to_2812883_(reverse-complement)	64.8836	4.73555	0.757099	1.12549e-10	2.48087e-09
TcMar_GG704913_4078687_to_4080993	29.2447	4.69606	1.06101	5.16349e-06	3.96905e-05
Gypsy_GG704912_4650557_to_4661189	39.8906	4.6863	0.912611	1.27364e-07	1.62517e-06
Gypsy_GG704912_1252278_to_1261052	38.4261	4.61659	0.924912	2.4101e-07	2.84748e-06
Gypsy_GG704911_926717_to_937300_(reverse-complement)	85.1663	4.5371	0.659084	1.63492e-12	6.51924e-11
Gypsy_GG704914_2502118_to_2509235	46.3698	4.52448	0.823976	1.31322e-08	2.09459e-07
Copia_GG704911_572801_to_576890	75.3951	4.52241	0.678654	7.1572e-12	2.53683e-10
Gypsy_GG704912_3926616_to_3931275	26.1756	4.5096	1.06971	1.16964e-05	8.28738e-05
TcMar_GG704913_4042183_to_4,042,932.00	25.0562	4.44245	1.06624	1.45457e-05	9.44033e-05
Gypsy_GG704911_2687120_to_2692347	24.5992	4.40726	1.07037	1.72705e-05	0.000108025
Gypsy_GG704911_8358330_to_8368968_(reverse-complement)	33.8331	4.39555	0.92075	6.2419e-07	6.52842e-06
Gypsy_GG704913_353183_to_361369_(reverse-complement)	89.329	4.3946	0.626295	3.87881e-13	1.76763e-11
Gypsy_GG704911_435016_to_445524_(reverse-complement)	24.0725	4.37573	1.06904	1.91816e-05	0.000117672
Gypsy_GG704911_639735_to_646802_(reverse-complement)	23.7446	4.35075	1.07116	2.14526e-05	0.000127914
Gypsy_GG704911_974025_to_979292	31.2358	4.2895	0.925698	1.3115e-06	1.19534e-05
Gypsy_GG704911_1470024_to_1471030_(reverse-complement)	30.9012	4.27148	0.923974	1.38325e-06	1.24298e-05
TcMar_GG704913_1566558_to_1576797	71.2326	4.23268	0.654381	2.11823e-11	6.14287e-10
Gypsy_GG704914_1559293_to_1562872_(reverse-complement)	70.2379	4.21048	0.655048	2.75007e-11	7.31059e-10
Gypsy_GG704912_4812919_to_4819986	21.3332	4.16792	1.07831	4.40898e-05	0.000238384
Gypsy_GG704915_85244_to_94000_(reverse-complement)	21.165	4.15831	1.07598	4.46635e-05	0.000239456
Gypsy_GG704913_4046262_to_4047897	21.0665	4.14583	1.07999	4.83423e-05	0.00025702
Gypsy_GG704916_141902_to_152573	104.922	4.12885	0.564939	4.47475e-14	3.01639e-12
Gypsy_GG704911_215491_to_218031	28.0769	4.11464	0.929814	3.26533e-06	2.6041e-05
Gypsy_GG704912_586712_to_597942	72.4055	4.10636	0.636932	2.55722e-11	7.0935e-10
TcMar_GG704915_1480857_to_1483191	27.9282	4.10575	0.930303	3.4329e-06	2.70394e-05
Gypsy_GG704913_835299_to_845218	97.4798	4.09986	0.581139	2.2742e-13	1.11611e-11
Gypsy_GG704911_991400_to_1002026_(reverse-complement)	35.7171	4.0976	0.846688	3.40344e-07	3.87749e-06
Gypsy_GG704913_914266_to_923339	42.7251	4.09043	0.773151	3.13853e-08	4.44974e-07
Gypsy_GG704916_2307930_to_2318516	108.339	4.08221	0.559382	5.17796e-14	3.01639e-12
Gypsy_GG704911_2785644_to_2789035_(reverse-complement)	35.1311	4.07697	0.837381	3.08623e-07	3.58002e-06
TcMar_GG704914_87486_to_88605	20.0565	4.06292	1.08232	6.55159e-05	0.00033595
Gypsy_GG704916_94196_to_104203	27.0759	4.02713	0.933159	4.66784e-06	3.63181e-05
Gypsy_GG704911_2835973_to_2838808	19.3812	4.00565	1.08601	8.20346e-05	0.0004026
Gypsy_GG704914_100927_to_106159	19.3396	4.00392	1.08222	7.98611e-05	0.000394972
Gypsy_GG704912_1035371_to_1038033_(reverse-complement)	19.156	3.97825	1.09356	9.51348e-05	0.0004496
Gypsy_GG704912_1025016_to_1035370	45.9422	3.95025	0.732494	1.59373e-08	2.48e-07
Gypsy_GG704915_2377265_to_2387843_(reverse-complement)	66.228	3.95012	0.637382	1.12767e-10	2.48087e-09
Gypsy_GG704913_1819020_to_1823547	18.7297	3.94825	1.08608	9.91811e-05	0.00046188
Gypsy_GG704914_2375621_to_2382682_(reverse-complement)	18.734	3.94756	1.0852	9.85758e-05	0.00046188
Gypsy_GG704911_250588_to_254687_(reverse-complement)	32.0243	3.94597	0.842372	8.09173e-07	7.822e-06
Gypsy_GG704914_130578_to_137647_(reverse-complement)	31.3881	3.91189	0.843839	1.0073e-06	9.59192e-06
TcMar_GG704911_2743099_to_2741412_(reverse-complement)	57.4817	3.9071	0.666627	9.97914e-10	1.9293e-08
Gypsy_GG704911_2828857_to_2834579_(reverse-complement)	31.2395	3.90418	0.844027	1.05547e-06	9.75925e-06
Gypsy_GG704914_1580196_to_1590803	70.0986	3.90241	0.622958	7.75623e-11	1.90326e-09
Gypsy_GG704913_3914619_to_3925193_(reverse-complement)	37.4038	3.8917	0.783514	1.77291e-07	2.17522e-06
Gypsy_GG704911_6164565_to_6175196_(reverse-complement)	24.4613	3.85394	0.943277	1.18206e-05	8.28738e-05
Gypsy_GG704911_2561697_to_2570733_(reverse-complement)	24.0958	3.84784	0.95254	1.51394e-05	9.65892e-05
Gypsy_GG704914_3018706_to_3025392_(reverse-complement)	23.8883	3.84196	0.945986	1.42673e-05	9.44033e-05
Gypsy_GG704911_2951634_to_2958676	23.58	3.82225	0.941238	1.45256e-05	9.44033e-05
Gypsy_GG704911_2616233_to_2621947_(reverse-complement)	17.3545	3.8131	1.09264	0.000160937	0.0007088
Gypsy_GG704913_3913876_to_3914618	17.2627	3.80662	1.09085	0.000162202	0.0007088
Gypsy_GG704915_1470351_to_1471899	23.2369	3.79664	0.945068	1.71093e-05	0.000108025
Gypsy_GG704911_1449769_to_1455989_(reverse-complement)	17.0682	3.78667	1.09283	0.000175316	0.000760897
Gypsy_GG704914_2926453_to_2937080	22.723	3.75945	0.942934	1.94581e-05	0.000118231
Gypsy_GG704914_3121142_to_3123712	16.8211	3.75621	1.09723	0.000198656	0.000833833
Gypsy_GG704911_8241318_to_8247939_(reverse-complement)	22.9944	3.74979	0.944581	1.88583e-05	0.000116812
Gypsy_GG704913_4131486_to_4138545_(reverse-complement)	33.7706	3.704	0.78549	5.50796e-07	5.95607e-06
Gypsy_GG704911_2796443_to_2799635_(reverse-complement)	21.9143	3.69395	0.953958	2.949e-05	0.000171042
Gypsy_GG704916_60680_to_68220	16.1916	3.69241	1.09921	0.000245263	0.000990366
Gypsy_GG704911_8253514_to_8264126	22.1025	3.68061	0.949754	2.69644e-05	0.00015929
Gypsy_GG704914_3035907_to_3039776	89.9901	3.67846	0.551951	4.23055e-12	1.5877e-10
TcMar_GG704914_20857_to_27507	21.595	3.67223	0.946704	2.9422e-05	0.000171042
Gypsy_GG704912_4624654_to_4632326	37.904	3.6407	0.736964	1.70684e-07	2.13523e-06
Gypsy_GG704911_648214_to_655848_(reverse-complement)	15.2777	3.58339	1.10713	0.000356947	0.00138861
Gypsy_GG704913_825524_to_832280_(reverse-complement)	20.8913	3.58274	0.95176	4.12295e-05	0.000228734
Gypsy_GG704915_1317928_to_1319464	15.2471	3.58237	1.10498	0.00035346	0.00138861
Gypsy_GG704912_871484_to_882074	94.2167	3.5759	0.548389	1.14686e-11	3.65849e-10
Copia_GG704913_4072211_to_4073665	15.1553	3.57546	1.10259	0.000355717	0.00138861
Gypsy_GG704913_1772073_to_1776429	15.1095	3.56989	1.10378	0.000364401	0.00140902
Gypsy_GG704911_2799731_to_2801855_(reverse-complement)	19.9947	3.5364	0.956503	5.71991e-05	0.000299123
Copia_GG704914_3907668_to_3912979	40.6054	3.53364	0.704069	1.07562e-07	1.41405e-06
Gypsy_GG704911_8341806_to_8352748_(reverse-complement)	25.1012	3.5139	0.856978	9.44441e-06	6.9259e-05
Gypsy_GG704911_1455990_to_1462954	69.9681	3.50479	0.585583	3.8405e-10	7.65701e-09
Gypsy_GG704911_2575281_to_2578715	19.8398	3.48823	0.960059	6.58209e-05	0.00033595
Gypsy_GG704916_3400592_to_3407682	34.0497	3.47966	0.74966	7.68347e-07	7.54162e-06
Gypsy_GG704915_495153_to_495315_(reverse-complement)	14.3815	3.47954	1.11011	0.000491676	0.00183444
Gypsy_GG704914_3117633_to_3120899_(reverse-complement)	34.6164	3.46904	0.741949	5.69808e-07	6.05896e-06
Gypsy_GG704912_1244505_to_1246445	49.0521	3.43212	0.648505	1.91248e-08	2.83758e-07
Copia_GG704913_1515969_to_1527163	57.7798	3.42707	0.607672	2.89527e-09	5.13105e-08
Copia_GG704911_65865_to_71175	33.0028	3.40873	0.747074	1.04078e-06	9.75925e-06
Gypsy_GG704911_2865609_to_2867958_(reverse-complement)	13.5092	3.36452	1.11511	0.000697841	0.00250125
Gypsy_GG704913_1829871_to_1838167	18.0623	3.36197	0.96168	0.000118367	0.000539413
Gypsy_GG704911_8336886_to_8341805	13.4786	3.36154	1.11465	0.000702161	0.00250267
Gypsy_GG704911_146071_to_160553_(reverse-complement)	31.8638	3.35054	0.747351	1.5123e-06	1.34007e-05
Gypsy_GG704914_2991140_to_2998140_(reverse-complement)	13.1703	3.30938	1.12455	0.000849932	0.00299589
Gypsy_GG704912_238242_to_252557	121.147	3.30829	0.486839	1.49009e-12	6.33786e-11
Gypsy_GG704913_927668_to_934747	13.0895	3.30391	1.123	0.000857581	0.00300624
Gypsy_GG704911_732924_to_743509_(reverse-complement)	87.8351	3.26769	0.529414	9.69884e-11	2.2918e-09
Gypsy_GG704911_6588650_to_6593945	26.0231	3.26174	0.803452	1.00954e-05	7.31917e-05
Gypsy_GG704912_881396_to_891374_(reverse-complement)	21.3539	3.2613	0.871218	4.17042e-05	0.000229373
Gypsy_GG704911_924160_to_926715	12.7506	3.25858	1.12105	0.000959925	0.00332844
Gypsy_GG704914_2910718_to_2926335_(reverse-complement)	25.2602	3.21315	0.803503	1.30808e-05	8.87826e-05
TcMar_GG704913_4154949-to_4155201	45.5593	3.21222	0.655346	1.81709e-07	2.18736e-06
Copia_GG704913_1471136_to_1473170	20.9739	3.20144	0.872333	5.12883e-05	0.000270429
Gypsy_GG704912_68633_to_79422_(reverse-complement)	16.8404	3.19639	0.973312	0.000222956	0.000911832
Gypsy_GG704911_1433449_to_1440514	20.6808	3.17529	0.873578	5.8444e-05	0.000303148
Gypsy_GG704911_1021603_to_1028672	20.1036	3.15399	0.880505	7.53916e-05	0.000378739
Gypsy_GG704913_935634_to_943279	20.2808	3.13967	0.876222	7.05908e-05	0.000357436
Gypsy_GG704915_231422_to_232645_(reverse-complement)	11.9046	3.12894	1.12928	0.001401	0.00465541
Gypsy_GG704912_396777_to_403704	15.7756	3.11984	0.975062	0.000320306	0.00126929
Gypsy_GG704911_2335826_to_2342934_(reverse-complement)	19.9376	3.11135	0.875932	7.96113e-05	0.000394972
Gypsy_GG704913_1945875_to_1948453_(reverse-complement)	11.756	3.10488	1.13108	0.0015017	0.00488819
Gypsy_GG704911_6180956_to_6191584	27.1984	3.09811	0.765852	1.07819e-05	7.72903e-05
Gypsy_GG704911_8426007_to_8433002	19.5944	3.08078	0.877772	9.28716e-05	0.00044218
Gypsy_GG704911_1462955_to_1470023_(reverse-complement)	26.8925	3.07549	0.774471	1.43924e-05	9.44033e-05
Gypsy_GG704912_4747186_to_4749172	11.5504	3.06842	1.13425	0.00166785	0.00540147
Gypsy_GG704916_3361711_to_3369247_(reverse-complement)	22.9187	3.06343	0.822769	4.0711e-05	0.000227887
Gypsy_GG704914_2448280_to_2455336	11.4281	3.04817	1.13786	0.00178186	0.00571271
Gypsy_GG704913_1783228_to_1789987_(reverse-complement)	11.3559	3.03845	1.13494	0.00180475	0.00575714
Gypsy_GG704915_238568_to_242473	11.2225	3.0155	1.13642	0.00192225	0.00604159
Gypsy_GG704911_937301_to_941807	11.1614	3.00355	1.13968	0.00200545	0.00627195
Copia_GG704912_2298688_to_2298872	30.1346	2.9831	0.728089	7.04541e-06	5.2882e-05
Gypsy_GG704914_2422755_to_2428274	10.9711	2.97008	1.14002	0.0021794	0.00671718
Copia_GG704911_112159_to_123410	18.0879	2.96761	0.886879	0.000176584	0.000761218
Copia_GG704911_2969736_to_2975043	39.9787	2.96679	0.643194	7.13105e-07	7.13056e-06
Copia_GG704911_6175197_to_6179419	29.3867	2.96596	0.724266	7.686e-06	5.70194e-05
TcMar_GG704911_2674054_to_2676290	18.1734	2.9417	0.887035	0.000183525	0.000775423
Gypsy_GG704913_4048882_to_4049577	10.735	2.92245	1.14657	0.00250321	0.00749788
Gypsy_GG704916_155112_to_162189_(reverse-complement)	10.7044	2.92067	1.14412	0.00249422	0.00749788
Gypsy_GG704911_2834571_to_2835070_(reverse-complement)	10.5973	2.90196	1.14691	0.0026368	0.00782456
Copia_GG704911_534816_to_537066	20.8615	2.90155	0.823138	8.78861e-05	0.000428025
Gypsy_GG704911_543500_to_551169_(reverse-complement)	17.3753	2.8949	0.89118	0.000247043	0.000991281
Gypsy_GG704914_2582699_to_2588631_(reverse-complement)	10.5099	2.8876	1.14506	0.00271171	0.00797267
Gypsy_GG704912_4680636_to_4683936_(reverse-complement)	10.4946	2.88467	1.14566	0.00273665	0.00799303
Gypsy_GG704911_627399_to_638064	20.7324	2.88425	0.830394	0.000104312	0.000478785
Gypsy_GG704912_1290825_to_1301453	20.6712	2.88259	0.826465	0.00010005	0.000462548
Gypsy_GG704911_8368964_to_8372741_(reverse-complement)	10.4071	2.86656	1.14699	0.00286882	0.00820764
Gypsy_GG704913_1907638_to_1918284_(reverse-complement)	111.152	2.8652	0.532489	1.13299e-08	1.85346e-07
Gypsy_GG704915_13763_to_20112	37.8693	2.85593	0.645658	1.67177e-06	1.44133e-05
Gypsy_GG704914_2391741_to_2398827_(reverse-complement)	16.6167	2.81177	0.898752	0.000366977	0.00141043
Gypsy_GG704914_2879874_to_2883765_(reverse-complement)	10.0945	2.80762	1.15043	0.0033357	0.00929334
Copia_GG704913_961572_to_966844	85.8686	2.80272	0.50963	5.84997e-09	9.8218e-08
Copia_GG704912_2298449_to_2298577	19.5542	2.78565	0.82979	0.000161653	0.0007088
Copia_GG704915_526207_to_526262	10.0749	2.78076	1.17391	0.00380094	0.0103759
Gypsy_GG704912_3915811_to_3926514	91.8446	2.7745	0.489096	2.05058e-09	3.73792e-08
TcMar_GG704915_1393060_to_1393691	16.6367	2.77239	0.906766	0.000429387	0.00163821
TcMar_GG704914_2599369_to_2600670	9.91527	2.77118	1.1544	0.00367639	0.0101538
Gypsy_GG704915_1556707_to_1561787_(reverse-complement)	9.88468	2.76222	1.15796	0.00379288	0.0103759
Gypsy_GG704915_297634_to_304699	25.7465	2.75618	0.734177	3.35815e-05	0.000191295
Gypsy_GG704911_582702_to_588213	9.78191	2.74435	1.15579	0.00392729	0.010617
Copia_GG704914_2384456_to_2387666	18.8874	2.72282	0.832748	0.000220384	0.000907129
Gypsy_GG704913_1789988_to_1794376_(reverse-complement)	13.0936	2.71801	1.00979	0.00138731	0.00463406
Gypsy_GG704912_371451_to_384243_(reverse-complement)	25.1672	2.71578	0.736146	4.34883e-05	0.000237141
Gypsy_GG704915_342793_to_353309	35.4014	2.71505	0.655275	5.63432e-06	4.2794e-05
Gypsy_GG704914_2883766_to_2890834	19.0866	2.71504	0.827873	0.000204028	0.000850784
Gypsy_GG704914_2561856_to_2564877	12.8727	2.69263	1.00412	0.00145577	0.00480893
Gypsy_GG704912_1267792_to_1281303_(reverse-complement)	15.2984	2.6606	0.90428	0.00067745	0.00244188
Gypsy_GG704913_4243342_to_4250273	9.27907	2.63612	1.16265	0.00511076	0.0134184
Gypsy_GG704911_952413_to_956703_(reverse-complement)	9.37755	2.63343	1.18567	0.00544076	0.0139406
Gypsy_GG704913_4073666_to_4078661_(reverse-complement)	9.24848	2.63109	1.16246	0.00516815	0.0134366
Gypsy_GG704911_8237087_to_8241186_(reverse-complement)	20.7385	2.62008	0.789353	0.000181427	0.000771671
Gypsy_GG704911_660300_to_667974_(reverse-complement)	9.14572	2.60571	1.1651	0.00550155	0.013984
Gypsy_GG704913_3110280_to_3117348_(reverse-complement)	14.5858	2.57114	0.909682	0.000974845	0.00333954
Copia_GG704913_1462325_to_1466085	8.96648	2.56757	1.16671	0.00601067	0.0152175
Gypsy_GG704911_8250922_to_8252996	8.97748	2.54922	1.18684	0.00654602	0.0163779
Gypsy_GG704911_537499_to_543389	11.6177	2.53808	1.0175	0.00260927	0.00777903
TcMar_GG704913_4152568_to_4156718	8.77194	2.51905	1.17376	0.00679046	0.0169231
Gypsy_GG704913_3988531_to_3994447	11.5239	2.47745	1.01401	0.00288574	0.0082192
Gypsy_GG704912_2280391_to_2291023	134.505	2.44855	0.525095	5.09907e-07	5.60898e-06
Gypsy_GG704913_1679516_to_1682384_(reverse-complement)	34.7374	2.43904	0.631356	2.13852e-05	0.000127914
Gypsy_GG704916_72188_to_79735_(reverse-complement)	8.52482	2.43841	1.18956	0.00830258	0.0199888
Gypsy_GG704914_2967954_to_2978473	16.4305	2.43678	0.842298	0.000759425	0.00269174
TcMar_GG704911_2721672_to_2722172	8.2997	2.40385	1.17803	0.00874786	0.0209817
TcMar_GG704911_2734248_to_2734873	8.37617	2.4037	1.19009	0.00893591	0.0212728
Gypsy_GG704915_1509472_to_1520727	85.1448	2.39584	0.503933	3.55263e-07	3.97645e-06
Gypsy_GG704911_2812884_to_2815529_(reverse-complement)	8.21222	2.36941	1.18724	0.00955043	0.022484
Gypsy_GG704911_2639161_to_2643882_(reverse-complement)	95.8712	2.35258	0.509339	6.78243e-07	6.97934e-06
Copia_GG704915_557845_to_563321	72.2665	2.335	0.533821	2.23028e-06	1.89723e-05
TcMar_GG704912_4768760_to_4768827	13.1388	2.33307	0.919089	0.00223721	0.00686221
Gypsy_GG704911_2571806_to_2573918	8.01769	2.33067	1.18228	0.0102683	0.0237092
Gypsy_GG704915_1354932_to_1362605_(reverse-complement)	8.09416	2.3299	1.19502	0.0104916	0.0238207
Gypsy_GG704911_2820391_to_2826591	7.9871	2.32526	1.18158	0.0103762	0.0237249
Gypsy_GG704913_943341_to_943829_(reverse-complement)	8.02869	2.32208	1.19464	0.0106805	0.0240809
Gypsy_GG704915_334958_to_341215_(reverse-complement)	20.4236	2.30873	0.753955	0.000431379	0.00163821
Copia_GG704911_8229453_to_8232106	12.7035	2.30118	0.928599	0.00274369	0.00799303
Gypsy_GG704914_2459136_to_2466183_(reverse-complement)	12.5964	2.28943	0.926918	0.00282935	0.00816798
Gypsy_GG704916_79736_to_86641	10.4986	2.28596	1.02833	0.00520195	0.0134366
TcMar_GG704911_2863278_to_2865607	10.2272	2.28507	1.0288	0.00549497	0.013984
Gypsy_GG704911_2917553_to_2924616_(reverse-complement)	24.8564	2.23702	0.695295	0.000244345	0.000990366
Gypsy_GG704913_870112_to_873919_(reverse-complement)	9.89934	2.2238	1.02941	0.00648886	0.0162988
Gypsy_GG704911_556250_to_563770	14.7079	2.2237	0.855751	0.00192232	0.00604159
Gypsy_GG704914_3014333_to_3018705_(reverse-complement)	7.62862	2.21782	1.19577	0.0132057	0.0285601
Copia_GG704913_4094375_to_4097536	7.54115	2.20198	1.18875	0.0134922	0.0290812
Copia_GG704912_687310_to_692618	11.9296	2.18281	0.931847	0.00407899	0.0109344
Gypsy_GG704911_553224_to_556249	7.49956	2.17582	1.1964	0.0143439	0.0303027
Gypsy_GG704911_8404174_to_8406355	7.51485	2.17438	1.19996	0.0144483	0.0304226
Gypsy_GG704915_1342170_to_1345631	7.45367	2.17425	1.18998	0.0142773	0.0302621
Gypsy_GG704914_1563201_to_1568245_(reverse-complement)	7.47997	2.17236	1.20001	0.0145394	0.0305135
Gypsy_GG704916_56839_to_60679_(reverse-complement)	9.67851	2.17003	1.03691	0.00763742	0.0188134
Gypsy_GG704911_612200_to_619305_(reverse-complement)	9.72439	2.1679	1.04535	0.00785984	0.0192129
Gypsy_GG704913_3925194_to_3934998	16.7668	2.16234	0.805456	0.00146228	0.00480893
Gypsy_GG704911_2353539_to_2360604_(reverse-complement)	29.9479	2.15543	0.634366	0.00014032	0.000630453
Gypsy_GG704912_1241767_to_1244515	11.6782	2.13922	0.934735	0.0047364	0.0124869
Gypsy_GG704913_1585709_to_1592821_(reverse-complement)	29.6659	2.13789	0.635012	0.000158264	0.000706101
Gypsy_GG704914_3912980_to_3920305	20.4313	2.13324	0.761892	0.00107108	0.00359656
Gypsy_GG704913_1396715_to_1398184	13.785	2.12389	0.871159	0.0031597	0.00884162
TcMar_GG704914_3355215_to_3355215	16.7299	2.10712	0.810229	0.00175715	0.00566193
Gypsy_GG704912_1281308_to_1289009_(reverse-complement)	23.1686	2.10588	0.697623	0.000508563	0.00188641
Gypsy_GG704911_6576177_to_6577968	17.6731	2.06585	0.802438	0.00212836	0.00662387
Copia_GG704913_1562271_to_1566447	9.1255	2.05459	1.0413	0.0104122	0.0237249
TcMar_GG704915_2997673_to_2997727	80.4747	2.05168	0.510839	1.24638e-05	8.55041e-05
Gypsy_GG704913_1769499_to_1772077	7.0536	2.04915	1.19685	0.0184142	0.037178
Gypsy_GG704913_4205929_to_4213655_(reverse-complement)	9.05332	2.04089	1.03789	0.0106816	0.0240809
Gypsy_GG704911_2801842_to_2805921_(reverse-complement)	8.91996	2.0097	1.03923	0.0115949	0.0256859
Gypsy_GG704914_3025365_to_3030944	6.92025	2.00488	1.19913	0.020106	0.0400243
TcMar_GG704915_1394975_to_1395558	6.92025	2.00488	1.19913	0.020106	0.0400243
Gypsy_GG704913_881278_to_886536_(reverse-complement)	8.88937	2.00368	1.03949	0.0117839	0.0259245
Gypsy_GG704913_3031361_to_3035791_(reverse-complement)	6.87436	2.00036	1.19433	0.0202004	0.0400243
Gypsy_GG704914_3228250_to_3232456	14.8316	1.98988	0.822698	0.00351551	0.00975172
Gypsy_GG704911_1471031_to_1473642	19.575	1.98763	0.735703	0.00147323	0.0048201
Gypsy_GG704911_347813_to_351338	6.82848	1.98501	1.19658	0.0208652	0.0409599
Gypsy_GG704914_2903410_to_2905987_(reverse-complement)	6.82848	1.98501	1.19658	0.0208652	0.0409599
Gypsy_GG704913_890082_to_896352	8.82819	1.98299	1.04669	0.0126245	0.0275836
Copia_GG704915_2370764_to_2371853	10.771	1.97949	0.942394	0.00796521	0.0193224
Gypsy_GG704911_210627_to_214950	6.80219	1.95758	1.20498	0.0221224	0.0426409
Gypsy_GG704915_495330_to_495491	26.6619	1.95414	0.648593	0.000595326	0.00218286
Gypsy_GG704914_1593303_to_1597276	12.795	1.95187	0.865032	0.00537208	0.0138201
Gypsy_GG704914_137648_to_140112_(reverse-complement)	6.69512	1.94263	1.19626	0.0226238	0.0432156
Copia_GG704916_3408842_to_3412047	8.59207	1.9325	1.0426	0.0141771	0.0301889
Copia_GG704916_110369_to_115691	14.3747	1.92724	0.825218	0.00450909	0.0119867
TcMar_GG704914_25884_to_37108	15.1406	1.92508	0.816259	0.00391032	0.0106161
Gypsy_GG704912_32497_to_35099_(reverse-complement)	6.60765	1.91149	1.19591	0.0239838	0.0456765
Gypsy_GG704913_4276183_to_4279889_(reverse-complement)	8.5046	1.91004	1.04247	0.0149725	0.0313196
Gypsy_GG704914_2960909_to_2967835_(reverse-complement)	6.59236	1.90869	1.19503	0.0240998	0.0457609
Gypsy_GG704914_2603363_to_2611036_(reverse-complement)	16.552	1.90822	0.768134	0.00296126	0.00833653
Gypsy_GG704911_1429829_to_1433448_(reverse-complement)	10.3862	1.90617	0.944016	0.00994374	0.0232385
Gypsy_GG704915_12037_to_13233	10.4674	1.87753	0.939368	0.0102705	0.0237092
Gypsy_GG704914_2398828_to_2403472	8.32536	1.86746	1.04316	0.0166563	0.0340599
Copia_GG704916_3354210_to_3354438	6.44371	1.85938	1.19455	0.026455	0.0489225
Gypsy_GG704913_4142554_to_4149485	10.1348	1.8544	0.946561	0.0116517	0.0257225
Gypsy_GG704913_4081023_to_4082955_(reverse-complement)	6.41312	1.8481	1.19601	0.0270637	0.0494747
Gypsy_GG704916_3428834_to_3434201_(reverse-complement)	13.7342	1.84037	0.827451	0.00628204	0.0158417
Gypsy_GG704916_2305887_to_2307929_(reverse-complement)	10.1391	1.8144	0.977255	0.0141954	0.0301889
Gypsy_GG704911_8272706_to_8274606_(reverse-complement)	8.08923	1.80532	1.0446	0.0194403	0.0390028
Gypsy_GG704913_861004_to_868583_(reverse-complement)	11.8462	1.79735	0.869692	0.00925111	0.02186
Gypsy_GG704913_1358361_to_1358713_(reverse-complement)	9.80694	1.79011	0.947193	0.0140523	0.0300851
TcMar_GG704911_4911808_to_4912330	76.5182	1.77194	0.496549	9.13455e-05	0.000440133
Gypsy_GG704915_216922_to_224488	11.5948	1.75176	0.872042	0.0108429	0.0243583
Gypsy_GG704911_165046_to_170421_(reverse-complement)	9.81592	1.74417	0.941704	0.0152469	0.0316856
Gypsy_GG704914_3033183_to_3035906	7.89899	1.72501	1.06289	0.0241812	0.0457793
Gypsy_GG704914_2482997_to_2485037_(reverse-complement)	12.9999	1.70406	0.819822	0.0096101	0.0225413
TcMar_GG704915_1232662_to_1232736	276.251	1.70134	0.417805	1.2316e-05	8.54087e-05
Gypsy_GG704911_8355564_to_8358333_(reverse-complement)	7.67387	1.69381	1.0447	0.0253824	0.0476219
Gypsy_GG704914_3112377_to_3117328_(reverse-complement)	7.65858	1.69201	1.04352	0.0254531	0.0476219
Gypsy_GG704911_135733_to_138593	7.64328	1.68925	1.043	0.0256065	0.0477688
Gypsy_GG704914_1568244_to_1577421	11.1073	1.65012	0.88393	0.0156399	0.0322922
Gypsy_GG704914_2979160_to_2986762	15.845	1.63726	0.748685	0.0078526	0.0192129
Copia_GG704911_683894_to_686121	19.2478	1.629	0.692904	0.00518113	0.0134366
Copia_GG704912_3810893_to_3816163	36.5004	1.62517	0.556939	0.000990172	0.00336026
Copia_GG704914_2515063_to_2520371	22.4365	1.60574	0.654169	0.00399211	0.0107467
TcMar_GG704915_3356082_to_3356263	84.218	1.57876	0.466675	0.000214502	0.000888653
Copia_GG704913_3912482_to_3913875	9.19971	1.54841	0.944702	0.0258929	0.0480223
TcMar_GG704916_528599_to_528890	38.3734	1.51298	0.562574	0.00225106	0.00687165
Copia_GG704911_686118_to_686946	11.5024	1.45986	0.820651	0.0224995	0.0431071
Copia_GG704915_3265542_to_3266103	21.9899	1.43396	0.640209	0.00821866	0.0198618
Gypsy_GG704913_1136713_to_1136905	43.0214	1.43383	0.533887	0.00245433	0.00742115
TcMar_GG704912_180160_to_180469	12.7895	1.43002	0.782023	0.0210335	0.0411637
Copia_GG704913_1460650_to_1462262	15.7789	1.42863	0.73624	0.0165631	0.0339783
TcMar_GG704916_529176_to_529860	82.2035	1.4133	0.451955	0.000617002	0.00224941
Copia_GG704913_816815_to_822286	32.4185	1.40825	0.561906	0.0041619	0.01111
TcMar_GG704912_2149390_to_2149646	97.1954	1.3288	0.442982	0.00102829	0.00347115
TcMar_GG704913_1419094_to_1419909	23.9764	1.32568	0.606099	0.0103623	0.0237249
Gypsy_GG704911_1119613_to_1126598	17.6516	1.2764	0.673729	0.0213546	0.0416285
Copia_GG704915_314428_to_319691	29.4531	1.27542	0.566155	0.00918824	0.0217922
Copia_GG704913_1304859_to_1310327	22.7602	1.26453	0.638548	0.0181335	0.0368446
Gypsy_GG704914_1881097_to_1881144_(reverse-complement)	18.3567	1.24927	0.674537	0.0244515	0.0460178
TcMar_GG704914_1629803_to_1632164	24.2139	1.24923	0.60639	0.015356	0.0318089
Gypsy_GG704912_1594415_to_1594779_(reverse-complement)	17.2778	1.24045	0.668522	0.0242597	0.045792
TcMar_GG704912_4206663_to_4208997	20.9487	1.21346	0.62804	0.0214015	0.0416285
Gypsy_GG704912_363455_to_370520_(reverse-complement)	24.8142	1.20873	0.602618	0.0183319	0.0371294
TcMar_GG704916_527116_to_527560	113.279	1.18033	0.469172	0.00517164	0.0134366
Copia_GG704911_2596039_to_2600711	46.5153	1.1617	0.517209	0.0108943	0.024388
TcMar_GG704915_2309262_to_2309318	85.4727	1.12618	0.43674	0.00464394	0.0122939
Copia_GG704911_5533187_to_5535140	175.081	1.12254	0.400761	0.00237949	0.00722911
Copia_GG704914_2673519_to_2675724	466.916	1.07872	0.392457	0.00296613	0.00833653
Gypsy_GG704915_636126_to_636676	32.2787	1.06979	0.53483	0.0217446	0.0420396
Gypsy_GG704914_1546159_to_1554009	221.198	1.04815	0.379842	0.0029657	0.00833653
Copia_GG704914_79931_to_84584	41.6902	1.0358	0.512121	0.0215008	0.0416946
Gypsy_GG704911_8406567_to_8407765	279.655	0.979495	0.401526	0.00795563	0.0193224
Copia_GG704914_1189731_to_1195009	631.166	0.834435	0.359525	0.0130014	0.028214
Gypsy_GG704911_3161170_to_3161857	50.796	-0.935882	0.449667	0.0203998	0.0402944
Gypsy_GG704913_3743487_to_3743557_(reverse-complement)	33.1415	-0.987599	0.510869	0.0268002	0.0492752
Copia_GG704914_1671370_to_1676840	68.5105	-1.01986	0.45666	0.0127685	0.0278032
TcMar_GG704914_3125863_to_3125830	49.5346	-1.02275	0.489603	0.0180647	0.0368219
Copia_GG704912_4877740_to_4877993	23.741	-1.05454	0.55926	0.0270602	0.0494747
Copia_GG704916_2060291_to_2060489	32.6556	-1.07258	0.503471	0.0152372	0.0316856
Gypsy_GG704913_907683_to_914265_(reverse-complement)	67.026	-1.10663	0.46089	0.0074657	0.0184617
Copia_GG704911_1054830_to_1054950	16.0693	-1.14212	0.6252	0.0265705	0.0489942
Gypsy_GG704914_3614189_to_3614426	24.7581	-1.24059	0.59427	0.0135736	0.0291581
TcMar_GG704915_3249433_to_3249782	40.1552	-1.30597	0.487265	0.00265848	0.00785236
Copia_GG704911_1046224_to_1052367	7117.86	-1.33548	0.381774	0.000178846	0.000765796
TcMar_GG704912_1347443_to_1348516	37.7557	-1.34471	0.507265	0.00277153	0.00803743
TcMar_GG704912_1347923_to_1348111	54.0587	-1.39435	0.46964	0.00097883	0.00333954
TcMar_GG704916_163870_to_164055	45.2846	-1.48424	0.544388	0.00187742	0.00595916
Copia_GG704912_613608_to_619078	53.3957	-1.50871	0.488106	0.000590901	0.00217916
Gypsy_GG704915_3257328_to_3258182	25.6253	-1.51571	0.570348	0.00215959	0.00668843
Gypsy_GG704911_8287652_to_8288648	12.5037	-1.53432	0.752206	0.0102938	0.0237092
Gypsy_GG704911_8287346_to_8287657	6.86633	-1.56568	0.941661	0.0201692	0.0400243
TcMar_GG704914_1115660_to_1115987	6.26767	-1.56751	0.979058	0.0223379	0.0429265
Gypsy_GG704914_3125678_to_3125830	5.16681	-1.60431	1.08617	0.0258194	0.0480223
Gypsy_GG704915_3258291_to_3258742	11.7534	-1.61186	0.750423	0.00731845	0.018168
TcMar_GG704911_8083114_to_8084071	42.1277	-1.62708	0.520317	0.000461043	0.00173027
TcMar_GG704914_3805836_to_3807195	8.24857	-1.69249	0.921993	0.0123983	0.0271824
Copia_GG704911_1238112_to_1238498	6.13733	-1.72188	1.07048	0.0186372	0.0375096
TcMar_GG704912_2602112_2602699	6.14961	-1.72527	1.01641	0.0157632	0.0324417
Copia_GG704914_1913695_to_1913907	15.6876	-1.76323	0.717252	0.00285804	0.00820764
TcMar_GG704913_475783_to_476443	32.0757	-1.80588	0.556628	0.000259038	0.00103291
TcMar_GG704916_2054835_to_2055032	6.61793	-1.90661	1.02953	0.0101221	0.023569
Gypsy_GG704914_3126578_to_3126839	41.461	-1.95609	0.528319	4.07195e-05	0.000227887
Copia_GG704913_479405_to_479473	5.4023	-1.98257	1.13312	0.0114001	0.0253423
Copia_GG704915_3402155_to_3402220	5.4023	-1.98257	1.13312	0.0114001	0.0253423
Gypsy_GG704911_2009505_to_2009543_(reverse-complement)	41.0384	-2.0124	0.536022	3.29681e-05	0.000189492
TcMar_GG704915_3373351_to_3373802	1363.74	-2.03296	0.381491	1.87445e-08	2.83758e-07
TcMar_GG704911_50817_to_51273	12.6222	-2.09502	0.759266	0.00094035	0.00327838
TcMar_GG704912_1347109_to_1347354	5.22005	-2.20224	1.22713	0.00889212	0.0212478
TcMar_GG704914_1288975_to_1289910	7.67859	-2.22086	1.00985	0.0038056	0.0103759
Gypsy_GG704911_7483662_to_7484127	10.659	-2.48709	0.885215	0.000648289	0.00235005
Copia_GG704915_3394460_to_3394580	48.1205	-2.58181	0.496884	2.74595e-08	3.98163e-07
Copia_GG704915_3394260_to_3394349	13.2828	-2.58871	0.782187	0.000121443	0.000549506
Gypsy_GG704911_2009571_to_2010020	185.197	-2.67291	0.436893	1.20274e-10	2.55782e-09
Gypsy_GG704916_2051838_to_2052413_(reverse-complement)	13.0071	-2.71776	0.803507	9.17519e-05	0.000440133
Gypsy_GG704914_3614427_to_3614494	7.63537	-2.75284	1.03908	0.000967076	0.0033351
TcMar_GG704913_1337741_to_1338909	8.94114	-2.79888	0.96101	0.000438443	0.00165519
Gypsy_GG704911_4126648_to_4126702_(reverse-complement)	22.0663	-2.82464	0.670122	3.15675e-06	2.54938e-05
Gypsy_GG704913_1716611_to_1716727_(reverse-complement)	20.6239	-3.00645	0.709024	2.6769e-06	2.24718e-05
Gypsy_GG704916_1946610_to_1946939	14.124	-3.22208	0.837696	1.46488e-05	9.44033e-05
Copia_GG704913_1338906_to_1343743	661.863	-5.69204	0.4806	1.58498e-33	1.01122e-30
